# Supplementary material for: Automatic Segmentation of Drosophila Neural Compartments Using GAL4 Expression Data Reveals Novel Visual Pathways
Source: Curr Biol. 2016 Aug 8;26(15):1943–54. doi: 10.1016/j.cub.2016.05.052 (PMC4985560; doi:10.1016/j.cub.2016.05.052)
Supplement: Data S1. Clustering Results and Software [file mmc3.zip]

Archive with 358 entries (290 files):
- Panser_et_al_supplemental_data_and_code/
- Panser_et_al_supplemental_data_and_code/braincode/
- Panser_et_al_supplemental_data_and_code/braincode/fragments_per_cluster_step3_calculate_stats.py
- Panser_et_al_supplemental_data_and_code/braincode/fragments_per_cluster_step2_save_csv.py
- Panser_et_al_supplemental_data_and_code/braincode/thirdparty/
- Panser_et_al_supplemental_data_and_code/braincode/thirdparty/evaluate_gala.py
- Panser_et_al_supplemental_data_and_code/braincode/thirdparty/kmedoids_salspaugh.py
- Panser_et_al_supplemental_data_and_code/braincode/thirdparty/__init__.py
- Panser_et_al_supplemental_data_and_code/braincode/thirdparty/colormaps.py
- Panser_et_al_supplemental_data_and_code/braincode/thirdparty/unsupervised_alt.py
- Panser_et_al_supplemental_data_and_code/braincode/calculate_distance.py
- Panser_et_al_supplemental_data_and_code/braincode/plot_distance_matrix.py
- Panser_et_al_supplemental_data_and_code/braincode/fragments_per_cluster_step4_filter_table.py
- Panser_et_al_supplemental_data_and_code/braincode/calculate_cluster_stats.py
- Panser_et_al_supplemental_data_and_code/braincode/util.py
- Panser_et_al_supplemental_data_and_code/braincode/revisions/
- Panser_et_al_supplemental_data_and_code/braincode/revisions/munging.py
- Panser_et_al_supplemental_data_and_code/braincode/revisions/pipelineit.py
- Panser_et_al_supplemental_data_and_code/braincode/revisions/images.py
- Panser_et_al_supplemental_data_and_code/braincode/revisions/random-notes.txt
- Panser_et_al_supplemental_data_and_code/braincode/revisions/dimred.py
- Panser_et_al_supplemental_data_and_code/braincode/revisions/config.py
- Panser_et_al_supplemental_data_and_code/braincode/revisions/clustering.py
- Panser_et_al_supplemental_data_and_code/braincode/revisions/filenames.py
- Panser_et_al_supplemental_data_and_code/braincode/revisions/symmetry.py
- Panser_et_al_supplemental_data_and_code/braincode/revisions/__init__.py
- Panser_et_al_supplemental_data_and_code/braincode/revisions/hierarchical.py
- Panser_et_al_supplemental_data_and_code/braincode/revisions/README.md
- Panser_et_al_supplemental_data_and_code/braincode/revisions/clusters_quality.py
- Panser_et_al_supplemental_data_and_code/braincode/revisions/hub.py
- Panser_et_al_supplemental_data_and_code/braincode/dice.py
- Panser_et_al_supplemental_data_and_code/braincode/stability.py
- Panser_et_al_supplemental_data_and_code/braincode/fragments_per_cluster_step1_compute.py
- Panser_et_al_supplemental_data_and_code/braincode/show_cluster_stats.py
- Panser_et_al_supplemental_data_and_code/braincode/perform_clustering.py
- Panser_et_al_supplemental_data_and_code/clustering-data/
- Panser_et_al_supplemental_data_and_code/clustering-data/hierarchical_clustering/
- Panser_et_al_supplemental_data_and_code/clustering-data/hierarchical_clustering/T1__SEZ__K100_dicedist/
- Panser_et_al_supplemental_data_and_code/clustering-data/hierarchical_clustering/T1__SEZ__K100_dicedist/hierarchical_clustering__T1__SEZ__K100_dicedist.json
- Panser_et_al_supplemental_data_and_code/clustering-data/hierarchical_clustering/CB1__Central_Complex__K60_dicedist/
- Panser_et_al_supplemental_data_and_code/clustering-data/hierarchical_clustering/CB1__Central_Complex__K60_dicedist/hierarchical_clustering__CB1__Central_Complex__K60_dicedist.json
- Panser_et_al_supplemental_data_and_code/clustering-data/hierarchical_clustering/T1__Central_Complex__K60_dicedist/
- Panser_et_al_supplemental_data_and_code/clustering-data/hierarchical_clustering/T1__Central_Complex__K60_dicedist/hierarchical_clustering__T1__Central_Complex__K60_dicedist.json
- Panser_et_al_supplemental_data_and_code/clustering-data/hierarchical_clustering/CB1__SEZ__K100_dicedist/
- Panser_et_al_supplemental_data_and_code/clustering-data/hierarchical_clustering/CB1__SEZ__K100_dicedist/hierarchical_clustering__CB1__SEZ__K100_dicedist.json
- Panser_et_al_supplemental_data_and_code/clustering-data/hierarchical_clustering/CB1__Antennal_lobe__K60_dicedist/
- Panser_et_al_supplemental_data_and_code/clustering-data/hierarchical_clustering/CB1__Antennal_lobe__K60_dicedist/hierarchical_clustering__CB1__Antennal_lobe__K60_dicedist.json
- Panser_et_al_supplemental_data_and_code/clustering-data/hierarchical_clustering/T1__Central_Complex__K80_dicedist/
- Panser_et_al_supplemental_data_and_code/clustering-data/hierarchical_clustering/T1__Central_Complex__K80_dicedist/hierarchical_clustering__T1__Central_Complex__K80_dicedist.json
- Panser_et_al_supplemental_data_and_code/clustering-data/hierarchical_clustering/CB1__Mushroom_Body__K60_dicedist/
- Panser_et_al_supplemental_data_and_code/clustering-data/hierarchical_clustering/CB1__Mushroom_Body__K60_dicedist/hierarchical_clustering__CB1__Mushroom_Body__K60_dicedist.json
- Panser_et_al_supplemental_data_and_code/clustering-data/hierarchical_clustering/CB1__Central_Complex__K80_dicedist/
- Panser_et_al_supplemental_data_and_code/clustering-data/hierarchical_clustering/CB1__Central_Complex__K80_dicedist/hierarchical_clustering__CB1__Central_Complex__K80_dicedist.json
- Panser_et_al_supplemental_data_and_code/clustering-data/hierarchical_clustering/T1__SEZ__K60_dicedist/
- Panser_et_al_supplemental_data_and_code/clustering-data/hierarchical_clustering/T1__SEZ__K60_dicedist/hierarchical_clustering__T1__SEZ__K60_dicedist.json
- Panser_et_al_supplemental_data_and_code/clustering-data/hierarchical_clustering/T1__Optic_Glomeruli__K60_dicedist_run2/
- Panser_et_al_supplemental_data_and_code/clustering-data/hierarchical_clustering/T1__Optic_Glomeruli__K60_dicedist_run2/hierarchical_clustering__T1__Optic_Glomeruli__K60_dicedist_run2.json
- Panser_et_al_supplemental_data_and_code/clustering-data/hierarchical_clustering/CB1__entire__K60_mbk1_seed1/
- Panser_et_al_supplemental_data_and_code/clustering-data/hierarchical_clustering/CB1__Optic_Glomeruli__K60_dicedist/
- Panser_et_al_supplemental_data_and_code/clustering-data/hierarchical_clustering/CB1__Optic_Glomeruli__K60_dicedist/hierarchical_clustering__CB1__Optic_Glomeruli__K60_dicedist.json
- Panser_et_al_supplemental_data_and_code/clustering-data/hierarchical_clustering/T1__Antennal_lobe__K60_dicedist/
- Panser_et_al_supplemental_data_and_code/clustering-data/hierarchical_clustering/T1__Antennal_lobe__K60_dicedist/hierarchical_clustering__T1__Antennal_lobe__K60_dicedist.json
- Panser_et_al_supplemental_data_and_code/clustering-data/hierarchical_clustering/T1__Optic_Glomeruli__K60_dicedist/
- Panser_et_al_supplemental_data_and_code/clustering-data/hierarchical_clustering/T1__Optic_Glomeruli__K60_dicedist/hierarchical_clustering__T1__Optic_Glomeruli__K60_dicedist.json
- Panser_et_al_supplemental_data_and_code/clustering-data/hierarchical_clustering/T1__Optic_Glomeruli__K40_dicedist/
- Panser_et_al_supplemental_data_and_code/clustering-data/hierarchical_clustering/T1__Optic_Glomeruli__K40_dicedist/hierarchical_clustering__T1__Optic_Glomeruli__K40_dicedist.json
- Panser_et_al_supplemental_data_and_code/clustering-data/hierarchical_clustering/CB1__Optic_Glomeruli__K60_dicedist_orig/
- Panser_et_al_supplemental_data_and_code/clustering-data/hierarchical_clustering/CB1__Optic_Glomeruli__K60_dicedist_orig/hierarchical_clustering__CB1__Optic_Glomeruli__K60_dicedist_orig.json
- Panser_et_al_supplemental_data_and_code/clustering-data/hierarchical_clustering/CB1__SEZ__K60_dicedist/
- Panser_et_al_supplemental_data_and_code/clustering-data/hierarchical_clustering/CB1__SEZ__K60_dicedist/hierarchical_clustering__CB1__SEZ__K60_dicedist.json
- Panser_et_al_supplemental_data_and_code/clustering-data/hierarchical_clustering/T1__Mushroom_Body__K60_dicedist/
- Panser_et_al_supplemental_data_and_code/clustering-data/hierarchical_clustering/T1__Mushroom_Body__K60_dicedist/hierarchical_clustering__T1__Mushroom_Body__K60_dicedist.json
- Panser_et_al_supplemental_data_and_code/clustering-data/CB1/
- Panser_et_al_supplemental_data_and_code/clustering-data/CB1/Mushroom_Body/
- Panser_et_al_supplemental_data_and_code/clustering-data/CB1/Mushroom_Body/K60_dicedist/
- Panser_et_al_supplemental_data_and_code/clustering-data/CB1/Mushroom_Body/K60_dicedist/Mushroom_Body_clusterimage.nrrd
- Panser_et_al_supplemental_data_and_code/clustering-data/CB1/Mushroom_Body/Mushroom_Body_samples.h5
- Panser_et_al_supplemental_data_and_code/clustering-data/CB1/Optic_Glomeruli/
- Panser_et_al_supplemental_data_and_code/clustering-data/CB1/Optic_Glomeruli/K60_dicedist_orig/
- Panser_et_al_supplemental_data_and_code/clustering-data/CB1/Optic_Glomeruli/K60_dicedist_orig/Optic_Glomeruli_clusterimage.nrrd
- Panser_et_al_supplemental_data_and_code/clustering-data/CB1/Optic_Glomeruli/Optic_Glomeruli_samples.h5
- Panser_et_al_supplemental_data_and_code/clustering-data/CB1/Optic_Glomeruli/K60_dicedist/
- Panser_et_al_supplemental_data_and_code/clustering-data/CB1/Optic_Glomeruli/K60_dicedist/Optic_Glomeruli_clusterimage.nrrd
- Panser_et_al_supplemental_data_and_code/clustering-data/CB1/Central_Complex/
- Panser_et_al_supplemental_data_and_code/clustering-data/CB1/Central_Complex/K60_dicedist/
- Panser_et_al_supplemental_data_and_code/clustering-data/CB1/Central_Complex/K60_dicedist/Central_Complex_clusterimage.nrrd
- Panser_et_al_supplemental_data_and_code/clustering-data/CB1/Central_Complex/K80_dicedist/
- Panser_et_al_supplemental_data_and_code/clustering-data/CB1/Central_Complex/K80_dicedist/Central_Complex_clusterimage.nrrd
- Panser_et_al_supplemental_data_and_code/clustering-data/CB1/Central_Complex/Central_Complex_samples.h5
- Panser_et_al_supplemental_data_and_code/clustering-data/CB1/entire/
- Panser_et_al_supplemental_data_and_code/clustering-data/CB1/entire/K60_mbk1_seed1/
- Panser_et_al_supplemental_data_and_code/clustering-data/CB1/entire/K60_mbk1_seed1/entire_clusterimage.nrrd
- Panser_et_al_supplemental_data_and_code/clustering-data/CB1/entire/K120_mbk1_seed1/
- Panser_et_al_supplemental_data_and_code/clustering-data/CB1/entire/K120_mbk1_seed1/entire_clusterimage.nrrd
- Panser_et_al_supplemental_data_and_code/clustering-data/CB1/id_driver_image.csv
- Panser_et_al_supplemental_data_and_code/clustering-data/CB1/Antennal_lobe/
- Panser_et_al_supplemental_data_and_code/clustering-data/CB1/Antennal_lobe/Antennal_lobe_samples.h5
- Panser_et_al_supplemental_data_and_code/clustering-data/CB1/Antennal_lobe/K60_dicedist/
- Panser_et_al_supplemental_data_and_code/clustering-data/CB1/Antennal_lobe/K60_dicedist/Antennal_lobe_clusterimage.nrrd
- Panser_et_al_supplemental_data_and_code/clustering-data/CB1/SEZ/
- Panser_et_al_supplemental_data_and_code/clustering-data/CB1/SEZ/K60_dicedist/
- Panser_et_al_supplemental_data_and_code/clustering-data/CB1/SEZ/K60_dicedist/SEZ_clusterimage.nrrd
- Panser_et_al_supplemental_data_and_code/clustering-data/CB1/SEZ/SEZ_samples.h5
- Panser_et_al_supplemental_data_and_code/clustering-data/CB1/SEZ/K100_dicedist/
- Panser_et_al_supplemental_data_and_code/clustering-data/CB1/SEZ/K100_dicedist/SEZ_clusterimage.nrrd
- Panser_et_al_supplemental_data_and_code/clustering-data/T1/
- Panser_et_al_supplemental_data_and_code/clustering-data/T1/Mushroom_Body/
- Panser_et_al_supplemental_data_and_code/clustering-data/T1/Mushroom_Body/K60_dicedist/
- Panser_et_al_supplemental_data_and_code/clustering-data/T1/Mushroom_Body/K60_dicedist/Mushroom_Body_clusterimage.nrrd
- Panser_et_al_supplemental_data_and_code/clustering-data/T1/Mushroom_Body/Mushroom_Body_samples.h5
- Panser_et_al_supplemental_data_and_code/clustering-data/T1/entire/
- Panser_et_al_supplemental_data_and_code/clustering-data/T1/entire/K60_mbk1_seed1/
- Panser_et_al_supplemental_data_and_code/clustering-data/T1/entire/K60_mbk1_seed1/entire_clusterimage.nrrd
- Panser_et_al_supplemental_data_and_code/clustering-data/T1/entire/K120_mbk1_seed1/
- Panser_et_al_supplemental_data_and_code/clustering-data/T1/entire/K120_mbk1_seed1/entire_clusterimage.nrrd
- Panser_et_al_supplemental_data_and_code/clustering-data/T1/id_driver_image.csv
- Panser_et_al_supplemental_data_and_code/clustering-data/T1/Central_Complex/
- Panser_et_al_supplemental_data_and_code/clustering-data/T1/Central_Complex/K80_dicedist/
- Panser_et_al_supplemental_data_and_code/clustering-data/T1/Central_Complex/K80_dicedist/Central_Complex_clusterimage.nrrd
- Panser_et_al_supplemental_data_and_code/clustering-data/T1/Central_Complex/Central_Complex_samples.h5
- Panser_et_al_supplemental_data_and_code/clustering-data/T1/Central_Complex/K60_dicedist/
- Panser_et_al_supplemental_data_and_code/clustering-data/T1/Central_Complex/K60_dicedist/Central_Complex_clusterimage.nrrd
- Panser_et_al_supplemental_data_and_code/clustering-data/T1/Optic_Glomeruli/
- Panser_et_al_supplemental_data_and_code/clustering-data/T1/Optic_Glomeruli/Optic_Glomeruli_samples.h5
- Panser_et_al_supplemental_data_and_code/clustering-data/T1/Optic_Glomeruli/K60_dicedist_run2/
- Panser_et_al_supplemental_data_and_code/clustering-data/T1/Optic_Glomeruli/K60_dicedist_run2/Optic_Glomeruli_clusterimage.nrrd
- Panser_et_al_supplemental_data_and_code/clustering-data/T1/Optic_Glomeruli/K40_dicedist/
- Panser_et_al_supplemental_data_and_code/clustering-data/T1/Optic_Glomeruli/K40_dicedist/Optic_Glomeruli_clusterimage.nrrd
- Panser_et_al_supplemental_data_and_code/clustering-data/T1/Optic_Glomeruli/K60_dicedist/
- Panser_et_al_supplemental_data_and_code/clustering-data/T1/Optic_Glomeruli/K60_dicedist/Optic_Glomeruli_clusterimage.nrrd
- Panser_et_al_supplemental_data_and_code/clustering-data/T1/SEZ/
- Panser_et_al_supplemental_data_and_code/clustering-data/T1/SEZ/K60_dicedist/
- Panser_et_al_supplemental_data_and_code/clustering-data/T1/SEZ/K60_dicedist/SEZ_clusterimage.nrrd
- Panser_et_al_supplemental_data_and_code/clustering-data/T1/SEZ/K100_dicedist/
- Panser_et_al_supplemental_data_and_code/clustering-data/T1/SEZ/K100_dicedist/SEZ_clusterimage.nrrd
- Panser_et_al_supplemental_data_and_code/clustering-data/T1/SEZ/SEZ_samples.h5
- Panser_et_al_supplemental_data_and_code/clustering-data/T1/Antennal_lobe/
- Panser_et_al_supplemental_data_and_code/clustering-data/T1/Antennal_lobe/K60_dicedist/
- Panser_et_al_supplemental_data_and_code/clustering-data/T1/Antennal_lobe/K60_dicedist/Antennal_lobe_clusterimage.nrrd
- Panser_et_al_supplemental_data_and_code/clustering-data/T1/Antennal_lobe/Antennal_lobe_samples.h5
- Panser_et_al_supplemental_data_and_code/3d-models/
- Panser_et_al_supplemental_data_and_code/3d-models/CB1_VPNs_OpGlo/
- Panser_et_al_supplemental_data_and_code/3d-models/CB1_VPNs_OpGlo/Segmentations_right/
- Panser_et_al_supplemental_data_and_code/3d-models/CB1_VPNs_OpGlo/Segmentations_right/LC16_opGlo_r_VT061079.surf
- Panser_et_al_supplemental_data_and_code/3d-models/CB1_VPNs_OpGlo/Segmentations_right/LC22_LPLC4_opGlo_r_VT058688.surf
- Panser_et_al_supplemental_data_and_code/3d-models/CB1_VPNs_OpGlo/Segmentations_right/LC10_opGlo_r_VT021760.surf
- Panser_et_al_supplemental_data_and_code/3d-models/CB1_VPNs_OpGlo/Segmentations_right/MC61_opGlo_r_VT016285.am
- Panser_et_al_supplemental_data_and_code/3d-models/CB1_VPNs_OpGlo/Segmentations_right/MC61_opGlo_r_VT016285.surf
- Panser_et_al_supplemental_data_and_code/3d-models/CB1_VPNs_OpGlo/Segmentations_right/LC16_opGlo_r_VT061079.am
- Panser_et_al_supplemental_data_and_code/3d-models/CB1_VPNs_OpGlo/Segmentations_right/LC22_LPLC4_opGlo_r_VT058688.am
- Panser_et_al_supplemental_data_and_code/3d-models/CB1_VPNs_OpGlo/Segmentations_right/LC09_opGlo_r_VT014209.am
- Panser_et_al_supplemental_data_and_code/3d-models/CB1_VPNs_OpGlo/Segmentations_right/LPLC3_opGlo_r_VT044492.am
- Panser_et_al_supplemental_data_and_code/3d-models/CB1_VPNs_OpGlo/Segmentations_right/LPLC2_opGlo_r_VT007194.surf
- Panser_et_al_supplemental_data_and_code/3d-models/CB1_VPNs_OpGlo/Segmentations_right/LC04_opGlo_r_VT031479.am
- Panser_et_al_supplemental_data_and_code/3d-models/CB1_VPNs_OpGlo/Segmentations_right/LC24_opGlo_r_VT038216.am
- Panser_et_al_supplemental_data_and_code/3d-models/CB1_VPNs_OpGlo/Segmentations_right/LC15_opGlo_r_VT014207.am
- Panser_et_al_supplemental_data_and_code/3d-models/CB1_VPNs_OpGlo/Segmentations_right/MC63_opGlo_r_GMR72C11.surf
- Panser_et_al_supplemental_data_and_code/3d-models/CB1_VPNs_OpGlo/Segmentations_right/MC62_opGlo_r_GMR78G04.am
- Panser_et_al_supplemental_data_and_code/3d-models/CB1_VPNs_OpGlo/Segmentations_right/LC18_opGlo_r_GMR92B11.am
- Panser_et_al_supplemental_data_and_code/3d-models/CB1_VPNs_OpGlo/Segmentations_right/LC18_opGlo_r_GMR92B11.surf
- Panser_et_al_supplemental_data_and_code/3d-models/CB1_VPNs_OpGlo/Segmentations_right/LC20_opGlo_r_VT025718.am
- Panser_et_al_supplemental_data_and_code/3d-models/CB1_VPNs_OpGlo/Segmentations_right/LPC1_opGlo_r_GMR77A06.surf
- Panser_et_al_supplemental_data_and_code/3d-models/CB1_VPNs_OpGlo/Segmentations_right/LC11_opGlo_r_VT004968.surf
- Panser_et_al_supplemental_data_and_code/3d-models/CB1_VPNs_OpGlo/Segmentations_right/LC13_opGlo_r_GMR50C10.am
- Panser_et_al_supplemental_data_and_code/3d-models/CB1_VPNs_OpGlo/Segmentations_right/LPLC1_opGlo_r_GMR36B06.surf
- Panser_et_al_supplemental_data_and_code/3d-models/CB1_VPNs_OpGlo/Segmentations_right/LC12_opGlo_r_VT040919.am
- Panser_et_al_supplemental_data_and_code/3d-models/CB1_VPNs_OpGlo/Segmentations_right/LPLC3_opGlo_r_VT044492.surf
- Panser_et_al_supplemental_data_and_code/3d-models/CB1_VPNs_OpGlo/Segmentations_right/LC24_opGlo_r_VT038216.surf
- Panser_et_al_supplemental_data_and_code/3d-models/CB1_VPNs_OpGlo/Segmentations_right/MC63_opGlo_r_GMR72C11.am
- Panser_et_al_supplemental_data_and_code/3d-models/CB1_VPNs_OpGlo/Segmentations_right/LC09_opGlo_r_VT014209.surf
- Panser_et_al_supplemental_data_and_code/3d-models/CB1_VPNs_OpGlo/Segmentations_right/LC21_opGlo_r_GMR85F11.surf
- Panser_et_al_supplemental_data_and_code/3d-models/CB1_VPNs_OpGlo/Segmentations_right/LC04_opGlo_r_VT031479.surf
- Panser_et_al_supplemental_data_and_code/3d-models/CB1_VPNs_OpGlo/Segmentations_right/LPLC2_opGlo_r_VT007194.am
- Panser_et_al_supplemental_data_and_code/3d-models/CB1_VPNs_OpGlo/Segmentations_right/LC20_opGlo_r_VT025718.surf
- Panser_et_al_supplemental_data_and_code/3d-models/CB1_VPNs_OpGlo/Segmentations_right/LC13_opGlo_r_GMR50C10.surf
- Panser_et_al_supplemental_data_and_code/3d-models/CB1_VPNs_OpGlo/Segmentations_right/LC15_opGo_r_VT014207.surf
- Panser_et_al_supplemental_data_and_code/3d-models/CB1_VPNs_OpGlo/Segmentations_right/LC06_opGlo_r_VT009855.surf
- Panser_et_al_supplemental_data_and_code/3d-models/CB1_VPNs_OpGlo/Segmentations_right/LC21_opGlo_r_GMR85F11.am
- Panser_et_al_supplemental_data_and_code/3d-models/CB1_VPNs_OpGlo/Segmentations_right/MC62_opGlo_r_GMR78G04.surf
- Panser_et_al_supplemental_data_and_code/3d-models/CB1_VPNs_OpGlo/Segmentations_right/LC06_opGlo_r_VT009855.am
- Panser_et_al_supplemental_data_and_code/3d-models/CB1_VPNs_OpGlo/Segmentations_right/LPC1_opGlo_r_GMR77A06.am
- Panser_et_al_supplemental_data_and_code/3d-models/CB1_VPNs_OpGlo/Segmentations_right/LC17_opGlo_r_VT034259.surf
- Panser_et_al_supplemental_data_and_code/3d-models/CB1_VPNs_OpGlo/Segmentations_right/LC12_opGlo_r_VT040919.surf
- Panser_et_al_supplemental_data_and_code/3d-models/CB1_VPNs_OpGlo/Segmentations_right/LC11_opGlo_r_VT004968.am
- Panser_et_al_supplemental_data_and_code/3d-models/CB1_VPNs_OpGlo/Segmentations_right/LPLC1_opGlo_r_GMR36B06.am
- Panser_et_al_supplemental_data_and_code/3d-models/CB1_VPNs_OpGlo/Segmentations_right/LC17_opGlo_r_VT034259.am
- Panser_et_al_supplemental_data_and_code/3d-models/CB1_VPNs_OpGlo/Segmentations_right/LC10_opGlo_r_VT021760.am
- Panser_et_al_supplemental_data_and_code/3d-models/CB1_VPNs_OpGlo/all_glomeruli_R.surf
- Panser_et_al_supplemental_data_and_code/3d-models/CB1_VPNs_OpGlo/all_glomeruli_R.hx
- Panser_et_al_supplemental_data_and_code/3d-models/CB1_VPNs_OpGlo/Segmentations_left/
- Panser_et_al_supplemental_data_and_code/3d-models/CB1_VPNs_OpGlo/Segmentations_left/LPLC2_opGlo_l_VT007194.surf
- Panser_et_al_supplemental_data_and_code/3d-models/CB1_VPNs_OpGlo/Segmentations_left/LC20_opGlo_l_VT025718.am
- Panser_et_al_supplemental_data_and_code/3d-models/CB1_VPNs_OpGlo/Segmentations_left/LC20_opGlo_l_VT025718.surf
- Panser_et_al_supplemental_data_and_code/3d-models/CB1_VPNs_OpGlo/Segmentations_left/LC18_opGlo_l_GMR92B11.am
- Panser_et_al_supplemental_data_and_code/3d-models/CB1_VPNs_OpGlo/Segmentations_left/LC12_opGlo_l_VT040919.am
- Panser_et_al_supplemental_data_and_code/3d-models/CB1_VPNs_OpGlo/Segmentations_left/LC13_opGlo_l_GMR50C10.surf
- Panser_et_al_supplemental_data_and_code/3d-models/CB1_VPNs_OpGlo/Segmentations_left/merged-bad-voxels.nrrd
- Panser_et_al_supplemental_data_and_code/3d-models/CB1_VPNs_OpGlo/Segmentations_left/LC13_opGlo_l_GMR50C10.am
- Panser_et_al_supplemental_data_and_code/3d-models/CB1_VPNs_OpGlo/Segmentations_left/LC06_opGlo_l_VT009855.surf
- Panser_et_al_supplemental_data_and_code/3d-models/CB1_VPNs_OpGlo/Segmentations_left/MC63_opGlo_l_GMR72C11.am
- Panser_et_al_supplemental_data_and_code/3d-models/CB1_VPNs_OpGlo/Segmentations_left/MC62_opGlo_l_GMR78G04.surf
- Panser_et_al_supplemental_data_and_code/3d-models/CB1_VPNs_OpGlo/Segmentations_left/LC15_opGlo_l_VT014207.surf
- Panser_et_al_supplemental_data_and_code/3d-models/CB1_VPNs_OpGlo/Segmentations_left/LPLC1_opGlo_l_GMR36B06.am
- Panser_et_al_supplemental_data_and_code/3d-models/CB1_VPNs_OpGlo/Segmentations_left/MC61_opGlo_l_VT016285.am
- Panser_et_al_supplemental_data_and_code/3d-models/CB1_VPNs_OpGlo/Segmentations_left/LC12_opGlo_l_VT040919.surf
- Panser_et_al_supplemental_data_and_code/3d-models/CB1_VPNs_OpGlo/Segmentations_left/LC17_opGlo_l_VT034259.surf
- Panser_et_al_supplemental_data_and_code/3d-models/CB1_VPNs_OpGlo/Segmentations_left/LC22_LPLC4_opGlo_l_VT058688.am
- Panser_et_al_supplemental_data_and_code/3d-models/CB1_VPNs_OpGlo/Segmentations_left/LC16_opGlo_l_VT061079.am
- Panser_et_al_supplemental_data_and_code/3d-models/CB1_VPNs_OpGlo/Segmentations_left/merged.csv
- Panser_et_al_supplemental_data_and_code/3d-models/CB1_VPNs_OpGlo/Segmentations_left/LPLC2_opGlo_l_VT007194.am
- Panser_et_al_supplemental_data_and_code/3d-models/CB1_VPNs_OpGlo/Segmentations_left/LC09_opGlo_l_VT014209.am
- Panser_et_al_supplemental_data_and_code/3d-models/CB1_VPNs_OpGlo/Segmentations_left/LPLC1_opGlo_l_GMR36B06.surf
- Panser_et_al_supplemental_data_and_code/3d-models/CB1_VPNs_OpGlo/Segmentations_left/LC15_opGlo_l_VT014207.am
- Panser_et_al_supplemental_data_and_code/3d-models/CB1_VPNs_OpGlo/Segmentations_left/MC62_opGlo_l_GMR78G04.am
- Panser_et_al_supplemental_data_and_code/3d-models/CB1_VPNs_OpGlo/Segmentations_left/LC24_opGlo_l_VT038216.am
- Panser_et_al_supplemental_data_and_code/3d-models/CB1_VPNs_OpGlo/Segmentations_left/LPLC3_opGlo_l_VT044492.surf
- Panser_et_al_supplemental_data_and_code/3d-models/CB1_VPNs_OpGlo/Segmentations_left/LC04_opGlo_l_VT031479.am
- Panser_et_al_supplemental_data_and_code/3d-models/CB1_VPNs_OpGlo/Segmentations_left/LC16_opGlo_l_VT061079.surf
- Panser_et_al_supplemental_data_and_code/3d-models/CB1_VPNs_OpGlo/Segmentations_left/LC10_opGlo_l_VT021760.surf
- Panser_et_al_supplemental_data_and_code/3d-models/CB1_VPNs_OpGlo/Segmentations_left/LC11_opGlo_l_VT004968.am
- Panser_et_al_supplemental_data_and_code/3d-models/CB1_VPNs_OpGlo/Segmentations_left/MC61_opGlo_l_VT016285.surf
- Panser_et_al_supplemental_data_and_code/3d-models/CB1_VPNs_OpGlo/Segmentations_left/LC17_opGlo_l_VT034259.am
- Panser_et_al_supplemental_data_and_code/3d-models/CB1_VPNs_OpGlo/Segmentations_left/LC22_LPLC4_opGlo_l_VT058688.surf
- Panser_et_al_supplemental_data_and_code/3d-models/CB1_VPNs_OpGlo/Segmentations_left/LC10_opGlo_l_VT021760.am
- Panser_et_al_supplemental_data_and_code/3d-models/CB1_VPNs_OpGlo/Segmentations_left/MC63_opGlo_l_GMR72C11.surf
- Panser_et_al_supplemental_data_and_code/3d-models/CB1_VPNs_OpGlo/Segmentations_left/LPC1_opGlo_l_GMR77A06.surf
- Panser_et_al_supplemental_data_and_code/3d-models/CB1_VPNs_OpGlo/Segmentations_left/LC18_opGlo_l_GMR92B11.surf
- Panser_et_al_supplemental_data_and_code/3d-models/CB1_VPNs_OpGlo/Segmentations_left/LC11_opGlo_l_VT004968.surf
- Panser_et_al_supplemental_data_and_code/3d-models/CB1_VPNs_OpGlo/Segmentations_left/LC24_opGlo_l_VT038216.surf
- Panser_et_al_supplemental_data_and_code/3d-models/CB1_VPNs_OpGlo/Segmentations_left/LC21_opGlo_l_GMR85F11.am
- Panser_et_al_supplemental_data_and_code/3d-models/CB1_VPNs_OpGlo/Segmentations_left/LC21_opGlo_l_GMR85F11.surf
- Panser_et_al_supplemental_data_and_code/3d-models/CB1_VPNs_OpGlo/Segmentations_left/LC09_opGlo_l_VT014209.surf
- Panser_et_al_supplemental_data_and_code/3d-models/CB1_VPNs_OpGlo/Segmentations_left/LPLC3_opGlo_l_VT044492.am
- Panser_et_al_supplemental_data_and_code/3d-models/CB1_VPNs_OpGlo/Segmentations_left/LC04_opGlo_l_VT031479.surf
- Panser_et_al_supplemental_data_and_code/3d-models/CB1_VPNs_OpGlo/Segmentations_left/LPC1_opGlo_l_GMR77A06.am
- Panser_et_al_supplemental_data_and_code/3d-models/CB1_VPNs_OpGlo/Segmentations_left/merged-label-map.nrrd
- Panser_et_al_supplemental_data_and_code/3d-models/CB1_VPNs_OpGlo/Segmentations_left/LC06_opGlo_l_VT009855.am
- Panser_et_al_supplemental_data_and_code/3d-models/CB1_VPNs_OpGlo/Optic_Glomeruli/
- Panser_et_al_supplemental_data_and_code/3d-models/CB1_VPNs_OpGlo/Optic_Glomeruli/Segmentations_left/
- Panser_et_al_supplemental_data_and_code/3d-models/CB1_VPNs_OpGlo/Optic_Glomeruli/Segmentations_left/LPLC3_opGlo_l_VT044492.surf
- Panser_et_al_supplemental_data_and_code/3d-models/CB1_VPNs_OpGlo/Optic_Glomeruli/Segmentations_left/LC10_opGlo_l_VT021760.surf
- Panser_et_al_supplemental_data_and_code/3d-models/CB1_VPNs_OpGlo/Optic_Glomeruli/Segmentations_left/LPLC1_opGlo_l_GMR36B06.surf
- Panser_et_al_supplemental_data_and_code/3d-models/CB1_VPNs_OpGlo/Optic_Glomeruli/Segmentations_left/LC16_opGlo_l_VT061079.surf
- Panser_et_al_supplemental_data_and_code/3d-models/CB1_VPNs_OpGlo/Optic_Glomeruli/Segmentations_left/merged.csv
- Panser_et_al_supplemental_data_and_code/3d-models/CB1_VPNs_OpGlo/Optic_Glomeruli/Segmentations_left/LC22_LPLC4_opGlo_l_VT058688.am
- Panser_et_al_supplemental_data_and_code/3d-models/CB1_VPNs_OpGlo/Optic_Glomeruli/Segmentations_left/MC61_opGlo_l_VT016285.surf
- Panser_et_al_supplemental_data_and_code/3d-models/CB1_VPNs_OpGlo/Optic_Glomeruli/Segmentations_left/LC21_opGlo_l_GMR85F11.am
- Panser_et_al_supplemental_data_and_code/3d-models/CB1_VPNs_OpGlo/Optic_Glomeruli/Segmentations_left/MC63_opGlo_l_GMR72C11.surf
- Panser_et_al_supplemental_data_and_code/3d-models/CB1_VPNs_OpGlo/Optic_Glomeruli/Segmentations_left/LPC1_opGlo_l_GMR77A06.am
- Panser_et_al_supplemental_data_and_code/3d-models/CB1_VPNs_OpGlo/Optic_Glomeruli/Segmentations_left/LC06_opGlo_l_VT009855.am
- Panser_et_al_supplemental_data_and_code/3d-models/CB1_VPNs_OpGlo/Optic_Glomeruli/Segmentations_left/LPC1_opGlo_l_GMR77A06.surf
- Panser_et_al_supplemental_data_and_code/3d-models/CB1_VPNs_OpGlo/Optic_Glomeruli/Segmentations_left/LC18_opGlo_l_GMR92B11.surf
- Panser_et_al_supplemental_data_and_code/3d-models/CB1_VPNs_OpGlo/Optic_Glomeruli/Segmentations_left/merged-bad-voxels.nrrd
- Panser_et_al_supplemental_data_and_code/3d-models/CB1_VPNs_OpGlo/Optic_Glomeruli/Segmentations_left/LPLC3_opGlo_l_VT044492.am
- Panser_et_al_supplemental_data_and_code/3d-models/CB1_VPNs_OpGlo/Optic_Glomeruli/Segmentations_left/LC24_opGlo_l_VT038216.surf
- Panser_et_al_supplemental_data_and_code/3d-models/CB1_VPNs_OpGlo/Optic_Glomeruli/Segmentations_left/LC11_opGlo_l_VT004968.am
- Panser_et_al_supplemental_data_and_code/3d-models/CB1_VPNs_OpGlo/Optic_Glomeruli/Segmentations_left/LC11_opGlo_l_VT004968.surf
- Panser_et_al_supplemental_data_and_code/3d-models/CB1_VPNs_OpGlo/Optic_Glomeruli/Segmentations_left/LC21_opGlo_l_GMR85F11.surf
- Panser_et_al_supplemental_data_and_code/3d-models/CB1_VPNs_OpGlo/Optic_Glomeruli/Segmentations_left/LC09_opGlo_l_VT014209.surf
- Panser_et_al_supplemental_data_and_code/3d-models/CB1_VPNs_OpGlo/Optic_Glomeruli/Segmentations_left/LC17_opGlo_l_VT034259.am
- Panser_et_al_supplemental_data_and_code/3d-models/CB1_VPNs_OpGlo/Optic_Glomeruli/Segmentations_left/LC10_opGlo_l_VT021760.am
- Panser_et_al_supplemental_data_and_code/3d-models/CB1_VPNs_OpGlo/Optic_Glomeruli/Segmentations_left/LPLC2_opGlo_l_VT007194.surf
- Panser_et_al_supplemental_data_and_code/3d-models/CB1_VPNs_OpGlo/Optic_Glomeruli/Segmentations_left/LC04_opGlo_l_VT031479.surf
- Panser_et_al_supplemental_data_and_code/3d-models/CB1_VPNs_OpGlo/Optic_Glomeruli/Segmentations_left/MC61_opGlo_l_VT016285.am
- Panser_et_al_supplemental_data_and_code/3d-models/CB1_VPNs_OpGlo/Optic_Glomeruli/Segmentations_left/LC20_opGlo_l_VT025718.surf
- Panser_et_al_supplemental_data_and_code/3d-models/CB1_VPNs_OpGlo/Optic_Glomeruli/Segmentations_left/merged-label-map.nrrd
- Panser_et_al_supplemental_data_and_code/3d-models/CB1_VPNs_OpGlo/Optic_Glomeruli/Segmentations_left/LC13_opGlo_l_GMR50C10.surf
- Panser_et_al_supplemental_data_and_code/3d-models/CB1_VPNs_OpGlo/Optic_Glomeruli/Segmentations_left/LC16_opGlo_l_VT061079.am
- Panser_et_al_supplemental_data_and_code/3d-models/CB1_VPNs_OpGlo/Optic_Glomeruli/Segmentations_left/LPLC1_opGlo_l_GMR36B06.am
- Panser_et_al_supplemental_data_and_code/3d-models/CB1_VPNs_OpGlo/Optic_Glomeruli/Segmentations_left/MC62_opGlo_l_GMR78G04.surf
- Panser_et_al_supplemental_data_and_code/3d-models/CB1_VPNs_OpGlo/Optic_Glomeruli/Segmentations_left/LC22_LPLC4_opGlo_l_VT058688.surf
- Panser_et_al_supplemental_data_and_code/3d-models/CB1_VPNs_OpGlo/Optic_Glomeruli/Segmentations_left/LC09_opGlo_l_VT014209.am
- Panser_et_al_supplemental_data_and_code/3d-models/CB1_VPNs_OpGlo/Optic_Glomeruli/Segmentations_left/LC06_opGlo_l_VT009855.surf
- Panser_et_al_supplemental_data_and_code/3d-models/CB1_VPNs_OpGlo/Optic_Glomeruli/Segmentations_left/LC15_opGlo_l_VT014207.am
- Panser_et_al_supplemental_data_and_code/3d-models/CB1_VPNs_OpGlo/Optic_Glomeruli/Segmentations_left/MC62_opGlo_l_GMR78G04.am
- Panser_et_al_supplemental_data_and_code/3d-models/CB1_VPNs_OpGlo/Optic_Glomeruli/Segmentations_left/LC24_opGlo_l_VT038216.am
- Panser_et_al_supplemental_data_and_code/3d-models/CB1_VPNs_OpGlo/Optic_Glomeruli/Segmentations_left/LC04_opGlo_l_VT031479.am
- Panser_et_al_supplemental_data_and_code/3d-models/CB1_VPNs_OpGlo/Optic_Glomeruli/Segmentations_left/LC15_opGlo_l_VT014207.surf
- Panser_et_al_supplemental_data_and_code/3d-models/CB1_VPNs_OpGlo/Optic_Glomeruli/Segmentations_left/LC17_opGlo_l_VT034259.surf
- Panser_et_al_supplemental_data_and_code/3d-models/CB1_VPNs_OpGlo/Optic_Glomeruli/Segmentations_left/LC12_opGlo_l_VT040919.surf
- Panser_et_al_supplemental_data_and_code/3d-models/CB1_VPNs_OpGlo/Optic_Glomeruli/Segmentations_left/LC20_opGlo_l_VT025718.am
- Panser_et_al_supplemental_data_and_code/3d-models/CB1_VPNs_OpGlo/Optic_Glomeruli/Segmentations_left/LC18_opGlo_l_GMR92B11.am
- Panser_et_al_supplemental_data_and_code/3d-models/CB1_VPNs_OpGlo/Optic_Glomeruli/Segmentations_left/LC12_opGlo_l_VT040919.am
- Panser_et_al_supplemental_data_and_code/3d-models/CB1_VPNs_OpGlo/Optic_Glomeruli/Segmentations_left/LC13_opGlo_l_GMR50C10.am
- Panser_et_al_supplemental_data_and_code/3d-models/CB1_VPNs_OpGlo/Optic_Glomeruli/Segmentations_left/MC63_opGlo_l_GMR72C11.am
- Panser_et_al_supplemental_data_and_code/3d-models/CB1_VPNs_OpGlo/Optic_Glomeruli/Segmentations_left/LPLC2_opGlo_l_VT007194.am
- Panser_et_al_supplemental_data_and_code/3d-models/CB1_VPNs_OpGlo/Optic_Glomeruli/all_glomeruli_R.hx
- Panser_et_al_supplemental_data_and_code/3d-models/CB1_VPNs_OpGlo/Optic_Glomeruli/Segmentations_right/
- Panser_et_al_supplemental_data_and_code/3d-models/CB1_VPNs_OpGlo/Optic_Glomeruli/Segmentations_right/MC62_opGlo_r_GMR78G04.surf
- Panser_et_al_supplemental_data_and_code/3d-models/CB1_VPNs_OpGlo/Optic_Glomeruli/Segmentations_right/LC12_opGlo_r_VT040919.am
- Panser_et_al_supplemental_data_and_code/3d-models/CB1_VPNs_OpGlo/Optic_Glomeruli/Segmentations_right/LC13_opGlo_r_GMR50C10.am
- Panser_et_al_supplemental_data_and_code/3d-models/CB1_VPNs_OpGlo/Optic_Glomeruli/Segmentations_right/LC06_opGlo_r_VT009855.surf
- Panser_et_al_supplemental_data_and_code/3d-models/CB1_VPNs_OpGlo/Optic_Glomeruli/Segmentations_right/LC20_opGlo_r_VT025718.am
- Panser_et_al_supplemental_data_and_code/3d-models/CB1_VPNs_OpGlo/Optic_Glomeruli/Segmentations_right/LC18_opGlo_r_GMR92B11.am
- Panser_et_al_supplemental_data_and_code/3d-models/CB1_VPNs_OpGlo/Optic_Glomeruli/Segmentations_right/LC22_LPLC4_opGlo_r_VT058688.surf
- Panser_et_al_supplemental_data_and_code/3d-models/CB1_VPNs_OpGlo/Optic_Glomeruli/Segmentations_right/LC20_opGlo_r_VT025718.surf
- Panser_et_al_supplemental_data_and_code/3d-models/CB1_VPNs_OpGlo/Optic_Glomeruli/Segmentations_right/LC13_opGlo_r_GMR50C10.surf
- Panser_et_al_supplemental_data_and_code/3d-models/CB1_VPNs_OpGlo/Optic_Glomeruli/Segmentations_right/LPLC1_opGlo_r_GMR36B06.am
- Panser_et_al_supplemental_data_and_code/3d-models/CB1_VPNs_OpGlo/Optic_Glomeruli/Segmentations_right/MC63_opGlo_r_GMR72C11.am
- Panser_et_al_supplemental_data_and_code/3d-models/CB1_VPNs_OpGlo/Optic_Glomeruli/Segmentations_right/LC16_opGlo_r_VT061079.am
[truncated: 58 more entries]
