# Supplementary material for: Automatic Segmentation of Drosophila Neural Compartments Using GAL4 Expression Data Reveals Novel Visual Pathways
Source: Curr Biol. 2016 Aug 8;26(15):1943–54. doi: 10.1016/j.cub.2016.05.052 (PMC4985560; doi:10.1016/j.cub.2016.05.052)
Supplement: Data S1. Clustering Results and Software [file mmc3.zip › Panser_et_al_supplemental_data_and_code/braincode/revisions/random-notes.txt]

TODO: revise what else do these Florian digested hdf5 files have:
  - z spacing
  - should we use "staining"?
  - etc
Also look at the CSVs at GLomeruliCLustering_final/FLorian20150325/glomeruli+np_staining(1).zip

Would xarray be of help here?
  https://github.com/pydata/xarray
Maybe xarray could lead to nicer code here

Online resources:
 http://brainbase.imp.ac.at/
 https://strawlab.org/braincode

Good to know: np.dstack can be quite slow.
If we allow access to z-slices, we better stack ourselves:
  http://stackoverflow.com/questions/23416888/
  stack-images-as-numpy-array-faster-than-preallocation
Some other suggestions on iterating over arbitrary dimensions
  http://stackoverflow.com/questions/1589706/iterating-over-arbitrary-dimension-of-numpy-array

N.B. CB1 are zip-compressed, T1 are uncompressed or RLEd

An ideal data format for these images, beyond amiras / nrrd (which are performant already!)
would be an open standard allowing fast retrieval, compact storage and openable by tools...
A possible idea:
  http://fiji.sc/BigDataViewer#About_the_BigDataViewer_data_format
And do not forget to store things like bounding-box / voxel size

h5py and HDF5 Compression filters:
  - szip is not present with all hdf5 installations
  - lzf comes as a filter with h5py, so not really easily interoperable
  - so go for gzip or non-compression when interoperability is a concern

The lsm original images have been taken by different technicians with possible different
setups. There is a "background" magenta channel that is got using staining: putting the brains
on a solution and blah blah blah. If we assume that the staining protocol was the same for
each technician and therefore that it remains stable accross lines, we could use this channel
to normalise the images to a common intensity frame of reference, making them fully comparable and
maybe helping to tame the perils of high background noise.
When these amira files were aligned to the template, was intensity also somehow normalised?
If needed, this might be already stored in the "staining" CSVs from Florian or, alternatively,
we might need to go to the LSMs (?).

-----------------------------------------------------

#
# For these images, using the 99% percentile make the threshold 0, so all gets selected with our old implementation...
#
# CB1_GMR_11F06_AE_01_09-fA01b_C090923_20090923111650032_02_warp_m0g80c8e1e-1x26r301 does not look very sparse (100% non-zero)...
# CB1_GMR_12B01_AE_01_03-fA01b_C091202_20091202094754516_02_warp_m0g80c8e1e-1x26r301 does not look very sparse (100% non-zero)...
# CB1_GMR_12F08_AE_01_09-fA01b_C100227_20100301104016062_02_warp_m0g80c8e1e-1x26r301 does not look very sparse (100% non-zero)...
# CB1_GMR_16F06_AE_01_15-fA01b_C100224_20100224102330901_02_warp_m0g80c8e1e-1x26r301 does not look very sparse (100% non-zero)...
# CB1_GMR_17C02_AE_01_05-fA01b_C100225_20100225103142166_02_warp_m0g80c8e1e-1x26r301 does not look very sparse (100% non-zero)...
# CB1_GMR_17D09_AE_01_11-fA01b_C100225_20100225103706244_02_warp_m0g80c8e1e-1x26r301 does not look very sparse (100% non-zero)...
# CB1_GMR_17G06_AE_01_05-fA01b_C090930_20090930110155842_02_warp_m0g80c8e1e-1x26r301 does not look very sparse (100% non-zero)...
# CB1_GMR_19C06_AE_01_06-fA01b_C100323_20100323115400812_02_warp_m0g80c8e1e-1x26r301 does not look very sparse (100% non-zero)...
# CB1_GMR_24E05_AE_01_04-fA01b_C100505_20100505214435484_02_warp_m0g80c8e1e-1x26r301 does not look very sparse (100% non-zero)...
# CB1_GMR_26H06_AE_01_03-fA01b_C100509_20100510220939906_02_warp_m0g80c8e1e-1x26r301 does not look very sparse (100% non-zero)...
# CB1_GMR_29B06_AE_01_05-fA01b_C110216_20110216094444968_02_warp_m0g80c8e1e-1x26r301 does not look very sparse (100% non-zero)...
# CB1_GMR_29C08_AE_01_04-fA01b_C100105_20100105114955694_02_warp_m0g80c8e1e-1x26r301 does not look very sparse (100% non-zero)...
# CB1_GMR_31A02_AE_01_04-fA01b_C100117_20100118095807364_02_warp_m0g80c8e1e-1x26r301 does not look very sparse (100% non-zero)...
# CB1_GMR_40C11_AE_01_07-fA01b_C091106_20091106140007838_02_warp_m0g80c8e1e-1x26r301 does not look very sparse (100% non-zero)...
# CB1_GMR_40D05_AE_01_05-fA01b_C100609_20100610020217015_02_warp_m0g80c8e1e-1x26r301 does not look very sparse (100% non-zero)...
# CB1_GMR_45G05_AE_01_04-fA01b_C100606_20100607220502343_02_warp_m0g80c8e1e-1x26r301 does not look very sparse (100% non-zero)...
# CB1_GMR_46H04_AE_01_06-fA01b_C100804_20100805100622703_02_warp_m0g80c8e1e-1x26r301 does not look very sparse (100% non-zero)...
# CB1_GMR_47D04_AE_01_03-fA01b_C100605_20100606105654593_02_warp_m0g80c8e1e-1x26r301 does not look very sparse (100% non-zero)...
# CB1_GMR_48B01_AE_01_05-fA01b_C100113_20100113102238301_02_warp_m0g80c8e1e-1x26r301 does not look very sparse (100% non-zero)...
# CB1_GMR_50D05_AE_01_00-fA01b_C090226_20090226153315765_02_warp_m0g80c8e1e-1x26r301 does not look very sparse (100% non-zero)...
# CB1_GMR_53A10_AE_01_03-fA01b_C110208_20110208100440656_02_warp_m0g80c8e1e-1x26r301 does not look very sparse (100% non-zero)...
# CB1_GMR_54H03_AE_01_00-fA01b_C090723_20090723135054449_02_warp_m0g80c8e1e-1x26r301 does not look very sparse (100% non-zero)...
# CB1_GMR_55H09_AE_01_00-fA01b_C090730_20090730101855765_02_warp_m0g80c8e1e-1x26r301 does not look very sparse (100% non-zero)...
# CB1_GMR_56C09_AE_01_05-fA01b_C100115_20100115100943935_02_warp_m0g80c8e1e-1x26r301 does not look very sparse (100% non-zero)...
# CB1_GMR_56E09_AE_01_01-fA01b_C090213_20090213112011234_02_warp_m0g80c8e1e-1x26r301 does not look very sparse (100% non-zero)...
# CB1_GMR_56H03_AE_01_02-fA01b_C090826_20090826105806781_02_warp_m0g80c8e1e-1x26r301 does not look very sparse (100% non-zero)...
# CB1_GMR_58D06_AE_01_03-fA01b_C110315_20110315103833375_02_warp_m0g80c8e1e-1x26r301 does not look very sparse (100% non-zero)...
# CB1_GMR_65G09_AE_01_02-fA01b_C091014_20091014115521906_02_warp_m0g80c8e1e-1x26r301 does not look very sparse (100% non-zero)...
# CB1_GMR_69H04_AE_01_02-fA01b_C101110_20101110102526921_02_warp_m0g80c8e1e-1x26r301 does not look very sparse (100% non-zero)...
# CB1_GMR_70C12_AE_01_00-fA01b_C100727_20100727221029187_02_warp_m0g80c8e1e-1x26r301 does not look very sparse (100% non-zero)...
# CB1_GMR_74F02_AE_01_03-fA01b_C100312_20100312105207351_02_warp_m0g80c8e1e-1x26r301 does not look very sparse (100% non-zero)...
# CB1_GMR_78A12_AE_01_02-fA01b_C100416_20100416220353046_02_warp_m0g80c8e1e-1x26r301 does not look very sparse (100% non-zero)...
# CB1_GMR_78E02_AE_01_00-fA01b_C100416_20100416221132593_02_warp_m0g80c8e1e-1x26r301 does not look very sparse (100% non-zero)...
# CB1_GMR_79D08_AE_01_00-fA01b_C100205_20100205095940248_02_warp_m0g80c8e1e-1x26r301 does not look very sparse (100% non-zero)...
# CB1_GMR_80H06_AE_01_02-fA01b_C100206_20100207131058031_02_warp_m0g80c8e1e-1x26r301 does not look very sparse (100% non-zero)...
# CB1_GMR_80H08_AE_01_01-fA01b_C110128_20110201095733328_02_warp_m0g80c8e1e-1x26r301 does not look very sparse (100% non-zero)...
# CB1_GMR_94E01_AE_01_00-fA01b_C100828_20100831101829156_02_warp_m0g80c8e1e-1x26r301 does not look very sparse (100% non-zero)...
# CB1_GMR_9A08_AE_01_00-fA01b_C090820_20090821132852484_02_warp_m0g80c8e1e-1x26r301 does not look very sparse (100% non-zero)...
#

-----------------------------------------------------

def consolidate_conversation():
    hdf_file = op.expanduser('~/strawscience/santi/andrew/clustering-paper/braincode/CB1/'
                             'images/pipeline=cb1_orig_wannabe/consolidated.h5')
    with h5py.File(hdf_file, 'r') as h5:
        indices = h5['indices'][()]
        indptr = h5['indptr'][()]
        shape = h5['shape'][()]
        data = np.ones(len(indices), dtype=np.bool)
        X = csr_matrix((data, indices, indptr), shape=shape)
        print('Stream 100 voxels')
        start = time.time()
        print(X[:, range(1, 1000, 10)].shape)
        print('%.2f s' % (time.time() - start))
        # This CSC matrix is also not ideal to stream voxel data...
        Xt = X.T
        print('Stream 100 voxels')
        start = time.time()
        print(Xt[range(1, 1000, 10)].shape)
        print('%.2f s' % (time.time() - start))
        # Of course, csr with voxels per rows rocks
        # But beware: tocsr, of course explodes the indptr array to num_voxels size
        # So more memory, but faster access to voxel data (and easy to stream from disk too)
        print('To CSR, voxels per rows')
        start = time.time()
        X = Xt.tocsr()
        print('%.2f s' % (time.time() - start))
        print(X.indices.dtype)
        print('Stream 100 voxels')
        start = time.time()
        print(X[range(1, 1000, 10)].shape)
        print('%.2f s' % (time.time() - start))
        # So this is the layout we want both in disk and memory
        # For less aggresive binarisation and downsamplings we will need to be cleverer on storage
        # And generate the data using several passes and intermediate files in disk
        # Also it is now obvious that compression without sparse representation is maybe the way to go
        # (see old jagged results). The images zipped are much smaller than the sparse hdf5...
        # So...

-----------------------------------------------------

#
# --- Original image processing pipeline reproduction wannabe
#  From the paper:
#   1- Thresholding to get a 1% voxels per image
#   2- Morphological opening with a 3x3x3 kernel to reduce clutter
#   3- To decrease the effects of registration error and image acquisition noise
#      and to speedup computations, images were binned into larger voxels,
#      typically a 3x3x3 downsampling.
#
#  When is the mask applied? Before 1, before 2 or before 3?
#  Is this the correct order?
#  How was the downsampled image kept binary? -> Nearest neighbor
#
#  What about querying and going back to the original pixels?
#   - First the mask is defined in the original file
#   - To go back, should we resize with 1 / zoom?
#
#  Also, probably there are differences on the actual algorithms / implementations used.
#  At any step this can happen. Simple example with thresholding:
#    a) forcing exactly 1% vs b) using an interpolated percentile
#

-----------------------------------------------------

# TODO: We should remove output from these pipelines id string
# And make this work for functions in whatami (far from trivial)
# zoom = whatable(zoom, non_id_keys=('output',))
# print(what2id(zoom))
# binary_opening = whatable(binary_opening, non_id_keys=('output',))

-----------------------------------------------------

#
# Wikipedia dendogram...
#   https://en.wikipedia.org/wiki/Dendrogram
#
# Scipy cluster docs:
#   http://docs.scipy.org/doc/scipy/reference/cluster.hierarchy.html#module-scipy.cluster.hierarchy
# N.B. regardless of the docs, scipy linkage does not compute correctly if given a redundant distance matrix
#   https://github.com/mwaskom/seaborn/pull/621
#   https://github.com/scipy/scipy/issues/2614
#
# This is a *pretty very nice and relevant* tutorial to hierarchical clustering in python:
#   https://joernhees.de/blog/2015/08/26/scipy-hierarchical-clustering-and-dendrogram-tutorial/
#
# Some example dendograms in google images (and what people look more, including variants like "polar"):
#   https://www.google.at/search?
#   q=dendrogram&source=lnms&tbm=isch&sa=X&ved=0ahUKEwjdvPPri7HLAhVGtxoKHURcBUUQ_AUIBygB&biw=1920&bih=889
#
# Most "javascript dendogram" examples I have seen (usually for d3) do not plot the dendogram,
# but just the hierarchical structure with regard to the weights. For example:
#   http://stackoverflow.com/questions/19964266/scipy-dendrogram-to-json-for-d3-js-tree-visualisation
#   https://gist.github.com/mdml/7537455
#
# Honorable exceptions:
#   dendroNetwork: http://christophergandrud.github.io/networkD3/
#                  does this mean that d3 support dendograms now, or they have their own stuff
#   this italian series of blogposts:
#     http://www.meccanismocomplesso.org/en/dendrogramma-d3-parte1/
#     http://www.meccanismocomplesso.org/en/dendrogramma-d3-parte2/
#     http://www.meccanismocomplesso.org/en/dendrogramma-d3-parte3/  # edge lengths based on clusters distance
#     http://www.meccanismocomplesso.org/en/dendrogramma-d3-parte4/  # a bit over the top reordering of leaves
#     http://www.meccanismocomplesso.org/en/circular-dendrograms/    # bonus!
#
# If we go for our own component, we would get faster by letting scipy to compute the dendogram for us:
#   http://stackoverflow.com/questions/11917779/how-to-plot-and-annotate-hierarchical-clustering-dendrograms-in-scipy-matplotlib
#   http://stackoverflow.com/questions/16883412/how-do-i-get-the-subtrees-of-dendrogram-made-by-scipy-cluster-hierarchy
#
# These are cool examples from a cool library from R; highlight results differences between linkage methods:
#   http://htmlpreview.github.io/?https://github.com/talgalili/dendextend/blob/master/inst/ignored/
#   Hierarchical%20cluster%20analysis%20on%20famous%20data%20sets%20-%20enhanced%20with%20the%20dendextend%20package.html
#

-----------------------------------------------------

#
# Unfortunatelly format does not allow partial formatting; several workarounds:
#  http://stackoverflow.com/questions/11283961/partial-string-formatting
#

-----------------------------------------------------

# Also beware, it seems there is a random little voxel volume in CB1-Antennal_lobe;
# See for example cluster 44 here:
#   https://strawlab.org/braincode/r1/clusters/Antennal_lobe/CB1/K60_dicedist/44
# I guess it comes from some bug in Florian's code. These artifacts are actually quite common.

-----------------------------------------------------
