# Supplementary material for: Automatic Segmentation of Drosophila Neural Compartments Using GAL4 Expression Data Reveals Novel Visual Pathways
Source: Curr Biol. 2016 Aug 8;26(15):1943–54. doi: 10.1016/j.cub.2016.05.052 (PMC4985560; doi:10.1016/j.cub.2016.05.052)
Supplement: Data S1. Clustering Results and Software [file mmc3.zip › Panser_et_al_supplemental_data_and_code/clustering-data/hierarchical_clustering/CB1__Central_Complex__K60_dicedist/hierarchical_clustering__CB1__Central_Complex__K60_dicedist.json]

{
  "clusterer": "K60_dicedist", 
  "cophenetic_correlation": 0.83884031372236734, 
  "dataset": "CB1", 
  "dendrogram": "default", 
  "linkage": "average", 
  "region": "Central_Complex", 
  "tree": {
    "count": 60, 
    "distance": 0.91118892557324638, 
    "id": 119, 
    "left": {
      "count": 11, 
      "distance": 0.75270559787750246, 
      "id": 110, 
      "left": {
        "count": 1, 
        "distance": 0, 
        "id": 1, 
        "left": null, 
        "right": null
      }, 
      "right": {
        "count": 10, 
        "distance": 0.72320801019668579, 
        "id": 105, 
        "left": {
          "count": 2, 
          "distance": 0.52846884727478027, 
          "id": 74, 
          "left": {
            "count": 1, 
            "distance": 0, 
            "id": 26, 
            "left": null, 
            "right": null
          }, 
          "right": {
            "count": 1, 
            "distance": 0, 
            "id": 51, 
            "left": null, 
            "right": null
          }
        }, 
        "right": {
          "count": 8, 
          "distance": 0.68442431518009728, 
          "id": 102, 
          "left": {
            "count": 1, 
            "distance": 0, 
            "id": 44, 
            "left": null, 
            "right": null
          }, 
          "right": {
            "count": 7, 
            "distance": 0.59956086178620649, 
            "id": 88, 
            "left": {
              "count": 3, 
              "distance": 0.55422782897949219, 
              "id": 79, 
              "left": {
                "count": 1, 
                "distance": 0, 
                "id": 42, 
                "left": null, 
                "right": null
              }, 
              "right": {
                "count": 2, 
                "distance": 0.3704792857170105, 
                "id": 61, 
                "left": {
                  "count": 1, 
                  "distance": 0, 
                  "id": 5, 
                  "left": null, 
                  "right": null
                }, 
                "right": {
                  "count": 1, 
                  "distance": 0, 
                  "id": 41, 
                  "left": null, 
                  "right": null
                }
              }
            }, 
            "right": {
              "count": 4, 
              "distance": 0.56227952241897583, 
              "id": 83, 
              "left": {
                "count": 1, 
                "distance": 0, 
                "id": 31, 
                "left": null, 
                "right": null
              }, 
              "right": {
                "count": 3, 
                "distance": 0.47791542112827301, 
                "id": 68, 
                "left": {
                  "count": 1, 
                  "distance": 0, 
                  "id": 35, 
                  "left": null, 
                  "right": null
                }, 
                "right": {
                  "count": 2, 
                  "distance": 0.43074604868888855, 
                  "id": 64, 
                  "left": {
                    "count": 1, 
                    "distance": 0, 
                    "id": 46, 
                    "left": null, 
                    "right": null
                  }, 
                  "right": {
                    "count": 1, 
                    "distance": 0, 
                    "id": 60, 
                    "left": null, 
                    "right": null
                  }
                }
              }
            }
          }
        }
      }
    }, 
    "right": {
      "count": 49, 
      "distance": 0.8906471097571218, 
      "id": 118, 
      "left": {
        "count": 13, 
        "distance": 0.84105913205580274, 
        "id": 116, 
        "left": {
          "count": 2, 
          "distance": 0.59761428833007812, 
          "id": 87, 
          "left": {
            "count": 1, 
            "distance": 0, 
            "id": 28, 
            "left": null, 
            "right": null
          }, 
          "right": {
            "count": 1, 
            "distance": 0, 
            "id": 56, 
            "left": null, 
            "right": null
          }
        }, 
        "right": {
          "count": 11, 
          "distance": 0.78744154506259489, 
          "id": 115, 
          "left": {
            "count": 2, 
            "distance": 0.55201542377471924, 
            "id": 78, 
            "left": {
              "count": 1, 
              "distance": 0, 
              "id": 14, 
              "left": null, 
              "right": null
            }, 
            "right": {
              "count": 1, 
              "distance": 0, 
              "id": 19, 
              "left": null, 
              "right": null
            }
          }, 
          "right": {
            "count": 9, 
            "distance": 0.75339575856924057, 
            "id": 111, 
            "left": {
              "count": 1, 
              "distance": 0, 
              "id": 20, 
              "left": null, 
              "right": null
            }, 
            "right": {
              "count": 8, 
              "distance": 0.67416545748710632, 
              "id": 101, 
              "left": {
                "count": 6, 
                "distance": 0.5853425204753876, 
                "id": 86, 
                "left": {
                  "count": 1, 
                  "distance": 0, 
                  "id": 47, 
                  "left": null, 
                  "right": null
                }, 
                "right": {
                  "count": 5, 
                  "distance": 0.56144584715366364, 
                  "id": 82, 
                  "left": {
                    "count": 1, 
                    "distance": 0, 
                    "id": 49, 
                    "left": null, 
                    "right": null
                  }, 
                  "right": {
                    "count": 4, 
                    "distance": 0.54167142510414124, 
                    "id": 77, 
                    "left": {
                      "count": 2, 
                      "distance": 0.49465221166610718, 
                      "id": 69, 
                      "left": {
                        "count": 1, 
                        "distance": 0, 
                        "id": 23, 
                        "left": null, 
                        "right": null
                      }, 
                      "right": {
                        "count": 1, 
                        "distance": 0, 
                        "id": 59, 
                        "left": null, 
                        "right": null
                      }
                    }, 
                    "right": {
                      "count": 2, 
                      "distance": 0.51349937915802002, 
                      "id": 71, 
                      "left": {
                        "count": 1, 
                        "distance": 0, 
                        "id": 37, 
                        "left": null, 
                        "right": null
                      }, 
                      "right": {
                        "count": 1, 
                        "distance": 0, 
                        "id": 40, 
                        "left": null, 
                        "right": null
                      }
                    }
                  }
                }
              }, 
              "right": {
                "count": 2, 
                "distance": 0.66332495212554932, 
                "id": 99, 
                "left": {
                  "count": 1, 
                  "distance": 0, 
                  "id": 13, 
                  "left": null, 
                  "right": null
                }, 
                "right": {
                  "count": 1, 
                  "distance": 0, 
                  "id": 15, 
                  "left": null, 
                  "right": null
                }
              }
            }
          }
        }
      }, 
      "right": {
        "count": 36, 
        "distance": 0.8466760756752707, 
        "id": 117, 
        "left": {
          "count": 11, 
          "distance": 0.7765732328097027, 
          "id": 113, 
          "left": {
            "count": 5, 
            "distance": 0.72516879439353943, 
            "id": 106, 
            "left": {
              "count": 1, 
              "distance": 0, 
              "id": 4, 
              "left": null, 
              "right": null
            }, 
            "right": {
              "count": 4, 
              "distance": 0.62585838635762525, 
              "id": 93, 
              "left": {
                "count": 1, 
                "distance": 0, 
                "id": 7, 
                "left": null, 
                "right": null
              }, 
              "right": {
                "count": 3, 
                "distance": 0.56067553162574768, 
                "id": 80, 
                "left": {
                  "count": 1, 
                  "distance": 0, 
                  "id": 48, 
                  "left": null, 
                  "right": null
                }, 
                "right": {
                  "count": 2, 
                  "distance": 0.50310242176055908, 
                  "id": 70, 
                  "left": {
                    "count": 1, 
                    "distance": 0, 
                    "id": 10, 
                    "left": null, 
                    "right": null
                  }, 
                  "right": {
                    "count": 1, 
                    "distance": 0, 
                    "id": 57, 
                    "left": null, 
                    "right": null
                  }
                }
              }
            }
          }, 
          "right": {
            "count": 6, 
            "distance": 0.7382164955139161, 
            "id": 108, 
            "left": {
              "count": 1, 
              "distance": 0, 
              "id": 17, 
              "left": null, 
              "right": null
            }, 
            "right": {
              "count": 5, 
              "distance": 0.66200745105743408, 
              "id": 98, 
              "left": {
                "count": 1, 
                "distance": 0, 
                "id": 11, 
                "left": null, 
                "right": null
              }, 
              "right": {
                "count": 4, 
                "distance": 0.640186607837677, 
                "id": 95, 
                "left": {
                  "count": 1, 
                  "distance": 0, 
                  "id": 36, 
                  "left": null, 
                  "right": null
                }, 
                "right": {
                  "count": 3, 
                  "distance": 0.45681352913379669, 
                  "id": 65, 
                  "left": {
                    "count": 1, 
                    "distance": 0, 
                    "id": 54, 
                    "left": null, 
                    "right": null
                  }, 
                  "right": {
                    "count": 2, 
                    "distance": 0.39576068520545959, 
                    "id": 62, 
                    "left": {
                      "count": 1, 
                      "distance": 0, 
                      "id": 12, 
                      "left": null, 
                      "right": null
                    }, 
                    "right": {
                      "count": 1, 
                      "distance": 0, 
                      "id": 34, 
                      "left": null, 
                      "right": null
                    }
                  }
                }
              }
            }
          }
        }, 
        "right": {
          "count": 25, 
          "distance": 0.77933281354415096, 
          "id": 114, 
          "left": {
            "count": 12, 
            "distance": 0.73500933311879624, 
            "id": 107, 
            "left": {
              "count": 4, 
              "distance": 0.65150624513626099, 
              "id": 97, 
              "left": {
                "count": 1, 
                "distance": 0, 
                "id": 30, 
                "left": null, 
                "right": null
              }, 
              "right": {
                "count": 3, 
                "distance": 0.56068861484527588, 
                "id": 81, 
                "left": {
                  "count": 1, 
                  "distance": 0, 
                  "id": 33, 
                  "left": null, 
                  "right": null
                }, 
                "right": {
                  "count": 2, 
                  "distance": 0.47363972663879395, 
                  "id": 67, 
                  "left": {
                    "count": 1, 
                    "distance": 0, 
                    "id": 38, 
                    "left": null, 
                    "right": null
                  }, 
                  "right": {
                    "count": 1, 
                    "distance": 0, 
                    "id": 58, 
                    "left": null, 
                    "right": null
                  }
                }
              }
            }, 
            "right": {
              "count": 8, 
              "distance": 0.70278539827891762, 
              "id": 104, 
              "left": {
                "count": 1, 
                "distance": 0, 
                "id": 39, 
                "left": null, 
                "right": null
              }, 
              "right": {
                "count": 7, 
                "distance": 0.63314391672611237, 
                "id": 94, 
                "left": {
                  "count": 3, 
                  "distance": 0.60025954246520996, 
                  "id": 89, 
                  "left": {
                    "count": 1, 
                    "distance": 0, 
                    "id": 52, 
                    "left": null, 
                    "right": null
                  }, 
                  "right": {
                    "count": 2, 
                    "distance": 0.52223294973373413, 
                    "id": 73, 
                    "left": {
                      "count": 1, 
                      "distance": 0, 
                      "id": 16, 
                      "left": null, 
                      "right": null
                    }, 
                    "right": {
                      "count": 1, 
                      "distance": 0, 
                      "id": 53, 
                      "left": null, 
                      "right": null
                    }
                  }
                }, 
                "right": {
                  "count": 4, 
                  "distance": 0.61931786934534705, 
                  "id": 92, 
                  "left": {
                    "count": 1, 
                    "distance": 0, 
                    "id": 2, 
                    "left": null, 
                    "right": null
                  }, 
                  "right": {
                    "count": 3, 
                    "distance": 0.53747355937957764, 
                    "id": 75, 
                    "left": {
                      "count": 1, 
                      "distance": 0, 
                      "id": 8, 
                      "left": null, 
                      "right": null
                    }, 
                    "right": {
                      "count": 2, 
                      "distance": 0.42739039659500122, 
                      "id": 63, 
                      "left": {
                        "count": 1, 
                        "distance": 0, 
                        "id": 24, 
                        "left": null, 
                        "right": null
                      }, 
                      "right": {
                        "count": 1, 
                        "distance": 0, 
                        "id": 45, 
                        "left": null, 
                        "right": null
                      }
                    }
                  }
                }
              }
            }
          }, 
          "right": {
            "count": 13, 
            "distance": 0.75724185009797407, 
            "id": 112, 
            "left": {
              "count": 1, 
              "distance": 0, 
              "id": 50, 
              "left": null, 
              "right": null
            }, 
            "right": {
              "count": 12, 
              "distance": 0.74853544831275931, 
              "id": 109, 
              "left": {
                "count": 2, 
                "distance": 0.66666662693023682, 
                "id": 100, 
                "left": {
                  "count": 1, 
                  "distance": 0, 
                  "id": 29, 
                  "left": null, 
                  "right": null
                }, 
                "right": {
                  "count": 1, 
                  "distance": 0, 
                  "id": 32, 
                  "left": null, 
                  "right": null
                }
              }, 
              "right": {
                "count": 10, 
                "distance": 0.69924740990002943, 
                "id": 103, 
                "left": {
                  "count": 6, 
                  "distance": 0.61709938198328018, 
                  "id": 91, 
                  "left": {
                    "count": 4, 
                    "distance": 0.53803048531214392, 
                    "id": 76, 
                    "left": {
                      "count": 1, 
                      "distance": 0, 
                      "id": 55, 
                      "left": null, 
                      "right": null
                    }, 
                    "right": {
                      "count": 3, 
                      "distance": 0.52069973945617676, 
                      "id": 72, 
                      "left": {
                        "count": 1, 
                        "distance": 0, 
                        "id": 6, 
                        "left": null, 
                        "right": null
                      }, 
                      "right": {
                        "count": 2, 
                        "distance": 0.45825755596160889, 
                        "id": 66, 
                        "left": {
                          "count": 1, 
                          "distance": 0, 
                          "id": 22, 
                          "left": null, 
                          "right": null
                        }, 
                        "right": {
                          "count": 1, 
                          "distance": 0, 
                          "id": 27, 
                          "left": null, 
                          "right": null
                        }
                      }
                    }
                  }, 
                  "right": {
                    "count": 2, 
                    "distance": 0.58499759435653687, 
                    "id": 85, 
                    "left": {
                      "count": 1, 
                      "distance": 0, 
                      "id": 18, 
                      "left": null, 
                      "right": null
                    }, 
                    "right": {
                      "count": 1, 
                      "distance": 0, 
                      "id": 43, 
                      "left": null, 
                      "right": null
                    }
                  }
                }, 
                "right": {
                  "count": 4, 
                  "distance": 0.64529492457707716, 
                  "id": 96, 
                  "left": {
                    "count": 1, 
                    "distance": 0, 
                    "id": 9, 
                    "left": null, 
                    "right": null
                  }, 
                  "right": {
                    "count": 3, 
                    "distance": 0.61662262678146362, 
                    "id": 90, 
                    "left": {
                      "count": 1, 
                      "distance": 0, 
                      "id": 3, 
                      "left": null, 
                      "right": null
                    }, 
                    "right": {
                      "count": 2, 
                      "distance": 0.56326645612716675, 
                      "id": 84, 
                      "left": {
                        "count": 1, 
                        "distance": 0, 
                        "id": 21, 
                        "left": null, 
                        "right": null
                      }, 
                      "right": {
                        "count": 1, 
                        "distance": 0, 
                        "id": 25, 
                        "left": null, 
                        "right": null
                      }
                    }
                  }
                }
              }
            }
          }
        }
      }
    }
  }
}
