# Supplementary material for: Automatic Segmentation of Drosophila Neural Compartments Using GAL4 Expression Data Reveals Novel Visual Pathways
Source: Curr Biol. 2016 Aug 8;26(15):1943–54. doi: 10.1016/j.cub.2016.05.052 (PMC4985560; doi:10.1016/j.cub.2016.05.052)
Supplement: Data S1. Clustering Results and Software [file mmc3.zip › Panser_et_al_supplemental_data_and_code/clustering-data/hierarchical_clustering/T1__Central_Complex__K60_dicedist/hierarchical_clustering__T1__Central_Complex__K60_dicedist.json]

{
  "clusterer": "K60_dicedist", 
  "cophenetic_correlation": 0.88639062137179225, 
  "dataset": "T1", 
  "dendrogram": "default", 
  "linkage": "average", 
  "region": "Central_Complex", 
  "tree": {
    "count": 60, 
    "distance": 0.99160278819758318, 
    "id": 119, 
    "left": {
      "count": 2, 
      "distance": 0.86602538824081421, 
      "id": 109, 
      "left": {
        "count": 1, 
        "distance": 0, 
        "id": 54, 
        "left": null, 
        "right": null
      }, 
      "right": {
        "count": 1, 
        "distance": 0, 
        "id": 58, 
        "left": null, 
        "right": null
      }
    }, 
    "right": {
      "count": 58, 
      "distance": 0.96125795548422288, 
      "id": 118, 
      "left": {
        "count": 1, 
        "distance": 0, 
        "id": 33, 
        "left": null, 
        "right": null
      }, 
      "right": {
        "count": 57, 
        "distance": 0.94794824825865898, 
        "id": 117, 
        "left": {
          "count": 1, 
          "distance": 0, 
          "id": 23, 
          "left": null, 
          "right": null
        }, 
        "right": {
          "count": 56, 
          "distance": 0.94137475093205769, 
          "id": 116, 
          "left": {
            "count": 51, 
            "distance": 0.90737423339447409, 
            "id": 114, 
            "left": {
              "count": 7, 
              "distance": 0.64272830883661902, 
              "id": 88, 
              "left": {
                "count": 3, 
                "distance": 0.56024548411369324, 
                "id": 78, 
                "left": {
                  "count": 1, 
                  "distance": 0, 
                  "id": 29, 
                  "left": null, 
                  "right": null
                }, 
                "right": {
                  "count": 2, 
                  "distance": 0.49463456869125366, 
                  "id": 64, 
                  "left": {
                    "count": 1, 
                    "distance": 0, 
                    "id": 13, 
                    "left": null, 
                    "right": null
                  }, 
                  "right": {
                    "count": 1, 
                    "distance": 0, 
                    "id": 55, 
                    "left": null, 
                    "right": null
                  }
                }
              }, 
              "right": {
                "count": 4, 
                "distance": 0.58921061456203461, 
                "id": 83, 
                "left": {
                  "count": 2, 
                  "distance": 0.46692001819610596, 
                  "id": 62, 
                  "left": {
                    "count": 1, 
                    "distance": 0, 
                    "id": 2, 
                    "left": null, 
                    "right": null
                  }, 
                  "right": {
                    "count": 1, 
                    "distance": 0, 
                    "id": 41, 
                    "left": null, 
                    "right": null
                  }
                }, 
                "right": {
                  "count": 2, 
                  "distance": 0.49459445476531982, 
                  "id": 63, 
                  "left": {
                    "count": 1, 
                    "distance": 0, 
                    "id": 21, 
                    "left": null, 
                    "right": null
                  }, 
                  "right": {
                    "count": 1, 
                    "distance": 0, 
                    "id": 22, 
                    "left": null, 
                    "right": null
                  }
                }
              }
            }, 
            "right": {
              "count": 44, 
              "distance": 0.89388808608055104, 
              "id": 112, 
              "left": {
                "count": 8, 
                "distance": 0.82534134387969982, 
                "id": 108, 
                "left": {
                  "count": 1, 
                  "distance": 0, 
                  "id": 1, 
                  "left": null, 
                  "right": null
                }, 
                "right": {
                  "count": 7, 
                  "distance": 0.79590888818105077, 
                  "id": 105, 
                  "left": {
                    "count": 1, 
                    "distance": 0, 
                    "id": 48, 
                    "left": null, 
                    "right": null
                  }, 
                  "right": {
                    "count": 6, 
                    "distance": 0.77269912958145137, 
                    "id": 102, 
                    "left": {
                      "count": 1, 
                      "distance": 0, 
                      "id": 34, 
                      "left": null, 
                      "right": null
                    }, 
                    "right": {
                      "count": 5, 
                      "distance": 0.68088844418525696, 
                      "id": 92, 
                      "left": {
                        "count": 1, 
                        "distance": 0, 
                        "id": 38, 
                        "left": null, 
                        "right": null
                      }, 
                      "right": {
                        "count": 4, 
                        "distance": 0.58901093900203705, 
                        "id": 82, 
                        "left": {
                          "count": 2, 
                          "distance": 0.53767973184585571, 
                          "id": 71, 
                          "left": {
                            "count": 1, 
                            "distance": 0, 
                            "id": 8, 
                            "left": null, 
                            "right": null
                          }, 
                          "right": {
                            "count": 1, 
                            "distance": 0, 
                            "id": 28, 
                            "left": null, 
                            "right": null
                          }
                        }, 
                        "right": {
                          "count": 2, 
                          "distance": 0.54049497842788696, 
                          "id": 73, 
                          "left": {
                            "count": 1, 
                            "distance": 0, 
                            "id": 12, 
                            "left": null, 
                            "right": null
                          }, 
                          "right": {
                            "count": 1, 
                            "distance": 0, 
                            "id": 40, 
                            "left": null, 
                            "right": null
                          }
                        }
                      }
                    }
                  }
                }
              }, 
              "right": {
                "count": 36, 
                "distance": 0.86683048372683313, 
                "id": 110, 
                "left": {
                  "count": 13, 
                  "distance": 0.79235675505229408, 
                  "id": 104, 
                  "left": {
                    "count": 7, 
                    "distance": 0.7025433838367463, 
                    "id": 95, 
                    "left": {
                      "count": 2, 
                      "distance": 0.59317106008529663, 
                      "id": 84, 
                      "left": {
                        "count": 1, 
                        "distance": 0, 
                        "id": 4, 
                        "left": null, 
                        "right": null
                      }, 
                      "right": {
                        "count": 1, 
                        "distance": 0, 
                        "id": 27, 
                        "left": null, 
                        "right": null
                      }
                    }, 
                    "right": {
                      "count": 5, 
                      "distance": 0.66436859965324402, 
                      "id": 91, 
                      "left": {
                        "count": 1, 
                        "distance": 0, 
                        "id": 45, 
                        "left": null, 
                        "right": null
                      }, 
                      "right": {
                        "count": 4, 
                        "distance": 0.64280196030934644, 
                        "id": 89, 
                        "left": {
                          "count": 1, 
                          "distance": 0, 
                          "id": 6, 
                          "left": null, 
                          "right": null
                        }, 
                        "right": {
                          "count": 3, 
                          "distance": 0.58357533812522888, 
                          "id": 80, 
                          "left": {
                            "count": 1, 
                            "distance": 0, 
                            "id": 37, 
                            "left": null, 
                            "right": null
                          }, 
                          "right": {
                            "count": 2, 
                            "distance": 0.52879184484481812, 
                            "id": 69, 
                            "left": {
                              "count": 1, 
                              "distance": 0, 
                              "id": 10, 
                              "left": null, 
                              "right": null
                            }, 
                            "right": {
                              "count": 1, 
                              "distance": 0, 
                              "id": 42, 
                              "left": null, 
                              "right": null
                            }
                          }
                        }
                      }
                    }
                  }, 
                  "right": {
                    "count": 6, 
                    "distance": 0.74023661613464353, 
                    "id": 98, 
                    "left": {
                      "count": 1, 
                      "distance": 0, 
                      "id": 47, 
                      "left": null, 
                      "right": null
                    }, 
                    "right": {
                      "count": 5, 
                      "distance": 0.57345698277155555, 
                      "id": 79, 
                      "left": {
                        "count": 2, 
                        "distance": 0.51847583055496216, 
                        "id": 67, 
                        "left": {
                          "count": 1, 
                          "distance": 0, 
                          "id": 15, 
                          "left": null, 
                          "right": null
                        }, 
                        "right": {
                          "count": 1, 
                          "distance": 0, 
                          "id": 24, 
                          "left": null, 
                          "right": null
                        }
                      }, 
                      "right": {
                        "count": 3, 
                        "distance": 0.55733627080917358, 
                        "id": 77, 
                        "left": {
                          "count": 1, 
                          "distance": 0, 
                          "id": 44, 
                          "left": null, 
                          "right": null
                        }, 
                        "right": {
                          "count": 2, 
                          "distance": 0.50395262241363525, 
                          "id": 65, 
                          "left": {
                            "count": 1, 
                            "distance": 0, 
                            "id": 52, 
                            "left": null, 
                            "right": null
                          }, 
                          "right": {
                            "count": 1, 
                            "distance": 0, 
                            "id": 57, 
                            "left": null, 
                            "right": null
                          }
                        }
                      }
                    }
                  }
                }, 
                "right": {
                  "count": 23, 
                  "distance": 0.81772372445889863, 
                  "id": 106, 
                  "left": {
                    "count": 7, 
                    "distance": 0.74651833375294996, 
                    "id": 100, 
                    "left": {
                      "count": 1, 
                      "distance": 0, 
                      "id": 26, 
                      "left": null, 
                      "right": null
                    }, 
                    "right": {
                      "count": 6, 
                      "distance": 0.72725516557693481, 
                      "id": 96, 
                      "left": {
                        "count": 1, 
                        "distance": 0, 
                        "id": 14, 
                        "left": null, 
                        "right": null
                      }, 
                      "right": {
                        "count": 5, 
                        "distance": 0.69170410434404994, 
                        "id": 93, 
                        "left": {
                          "count": 3, 
                          "distance": 0.55219095945358276, 
                          "id": 75, 
                          "left": {
                            "count": 1, 
                            "distance": 0, 
                            "id": 7, 
                            "left": null, 
                            "right": null
                          }, 
                          "right": {
                            "count": 2, 
                            "distance": 0.5351707935333252, 
                            "id": 70, 
                            "left": {
                              "count": 1, 
                              "distance": 0, 
                              "id": 17, 
                              "left": null, 
                              "right": null
                            }, 
                            "right": {
                              "count": 1, 
                              "distance": 0, 
                              "id": 19, 
                              "left": null, 
                              "right": null
                            }
                          }
                        }, 
                        "right": {
                          "count": 2, 
                          "distance": 0.62213677167892456, 
                          "id": 87, 
                          "left": {
                            "count": 1, 
                            "distance": 0, 
                            "id": 20, 
                            "left": null, 
                            "right": null
                          }, 
                          "right": {
                            "count": 1, 
                            "distance": 0, 
                            "id": 43, 
                            "left": null, 
                            "right": null
                          }
                        }
                      }
                    }
                  }, 
                  "right": {
                    "count": 16, 
                    "distance": 0.79042958418528231, 
                    "id": 103, 
                    "left": {
                      "count": 1, 
                      "distance": 0, 
                      "id": 5, 
                      "left": null, 
                      "right": null
                    }, 
                    "right": {
                      "count": 15, 
                      "distance": 0.75609961748123167, 
                      "id": 101, 
                      "left": {
                        "count": 5, 
                        "distance": 0.69370174407958984, 
                        "id": 94, 
                        "left": {
                          "count": 3, 
                          "distance": 0.58747652173042297, 
                          "id": 81, 
                          "left": {
                            "count": 1, 
                            "distance": 0, 
                            "id": 59, 
                            "left": null, 
                            "right": null
                          }, 
                          "right": {
                            "count": 2, 
                            "distance": 0.55143016576766968, 
                            "id": 74, 
                            "left": {
                              "count": 1, 
                              "distance": 0, 
                              "id": 39, 
                              "left": null, 
                              "right": null
                            }, 
                            "right": {
                              "count": 1, 
                              "distance": 0, 
                              "id": 51, 
                              "left": null, 
                              "right": null
                            }
                          }
                        }, 
                        "right": {
                          "count": 2, 
                          "distance": 0.61749088764190674, 
                          "id": 86, 
                          "left": {
                            "count": 1, 
                            "distance": 0, 
                            "id": 11, 
                            "left": null, 
                            "right": null
                          }, 
                          "right": {
                            "count": 1, 
                            "distance": 0, 
                            "id": 18, 
                            "left": null, 
                            "right": null
                          }
                        }
                      }, 
                      "right": {
                        "count": 10, 
                        "distance": 0.74485907289716924, 
                        "id": 99, 
                        "left": {
                          "count": 1, 
                          "distance": 0, 
                          "id": 30, 
                          "left": null, 
                          "right": null
                        }, 
                        "right": {
                          "count": 9, 
                          "distance": 0.73142419755458832, 
                          "id": 97, 
                          "left": {
                            "count": 1, 
                            "distance": 0, 
                            "id": 36, 
                            "left": null, 
                            "right": null
                          }, 
                          "right": {
                            "count": 8, 
                            "distance": 0.65337153673171988, 
                            "id": 90, 
                            "left": {
                              "count": 5, 
                              "distance": 0.539507657289505, 
                              "id": 72, 
                              "left": {
                                "count": 3, 
                                "distance": 0.50944632291793823, 
                                "id": 66, 
                                "left": {
                                  "count": 1, 
                                  "distance": 0, 
                                  "id": 49, 
                                  "left": null, 
                                  "right": null
                                }, 
                                "right": {
                                  "count": 2, 
                                  "distance": 0.45771524310112, 
                                  "id": 61, 
                                  "left": {
                                    "count": 1, 
                                    "distance": 0, 
                                    "id": 25, 
                                    "left": null, 
                                    "right": null
                                  }, 
                                  "right": {
                                    "count": 1, 
                                    "distance": 0, 
                                    "id": 31, 
                                    "left": null, 
                                    "right": null
                                  }
                                }
                              }, 
                              "right": {
                                "count": 2, 
                                "distance": 0.51998680830001831, 
                                "id": 68, 
                                "left": {
                                  "count": 1, 
                                  "distance": 0, 
                                  "id": 16, 
                                  "left": null, 
                                  "right": null
                                }, 
                                "right": {
                                  "count": 1, 
                                  "distance": 0, 
                                  "id": 50, 
                                  "left": null, 
                                  "right": null
                                }
                              }
                            }, 
                            "right": {
                              "count": 3, 
                              "distance": 0.60795983672142029, 
                              "id": 85, 
                              "left": {
                                "count": 1, 
                                "distance": 0, 
                                "id": 35, 
                                "left": null, 
                                "right": null
                              }, 
                              "right": {
                                "count": 2, 
                                "distance": 0.55406755208969116, 
                                "id": 76, 
                                "left": {
                                  "count": 1, 
                                  "distance": 0, 
                                  "id": 9, 
                                  "left": null, 
                                  "right": null
                                }, 
                                "right": {
                                  "count": 1, 
                                  "distance": 0, 
                                  "id": 53, 
                                  "left": null, 
                                  "right": null
                                }
                              }
                            }
                          }
                        }
                      }
                    }
                  }
                }
              }
            }
          }, 
          "right": {
            "count": 5, 
            "distance": 0.9359191507101059, 
            "id": 115, 
            "left": {
              "count": 1, 
              "distance": 0, 
              "id": 3, 
              "left": null, 
              "right": null
            }, 
            "right": {
              "count": 4, 
              "distance": 0.90288041035334266, 
              "id": 113, 
              "left": {
                "count": 1, 
                "distance": 0, 
                "id": 46, 
                "left": null, 
                "right": null
              }, 
              "right": {
                "count": 3, 
                "distance": 0.86959594488143921, 
                "id": 111, 
                "left": {
                  "count": 1, 
                  "distance": 0, 
                  "id": 60, 
                  "left": null, 
                  "right": null
                }, 
                "right": {
                  "count": 2, 
                  "distance": 0.82048928737640381, 
                  "id": 107, 
                  "left": {
                    "count": 1, 
                    "distance": 0, 
                    "id": 32, 
                    "left": null, 
                    "right": null
                  }, 
                  "right": {
                    "count": 1, 
                    "distance": 0, 
                    "id": 56, 
                    "left": null, 
                    "right": null
                  }
                }
              }
            }
          }
        }
      }
    }
  }
}
