# Supplementary material for: Automatic Segmentation of Drosophila Neural Compartments Using GAL4 Expression Data Reveals Novel Visual Pathways
Source: Curr Biol. 2016 Aug 8;26(15):1943–54. doi: 10.1016/j.cub.2016.05.052 (PMC4985560; doi:10.1016/j.cub.2016.05.052)
Supplement: Data S1. Clustering Results and Software [file mmc3.zip › Panser_et_al_supplemental_data_and_code/clustering-data/hierarchical_clustering/CB1__Antennal_lobe__K60_dicedist/hierarchical_clustering__CB1__Antennal_lobe__K60_dicedist.json]

{
  "clusterer": "K60_dicedist", 
  "cophenetic_correlation": 0.81579012243577542, 
  "dataset": "CB1", 
  "dendrogram": "default", 
  "linkage": "average", 
  "region": "Antennal_lobe", 
  "tree": {
    "count": 60, 
    "distance": 0.88849688963456575, 
    "id": 119, 
    "left": {
      "count": 5, 
      "distance": 0.81957716743151343, 
      "id": 115, 
      "left": {
        "count": 2, 
        "distance": 0.52115732431411743, 
        "id": 62, 
        "left": {
          "count": 1, 
          "distance": 0, 
          "id": 5, 
          "left": null, 
          "right": null
        }, 
        "right": {
          "count": 1, 
          "distance": 0, 
          "id": 15, 
          "left": null, 
          "right": null
        }
      }, 
      "right": {
        "count": 3, 
        "distance": 0.71925035119056702, 
        "id": 103, 
        "left": {
          "count": 1, 
          "distance": 0, 
          "id": 6, 
          "left": null, 
          "right": null
        }, 
        "right": {
          "count": 2, 
          "distance": 0.70710676908493042, 
          "id": 101, 
          "left": {
            "count": 1, 
            "distance": 0, 
            "id": 34, 
            "left": null, 
            "right": null
          }, 
          "right": {
            "count": 1, 
            "distance": 0, 
            "id": 45, 
            "left": null, 
            "right": null
          }
        }
      }
    }, 
    "right": {
      "count": 55, 
      "distance": 0.87215766310691833, 
      "id": 118, 
      "left": {
        "count": 53, 
        "distance": 0.85019753356369165, 
        "id": 116, 
        "left": {
          "count": 4, 
          "distance": 0.79050515095392859, 
          "id": 112, 
          "left": {
            "count": 1, 
            "distance": 0, 
            "id": 43, 
            "left": null, 
            "right": null
          }, 
          "right": {
            "count": 3, 
            "distance": 0.74805161356925964, 
            "id": 108, 
            "left": {
              "count": 1, 
              "distance": 0, 
              "id": 59, 
              "left": null, 
              "right": null
            }, 
            "right": {
              "count": 2, 
              "distance": 0.72033786773681641, 
              "id": 104, 
              "left": {
                "count": 1, 
                "distance": 0, 
                "id": 20, 
                "left": null, 
                "right": null
              }, 
              "right": {
                "count": 1, 
                "distance": 0, 
                "id": 51, 
                "left": null, 
                "right": null
              }
            }
          }
        }, 
        "right": {
          "count": 49, 
          "distance": 0.79926277572909987, 
          "id": 114, 
          "left": {
            "count": 1, 
            "distance": 0, 
            "id": 16, 
            "left": null, 
            "right": null
          }, 
          "right": {
            "count": 48, 
            "distance": 0.79072278533130869, 
            "id": 113, 
            "left": {
              "count": 40, 
              "distance": 0.75914482380214476, 
              "id": 110, 
              "left": {
                "count": 2, 
                "distance": 0.58182591199874878, 
                "id": 71, 
                "left": {
                  "count": 1, 
                  "distance": 0, 
                  "id": 21, 
                  "left": null, 
                  "right": null
                }, 
                "right": {
                  "count": 1, 
                  "distance": 0, 
                  "id": 40, 
                  "left": null, 
                  "right": null
                }
              }, 
              "right": {
                "count": 38, 
                "distance": 0.75519549278985876, 
                "id": 109, 
                "left": {
                  "count": 3, 
                  "distance": 0.69845288991928101, 
                  "id": 99, 
                  "left": {
                    "count": 1, 
                    "distance": 0, 
                    "id": 27, 
                    "left": null, 
                    "right": null
                  }, 
                  "right": {
                    "count": 2, 
                    "distance": 0.59700542688369751, 
                    "id": 75, 
                    "left": {
                      "count": 1, 
                      "distance": 0, 
                      "id": 11, 
                      "left": null, 
                      "right": null
                    }, 
                    "right": {
                      "count": 1, 
                      "distance": 0, 
                      "id": 54, 
                      "left": null, 
                      "right": null
                    }
                  }
                }, 
                "right": {
                  "count": 35, 
                  "distance": 0.74553401017189025, 
                  "id": 107, 
                  "left": {
                    "count": 10, 
                    "distance": 0.69803032398223874, 
                    "id": 98, 
                    "left": {
                      "count": 5, 
                      "distance": 0.67300044496854139, 
                      "id": 94, 
                      "left": {
                        "count": 2, 
                        "distance": 0.57297635078430176, 
                        "id": 68, 
                        "left": {
                          "count": 1, 
                          "distance": 0, 
                          "id": 37, 
                          "left": null, 
                          "right": null
                        }, 
                        "right": {
                          "count": 1, 
                          "distance": 0, 
                          "id": 44, 
                          "left": null, 
                          "right": null
                        }
                      }, 
                      "right": {
                        "count": 3, 
                        "distance": 0.63266411423683167, 
                        "id": 85, 
                        "left": {
                          "count": 1, 
                          "distance": 0, 
                          "id": 17, 
                          "left": null, 
                          "right": null
                        }, 
                        "right": {
                          "count": 2, 
                          "distance": 0.58083879947662354, 
                          "id": 69, 
                          "left": {
                            "count": 1, 
                            "distance": 0, 
                            "id": 30, 
                            "left": null, 
                            "right": null
                          }, 
                          "right": {
                            "count": 1, 
                            "distance": 0, 
                            "id": 57, 
                            "left": null, 
                            "right": null
                          }
                        }
                      }
                    }, 
                    "right": {
                      "count": 5, 
                      "distance": 0.69549631079037977, 
                      "id": 97, 
                      "left": {
                        "count": 2, 
                        "distance": 0.61417847871780396, 
                        "id": 78, 
                        "left": {
                          "count": 1, 
                          "distance": 0, 
                          "id": 18, 
                          "left": null, 
                          "right": null
                        }, 
                        "right": {
                          "count": 1, 
                          "distance": 0, 
                          "id": 50, 
                          "left": null, 
                          "right": null
                        }
                      }, 
                      "right": {
                        "count": 3, 
                        "distance": 0.61584025621414185, 
                        "id": 79, 
                        "left": {
                          "count": 1, 
                          "distance": 0, 
                          "id": 56, 
                          "left": null, 
                          "right": null
                        }, 
                        "right": {
                          "count": 2, 
                          "distance": 0.56568539142608643, 
                          "id": 66, 
                          "left": {
                            "count": 1, 
                            "distance": 0, 
                            "id": 38, 
                            "left": null, 
                            "right": null
                          }, 
                          "right": {
                            "count": 1, 
                            "distance": 0, 
                            "id": 60, 
                            "left": null, 
                            "right": null
                          }
                        }
                      }
                    }
                  }, 
                  "right": {
                    "count": 25, 
                    "distance": 0.72087001282235841, 
                    "id": 105, 
                    "left": {
                      "count": 2, 
                      "distance": 0.588348388671875, 
                      "id": 72, 
                      "left": {
                        "count": 1, 
                        "distance": 0, 
                        "id": 7, 
                        "left": null, 
                        "right": null
                      }, 
                      "right": {
                        "count": 1, 
                        "distance": 0, 
                        "id": 26, 
                        "left": null, 
                        "right": null
                      }
                    }, 
                    "right": {
                      "count": 23, 
                      "distance": 0.70368302647884073, 
                      "id": 100, 
                      "left": {
                        "count": 13, 
                        "distance": 0.67226198977894247, 
                        "id": 93, 
                        "left": {
                          "count": 4, 
                          "distance": 0.65781529247760773, 
                          "id": 90, 
                          "left": {
                            "count": 2, 
                            "distance": 0.5938493013381958, 
                            "id": 74, 
                            "left": {
                              "count": 1, 
                              "distance": 0, 
                              "id": 4, 
                              "left": null, 
                              "right": null
                            }, 
                            "right": {
                              "count": 1, 
                              "distance": 0, 
                              "id": 25, 
                              "left": null, 
                              "right": null
                            }
                          }, 
                          "right": {
                            "count": 2, 
                            "distance": 0.61868822574615479, 
                            "id": 80, 
                            "left": {
                              "count": 1, 
                              "distance": 0, 
                              "id": 48, 
                              "left": null, 
                              "right": null
                            }, 
                            "right": {
                              "count": 1, 
                              "distance": 0, 
                              "id": 55, 
                              "left": null, 
                              "right": null
                            }
                          }
                        }, 
                        "right": {
                          "count": 9, 
                          "distance": 0.66687437040465214, 
                          "id": 92, 
                          "left": {
                            "count": 2, 
                            "distance": 0.60087460279464722, 
                            "id": 76, 
                            "left": {
                              "count": 1, 
                              "distance": 0, 
                              "id": 14, 
                              "left": null, 
                              "right": null
                            }, 
                            "right": {
                              "count": 1, 
                              "distance": 0, 
                              "id": 33, 
                              "left": null, 
                              "right": null
                            }
                          }, 
                          "right": {
                            "count": 7, 
                            "distance": 0.64554610252380362, 
                            "id": 87, 
                            "left": {
                              "count": 2, 
                              "distance": 0.55664992332458496, 
                              "id": 65, 
                              "left": {
                                "count": 1, 
                                "distance": 0, 
                                "id": 31, 
                                "left": null, 
                                "right": null
                              }, 
                              "right": {
                                "count": 1, 
                                "distance": 0, 
                                "id": 49, 
                                "left": null, 
                                "right": null
                              }
                            }, 
                            "right": {
                              "count": 5, 
                              "distance": 0.61959534883499146, 
                              "id": 81, 
                              "left": {
                                "count": 2, 
                                "distance": 0.58174920082092285, 
                                "id": 70, 
                                "left": {
                                  "count": 1, 
                                  "distance": 0, 
                                  "id": 19, 
                                  "left": null, 
                                  "right": null
                                }, 
                                "right": {
                                  "count": 1, 
                                  "distance": 0, 
                                  "id": 47, 
                                  "left": null, 
                                  "right": null
                                }
                              }, 
                              "right": {
                                "count": 3, 
                                "distance": 0.58947849273681641, 
                                "id": 73, 
                                "left": {
                                  "count": 1, 
                                  "distance": 0, 
                                  "id": 23, 
                                  "left": null, 
                                  "right": null
                                }, 
                                "right": {
                                  "count": 2, 
                                  "distance": 0.52915024757385254, 
                                  "id": 63, 
                                  "left": {
                                    "count": 1, 
                                    "distance": 0, 
                                    "id": 8, 
                                    "left": null, 
                                    "right": null
                                  }, 
                                  "right": {
                                    "count": 1, 
                                    "distance": 0, 
                                    "id": 9, 
                                    "left": null, 
                                    "right": null
                                  }
                                }
                              }
                            }
                          }
                        }
                      }, 
                      "right": {
                        "count": 10, 
                        "distance": 0.68748041242361069, 
                        "id": 95, 
                        "left": {
                          "count": 4, 
                          "distance": 0.63236596186955762, 
                          "id": 84, 
                          "left": {
                            "count": 1, 
                            "distance": 0, 
                            "id": 36, 
                            "left": null, 
                            "right": null
                          }, 
                          "right": {
                            "count": 3, 
                            "distance": 0.62129732966423035, 
                            "id": 82, 
                            "left": {
                              "count": 1, 
                              "distance": 0, 
                              "id": 42, 
                              "left": null, 
                              "right": null
                            }, 
                            "right": {
                              "count": 2, 
                              "distance": 0.54716449975967407, 
                              "id": 64, 
                              "left": {
                                "count": 1, 
                                "distance": 0, 
                                "id": 2, 
                                "left": null, 
                                "right": null
                              }, 
                              "right": {
                                "count": 1, 
                                "distance": 0, 
                                "id": 24, 
                                "left": null, 
                                "right": null
                              }
                            }
                          }
                        }, 
                        "right": {
                          "count": 6, 
                          "distance": 0.6551493167877197, 
                          "id": 88, 
                          "left": {
                            "count": 1, 
                            "distance": 0, 
                            "id": 22, 
                            "left": null, 
                            "right": null
                          }, 
                          "right": {
                            "count": 5, 
                            "distance": 0.63703218102455139, 
                            "id": 86, 
                            "left": {
                              "count": 1, 
                              "distance": 0, 
                              "id": 32, 
                              "left": null, 
                              "right": null
                            }, 
                            "right": {
                              "count": 4, 
                              "distance": 0.61095215380191803, 
                              "id": 77, 
                              "left": {
                                "count": 2, 
                                "distance": 0.51086390018463135, 
                                "id": 61, 
                                "left": {
                                  "count": 1, 
                                  "distance": 0, 
                                  "id": 10, 
                                  "left": null, 
                                  "right": null
                                }, 
                                "right": {
                                  "count": 1, 
                                  "distance": 0, 
                                  "id": 53, 
                                  "left": null, 
                                  "right": null
                                }
                              }, 
                              "right": {
                                "count": 2, 
                                "distance": 0.56769257783889771, 
                                "id": 67, 
                                "left": {
                                  "count": 1, 
                                  "distance": 0, 
                                  "id": 13, 
                                  "left": null, 
                                  "right": null
                                }, 
                                "right": {
                                  "count": 1, 
                                  "distance": 0, 
                                  "id": 41, 
                                  "left": null, 
                                  "right": null
                                }
                              }
                            }
                          }
                        }
                      }
                    }
                  }
                }
              }
            }, 
            "right": {
              "count": 8, 
              "distance": 0.77129499514897659, 
              "id": 111, 
              "left": {
                "count": 3, 
                "distance": 0.6954311728477478, 
                "id": 96, 
                "left": {
                  "count": 1, 
                  "distance": 0, 
                  "id": 46, 
                  "left": null, 
                  "right": null
                }, 
                "right": {
                  "count": 2, 
                  "distance": 0.62207168340682983, 
                  "id": 83, 
                  "left": {
                    "count": 1, 
                    "distance": 0, 
                    "id": 1, 
                    "left": null, 
                    "right": null
                  }, 
                  "right": {
                    "count": 1, 
                    "distance": 0, 
                    "id": 29, 
                    "left": null, 
                    "right": null
                  }
                }
              }, 
              "right": {
                "count": 5, 
                "distance": 0.72358915209770203, 
                "id": 106, 
                "left": {
                  "count": 2, 
                  "distance": 0.65656089782714844, 
                  "id": 89, 
                  "left": {
                    "count": 1, 
                    "distance": 0, 
                    "id": 3, 
                    "left": null, 
                    "right": null
                  }, 
                  "right": {
                    "count": 1, 
                    "distance": 0, 
                    "id": 52, 
                    "left": null, 
                    "right": null
                  }
                }, 
                "right": {
                  "count": 3, 
                  "distance": 0.71753221750259399, 
                  "id": 102, 
                  "left": {
                    "count": 1, 
                    "distance": 0, 
                    "id": 35, 
                    "left": null, 
                    "right": null
                  }, 
                  "right": {
                    "count": 2, 
                    "distance": 0.66521328687667847, 
                    "id": 91, 
                    "left": {
                      "count": 1, 
                      "distance": 0, 
                      "id": 39, 
                      "left": null, 
                      "right": null
                    }, 
                    "right": {
                      "count": 1, 
                      "distance": 0, 
                      "id": 58, 
                      "left": null, 
                      "right": null
                    }
                  }
                }
              }
            }
          }
        }
      }, 
      "right": {
        "count": 2, 
        "distance": 0.85845905542373657, 
        "id": 117, 
        "left": {
          "count": 1, 
          "distance": 0, 
          "id": 12, 
          "left": null, 
          "right": null
        }, 
        "right": {
          "count": 1, 
          "distance": 0, 
          "id": 28, 
          "left": null, 
          "right": null
        }
      }
    }
  }
}
