# Supplementary material for: Automatic Segmentation of Drosophila Neural Compartments Using GAL4 Expression Data Reveals Novel Visual Pathways
Source: Curr Biol. 2016 Aug 8;26(15):1943–54. doi: 10.1016/j.cub.2016.05.052 (PMC4985560; doi:10.1016/j.cub.2016.05.052)
Supplement: Data S1. Clustering Results and Software [file mmc3.zip › Panser_et_al_supplemental_data_and_code/clustering-data/hierarchical_clustering/T1__Central_Complex__K80_dicedist/hierarchical_clustering__T1__Central_Complex__K80_dicedist.json]

{
  "clusterer": "K80_dicedist", 
  "cophenetic_correlation": 0.87238313950047575, 
  "dataset": "T1", 
  "dendrogram": "default", 
  "linkage": "average", 
  "region": "Central_Complex", 
  "tree": {
    "count": 80, 
    "distance": 0.98983005783225908, 
    "id": 159, 
    "left": {
      "count": 1, 
      "distance": 0, 
      "id": 47, 
      "left": null, 
      "right": null
    }, 
    "right": {
      "count": 79, 
      "distance": 0.95280438042306281, 
      "id": 158, 
      "left": {
        "count": 77, 
        "distance": 0.9224842234186108, 
        "id": 156, 
        "left": {
          "count": 49, 
          "distance": 0.8892430831370739, 
          "id": 154, 
          "left": {
            "count": 11, 
            "distance": 0.71767573952674857, 
            "id": 137, 
            "left": {
              "count": 1, 
              "distance": 0, 
              "id": 66, 
              "left": null, 
              "right": null
            }, 
            "right": {
              "count": 10, 
              "distance": 0.67359807661601467, 
              "id": 125, 
              "left": {
                "count": 3, 
                "distance": 0.60892021656036377, 
                "id": 114, 
                "left": {
                  "count": 1, 
                  "distance": 0, 
                  "id": 61, 
                  "left": null, 
                  "right": null
                }, 
                "right": {
                  "count": 2, 
                  "distance": 0.56023979187011719, 
                  "id": 103, 
                  "left": {
                    "count": 1, 
                    "distance": 0, 
                    "id": 50, 
                    "left": null, 
                    "right": null
                  }, 
                  "right": {
                    "count": 1, 
                    "distance": 0, 
                    "id": 58, 
                    "left": null, 
                    "right": null
                  }
                }
              }, 
              "right": {
                "count": 7, 
                "distance": 0.61518325507640836, 
                "id": 115, 
                "left": {
                  "count": 2, 
                  "distance": 0.53693497180938721, 
                  "id": 97, 
                  "left": {
                    "count": 1, 
                    "distance": 0, 
                    "id": 20, 
                    "left": null, 
                    "right": null
                  }, 
                  "right": {
                    "count": 1, 
                    "distance": 0, 
                    "id": 75, 
                    "left": null, 
                    "right": null
                  }
                }, 
                "right": {
                  "count": 5, 
                  "distance": 0.56375860174496961, 
                  "id": 104, 
                  "left": {
                    "count": 2, 
                    "distance": 0.49140766263008118, 
                    "id": 88, 
                    "left": {
                      "count": 1, 
                      "distance": 0, 
                      "id": 71, 
                      "left": null, 
                      "right": null
                    }, 
                    "right": {
                      "count": 1, 
                      "distance": 0, 
                      "id": 78, 
                      "left": null, 
                      "right": null
                    }
                  }, 
                  "right": {
                    "count": 3, 
                    "distance": 0.50663524866104126, 
                    "id": 91, 
                    "left": {
                      "count": 1, 
                      "distance": 0, 
                      "id": 2, 
                      "left": null, 
                      "right": null
                    }, 
                    "right": {
                      "count": 2, 
                      "distance": 0.47276028990745544, 
                      "id": 87, 
                      "left": {
                        "count": 1, 
                        "distance": 0, 
                        "id": 1, 
                        "left": null, 
                        "right": null
                      }, 
                      "right": {
                        "count": 1, 
                        "distance": 0, 
                        "id": 65, 
                        "left": null, 
                        "right": null
                      }
                    }
                  }
                }
              }
            }
          }, 
          "right": {
            "count": 38, 
            "distance": 0.85364376220150251, 
            "id": 151, 
            "left": {
              "count": 23, 
              "distance": 0.83180622050636677, 
              "id": 148, 
              "left": {
                "count": 19, 
                "distance": 0.74333355824152625, 
                "id": 138, 
                "left": {
                  "count": 9, 
                  "distance": 0.68843114801815586, 
                  "id": 131, 
                  "left": {
                    "count": 2, 
                    "distance": 0.61943346261978149, 
                    "id": 117, 
                    "left": {
                      "count": 1, 
                      "distance": 0, 
                      "id": 25, 
                      "left": null, 
                      "right": null
                    }, 
                    "right": {
                      "count": 1, 
                      "distance": 0, 
                      "id": 60, 
                      "left": null, 
                      "right": null
                    }
                  }, 
                  "right": {
                    "count": 7, 
                    "distance": 0.67220878601074219, 
                    "id": 123, 
                    "left": {
                      "count": 2, 
                      "distance": 0.5670396089553833, 
                      "id": 106, 
                      "left": {
                        "count": 1, 
                        "distance": 0, 
                        "id": 59, 
                        "left": null, 
                        "right": null
                      }, 
                      "right": {
                        "count": 1, 
                        "distance": 0, 
                        "id": 77, 
                        "left": null, 
                        "right": null
                      }
                    }, 
                    "right": {
                      "count": 5, 
                      "distance": 0.60185036063194275, 
                      "id": 112, 
                      "left": {
                        "count": 2, 
                        "distance": 0.53855669498443604, 
                        "id": 98, 
                        "left": {
                          "count": 1, 
                          "distance": 0, 
                          "id": 9, 
                          "left": null, 
                          "right": null
                        }, 
                        "right": {
                          "count": 1, 
                          "distance": 0, 
                          "id": 57, 
                          "left": null, 
                          "right": null
                        }
                      }, 
                      "right": {
                        "count": 3, 
                        "distance": 0.59125840663909912, 
                        "id": 109, 
                        "left": {
                          "count": 1, 
                          "distance": 0, 
                          "id": 54, 
                          "left": null, 
                          "right": null
                        }, 
                        "right": {
                          "count": 2, 
                          "distance": 0.51263886690139771, 
                          "id": 93, 
                          "left": {
                            "count": 1, 
                            "distance": 0, 
                            "id": 30, 
                            "left": null, 
                            "right": null
                          }, 
                          "right": {
                            "count": 1, 
                            "distance": 0, 
                            "id": 53, 
                            "left": null, 
                            "right": null
                          }
                        }
                      }
                    }
                  }
                }, 
                "right": {
                  "count": 10, 
                  "distance": 0.69904430045021881, 
                  "id": 134, 
                  "left": {
                    "count": 1, 
                    "distance": 0, 
                    "id": 4, 
                    "left": null, 
                    "right": null
                  }, 
                  "right": {
                    "count": 9, 
                    "distance": 0.68497546762228012, 
                    "id": 130, 
                    "left": {
                      "count": 1, 
                      "distance": 0, 
                      "id": 16, 
                      "left": null, 
                      "right": null
                    }, 
                    "right": {
                      "count": 8, 
                      "distance": 0.65814671346119469, 
                      "id": 122, 
                      "left": {
                        "count": 1, 
                        "distance": 0, 
                        "id": 13, 
                        "left": null, 
                        "right": null
                      }, 
                      "right": {
                        "count": 7, 
                        "distance": 0.62586288650830579, 
                        "id": 120, 
                        "left": {
                          "count": 1, 
                          "distance": 0, 
                          "id": 8, 
                          "left": null, 
                          "right": null
                        }, 
                        "right": {
                          "count": 6, 
                          "distance": 0.6036469042301178, 
                          "id": 113, 
                          "left": {
                            "count": 2, 
                            "distance": 0.51484000682830811, 
                            "id": 95, 
                            "left": {
                              "count": 1, 
                              "distance": 0, 
                              "id": 28, 
                              "left": null, 
                              "right": null
                            }, 
                            "right": {
                              "count": 1, 
                              "distance": 0, 
                              "id": 43, 
                              "left": null, 
                              "right": null
                            }
                          }, 
                          "right": {
                            "count": 4, 
                            "distance": 0.53358379006385803, 
                            "id": 96, 
                            "left": {
                              "count": 2, 
                              "distance": 0.46307381987571716, 
                              "id": 86, 
                              "left": {
                                "count": 1, 
                                "distance": 0, 
                                "id": 7, 
                                "left": null, 
                                "right": null
                              }, 
                              "right": {
                                "count": 1, 
                                "distance": 0, 
                                "id": 10, 
                                "left": null, 
                                "right": null
                              }
                            }, 
                            "right": {
                              "count": 2, 
                              "distance": 0.51253598928451538, 
                              "id": 92, 
                              "left": {
                                "count": 1, 
                                "distance": 0, 
                                "id": 12, 
                                "left": null, 
                                "right": null
                              }, 
                              "right": {
                                "count": 1, 
                                "distance": 0, 
                                "id": 26, 
                                "left": null, 
                                "right": null
                              }
                            }
                          }
                        }
                      }
                    }
                  }
                }
              }, 
              "right": {
                "count": 4, 
                "distance": 0.79314428567886353, 
                "id": 145, 
                "left": {
                  "count": 2, 
                  "distance": 0.71469670534133911, 
                  "id": 135, 
                  "left": {
                    "count": 1, 
                    "distance": 0, 
                    "id": 24, 
                    "left": null, 
                    "right": null
                  }, 
                  "right": {
                    "count": 1, 
                    "distance": 0, 
                    "id": 72, 
                    "left": null, 
                    "right": null
                  }
                }, 
                "right": {
                  "count": 2, 
                  "distance": 0.758372962474823, 
                  "id": 140, 
                  "left": {
                    "count": 1, 
                    "distance": 0, 
                    "id": 29, 
                    "left": null, 
                    "right": null
                  }, 
                  "right": {
                    "count": 1, 
                    "distance": 0, 
                    "id": 34, 
                    "left": null, 
                    "right": null
                  }
                }
              }
            }, 
            "right": {
              "count": 15, 
              "distance": 0.83937565343720555, 
              "id": 149, 
              "left": {
                "count": 1, 
                "distance": 0, 
                "id": 14, 
                "left": null, 
                "right": null
              }, 
              "right": {
                "count": 14, 
                "distance": 0.7543340350190797, 
                "id": 139, 
                "left": {
                  "count": 2, 
                  "distance": 0.6773340106010437, 
                  "id": 128, 
                  "left": {
                    "count": 1, 
                    "distance": 0, 
                    "id": 35, 
                    "left": null, 
                    "right": null
                  }, 
                  "right": {
                    "count": 1, 
                    "distance": 0, 
                    "id": 48, 
                    "left": null, 
                    "right": null
                  }
                }, 
                "right": {
                  "count": 12, 
                  "distance": 0.71560166098854761, 
                  "id": 136, 
                  "left": {
                    "count": 1, 
                    "distance": 0, 
                    "id": 3, 
                    "left": null, 
                    "right": null
                  }, 
                  "right": {
                    "count": 11, 
                    "distance": 0.69833052059014655, 
                    "id": 133, 
                    "left": {
                      "count": 6, 
                      "distance": 0.59823662042617798, 
                      "id": 111, 
                      "left": {
                        "count": 1, 
                        "distance": 0, 
                        "id": 62, 
                        "left": null, 
                        "right": null
                      }, 
                      "right": {
                        "count": 5, 
                        "distance": 0.50445909301439917, 
                        "id": 90, 
                        "left": {
                          "count": 3, 
                          "distance": 0.4436032623052597, 
                          "id": 82, 
                          "left": {
                            "count": 1, 
                            "distance": 0, 
                            "id": 46, 
                            "left": null, 
                            "right": null
                          }, 
                          "right": {
                            "count": 2, 
                            "distance": 0.42534047365188599, 
                            "id": 81, 
                            "left": {
                              "count": 1, 
                              "distance": 0, 
                              "id": 22, 
                              "left": null, 
                              "right": null
                            }, 
                            "right": {
                              "count": 1, 
                              "distance": 0, 
                              "id": 67, 
                              "left": null, 
                              "right": null
                            }
                          }
                        }, 
                        "right": {
                          "count": 2, 
                          "distance": 0.44432520866394043, 
                          "id": 83, 
                          "left": {
                            "count": 1, 
                            "distance": 0, 
                            "id": 37, 
                            "left": null, 
                            "right": null
                          }, 
                          "right": {
                            "count": 1, 
                            "distance": 0, 
                            "id": 64, 
                            "left": null, 
                            "right": null
                          }
                        }
                      }
                    }, 
                    "right": {
                      "count": 5, 
                      "distance": 0.6255006343126297, 
                      "id": 119, 
                      "left": {
                        "count": 1, 
                        "distance": 0, 
                        "id": 18, 
                        "left": null, 
                        "right": null
                      }, 
                      "right": {
                        "count": 4, 
                        "distance": 0.57704378664493561, 
                        "id": 107, 
                        "left": {
                          "count": 2, 
                          "distance": 0.45351269841194153, 
                          "id": 85, 
                          "left": {
                            "count": 1, 
                            "distance": 0, 
                            "id": 17, 
                            "left": null, 
                            "right": null
                          }, 
                          "right": {
                            "count": 1, 
                            "distance": 0, 
                            "id": 32, 
                            "left": null, 
                            "right": null
                          }
                        }, 
                        "right": {
                          "count": 2, 
                          "distance": 0.49747857451438904, 
                          "id": 89, 
                          "left": {
                            "count": 1, 
                            "distance": 0, 
                            "id": 44, 
                            "left": null, 
                            "right": null
                          }, 
                          "right": {
                            "count": 1, 
                            "distance": 0, 
                            "id": 63, 
                            "left": null, 
                            "right": null
                          }
                        }
                      }
                    }
                  }
                }
              }
            }
          }
        }, 
        "right": {
          "count": 28, 
          "distance": 0.91669617538098924, 
          "id": 155, 
          "left": {
            "count": 1, 
            "distance": 0, 
            "id": 55, 
            "left": null, 
            "right": null
          }, 
          "right": {
            "count": 27, 
            "distance": 0.88761646747589107, 
            "id": 153, 
            "left": {
              "count": 5, 
              "distance": 0.84389515221118927, 
              "id": 150, 
              "left": {
                "count": 1, 
                "distance": 0, 
                "id": 33, 
                "left": null, 
                "right": null
              }, 
              "right": {
                "count": 4, 
                "distance": 0.82194541394710541, 
                "id": 147, 
                "left": {
                  "count": 2, 
                  "distance": 0.76930922269821167, 
                  "id": 142, 
                  "left": {
                    "count": 1, 
                    "distance": 0, 
                    "id": 41, 
                    "left": null, 
                    "right": null
                  }, 
                  "right": {
                    "count": 1, 
                    "distance": 0, 
                    "id": 80, 
                    "left": null, 
                    "right": null
                  }
                }, 
                "right": {
                  "count": 2, 
                  "distance": 0.799305260181427, 
                  "id": 146, 
                  "left": {
                    "count": 1, 
                    "distance": 0, 
                    "id": 5, 
                    "left": null, 
                    "right": null
                  }, 
                  "right": {
                    "count": 1, 
                    "distance": 0, 
                    "id": 38, 
                    "left": null, 
                    "right": null
                  }
                }
              }
            }, 
            "right": {
              "count": 22, 
              "distance": 0.85660953862326494, 
              "id": 152, 
              "left": {
                "count": 15, 
                "distance": 0.78727478947904372, 
                "id": 143, 
                "left": {
                  "count": 3, 
                  "distance": 0.67327120900154114, 
                  "id": 124, 
                  "left": {
                    "count": 1, 
                    "distance": 0, 
                    "id": 70, 
                    "left": null, 
                    "right": null
                  }, 
                  "right": {
                    "count": 2, 
                    "distance": 0.54065483808517456, 
                    "id": 99, 
                    "left": {
                      "count": 1, 
                      "distance": 0, 
                      "id": 19, 
                      "left": null, 
                      "right": null
                    }, 
                    "right": {
                      "count": 1, 
                      "distance": 0, 
                      "id": 73, 
                      "left": null, 
                      "right": null
                    }
                  }
                }, 
                "right": {
                  "count": 12, 
                  "distance": 0.76662322282791129, 
                  "id": 141, 
                  "left": {
                    "count": 2, 
                    "distance": 0.44481563568115234, 
                    "id": 84, 
                    "left": {
                      "count": 1, 
                      "distance": 0, 
                      "id": 31, 
                      "left": null, 
                      "right": null
                    }, 
                    "right": {
                      "count": 1, 
                      "distance": 0, 
                      "id": 79, 
                      "left": null, 
                      "right": null
                    }
                  }, 
                  "right": {
                    "count": 10, 
                    "distance": 0.69751772615644658, 
                    "id": 132, 
                    "left": {
                      "count": 1, 
                      "distance": 0, 
                      "id": 39, 
                      "left": null, 
                      "right": null
                    }, 
                    "right": {
                      "count": 9, 
                      "distance": 0.67574257403612137, 
                      "id": 126, 
                      "left": {
                        "count": 1, 
                        "distance": 0, 
                        "id": 23, 
                        "left": null, 
                        "right": null
                      }, 
                      "right": {
                        "count": 8, 
                        "distance": 0.62544578711191812, 
                        "id": 118, 
                        "left": {
                          "count": 5, 
                          "distance": 0.57959091663360596, 
                          "id": 108, 
                          "left": {
                            "count": 3, 
                            "distance": 0.55946275591850281, 
                            "id": 101, 
                            "left": {
                              "count": 1, 
                              "distance": 0, 
                              "id": 6, 
                              "left": null, 
                              "right": null
                            }, 
                            "right": {
                              "count": 2, 
                              "distance": 0.51298916339874268, 
                              "id": 94, 
                              "left": {
                                "count": 1, 
                                "distance": 0, 
                                "id": 27, 
                                "left": null, 
                                "right": null
                              }, 
                              "right": {
                                "count": 1, 
                                "distance": 0, 
                                "id": 69, 
                                "left": null, 
                                "right": null
                              }
                            }
                          }, 
                          "right": {
                            "count": 2, 
                            "distance": 0.56585955619812012, 
                            "id": 105, 
                            "left": {
                              "count": 1, 
                              "distance": 0, 
                              "id": 45, 
                              "left": null, 
                              "right": null
                            }, 
                            "right": {
                              "count": 1, 
                              "distance": 0, 
                              "id": 68, 
                              "left": null, 
                              "right": null
                            }
                          }
                        }, 
                        "right": {
                          "count": 3, 
                          "distance": 0.59724855422973633, 
                          "id": 110, 
                          "left": {
                            "count": 1, 
                            "distance": 0, 
                            "id": 15, 
                            "left": null, 
                            "right": null
                          }, 
                          "right": {
                            "count": 2, 
                            "distance": 0.54962104558944702, 
                            "id": 100, 
                            "left": {
                              "count": 1, 
                              "distance": 0, 
                              "id": 21, 
                              "left": null, 
                              "right": null
                            }, 
                            "right": {
                              "count": 1, 
                              "distance": 0, 
                              "id": 40, 
                              "left": null, 
                              "right": null
                            }
                          }
                        }
                      }
                    }
                  }
                }
              }, 
              "right": {
                "count": 7, 
                "distance": 0.79269071817398085, 
                "id": 144, 
                "left": {
                  "count": 2, 
                  "distance": 0.56011199951171875, 
                  "id": 102, 
                  "left": {
                    "count": 1, 
                    "distance": 0, 
                    "id": 11, 
                    "left": null, 
                    "right": null
                  }, 
                  "right": {
                    "count": 1, 
                    "distance": 0, 
                    "id": 42, 
                    "left": null, 
                    "right": null
                  }
                }, 
                "right": {
                  "count": 5, 
                  "distance": 0.68412517011165619, 
                  "id": 129, 
                  "left": {
                    "count": 1, 
                    "distance": 0, 
                    "id": 74, 
                    "left": null, 
                    "right": null
                  }, 
                  "right": {
                    "count": 4, 
                    "distance": 0.67687319219112396, 
                    "id": 127, 
                    "left": {
                      "count": 2, 
                      "distance": 0.61644136905670166, 
                      "id": 116, 
                      "left": {
                        "count": 1, 
                        "distance": 0, 
                        "id": 56, 
                        "left": null, 
                        "right": null
                      }, 
                      "right": {
                        "count": 1, 
                        "distance": 0, 
                        "id": 76, 
                        "left": null, 
                        "right": null
                      }
                    }, 
                    "right": {
                      "count": 2, 
                      "distance": 0.63065618276596069, 
                      "id": 121, 
                      "left": {
                        "count": 1, 
                        "distance": 0, 
                        "id": 49, 
                        "left": null, 
                        "right": null
                      }, 
                      "right": {
                        "count": 1, 
                        "distance": 0, 
                        "id": 52, 
                        "left": null, 
                        "right": null
                      }
                    }
                  }
                }
              }
            }
          }
        }
      }, 
      "right": {
        "count": 2, 
        "distance": 0.92847669124603271, 
        "id": 157, 
        "left": {
          "count": 1, 
          "distance": 0, 
          "id": 36, 
          "left": null, 
          "right": null
        }, 
        "right": {
          "count": 1, 
          "distance": 0, 
          "id": 51, 
          "left": null, 
          "right": null
        }
      }
    }
  }
}
