# Supplementary material for: Automatic Segmentation of Drosophila Neural Compartments Using GAL4 Expression Data Reveals Novel Visual Pathways
Source: Curr Biol. 2016 Aug 8;26(15):1943–54. doi: 10.1016/j.cub.2016.05.052 (PMC4985560; doi:10.1016/j.cub.2016.05.052)
Supplement: Data S1. Clustering Results and Software [file mmc3.zip › Panser_et_al_supplemental_data_and_code/clustering-data/hierarchical_clustering/CB1__Mushroom_Body__K60_dicedist/hierarchical_clustering__CB1__Mushroom_Body__K60_dicedist.json]

{
  "clusterer": "K60_dicedist", 
  "cophenetic_correlation": 0.86191226983194735, 
  "dataset": "CB1", 
  "dendrogram": "default", 
  "linkage": "average", 
  "region": "Mushroom_Body", 
  "tree": {
    "count": 60, 
    "distance": 0.92640639462713481, 
    "id": 119, 
    "left": {
      "count": 1, 
      "distance": 0, 
      "id": 33, 
      "left": null, 
      "right": null
    }, 
    "right": {
      "count": 59, 
      "distance": 0.91383259129105965, 
      "id": 118, 
      "left": {
        "count": 2, 
        "distance": 0.73970925807952881, 
        "id": 109, 
        "left": {
          "count": 1, 
          "distance": 0, 
          "id": 20, 
          "left": null, 
          "right": null
        }, 
        "right": {
          "count": 1, 
          "distance": 0, 
          "id": 60, 
          "left": null, 
          "right": null
        }
      }, 
      "right": {
        "count": 57, 
        "distance": 0.85588271830868767, 
        "id": 117, 
        "left": {
          "count": 31, 
          "distance": 0.81362196604410808, 
          "id": 114, 
          "left": {
            "count": 1, 
            "distance": 0, 
            "id": 21, 
            "left": null, 
            "right": null
          }, 
          "right": {
            "count": 30, 
            "distance": 0.74453122245854342, 
            "id": 110, 
            "left": {
              "count": 1, 
              "distance": 0, 
              "id": 31, 
              "left": null, 
              "right": null
            }, 
            "right": {
              "count": 29, 
              "distance": 0.71334073355323391, 
              "id": 107, 
              "left": {
                "count": 10, 
                "distance": 0.68755116727617049, 
                "id": 100, 
                "left": {
                  "count": 1, 
                  "distance": 0, 
                  "id": 57, 
                  "left": null, 
                  "right": null
                }, 
                "right": {
                  "count": 9, 
                  "distance": 0.65216046571731567, 
                  "id": 92, 
                  "left": {
                    "count": 1, 
                    "distance": 0, 
                    "id": 50, 
                    "left": null, 
                    "right": null
                  }, 
                  "right": {
                    "count": 8, 
                    "distance": 0.59575643142064405, 
                    "id": 82, 
                    "left": {
                      "count": 2, 
                      "distance": 0.55375444889068604, 
                      "id": 76, 
                      "left": {
                        "count": 1, 
                        "distance": 0, 
                        "id": 1, 
                        "left": null, 
                        "right": null
                      }, 
                      "right": {
                        "count": 1, 
                        "distance": 0, 
                        "id": 59, 
                        "left": null, 
                        "right": null
                      }
                    }, 
                    "right": {
                      "count": 6, 
                      "distance": 0.55759252607822418, 
                      "id": 77, 
                      "left": {
                        "count": 4, 
                        "distance": 0.40176302939653397, 
                        "id": 63, 
                        "left": {
                          "count": 2, 
                          "distance": 0.37904906272888184, 
                          "id": 61, 
                          "left": {
                            "count": 1, 
                            "distance": 0, 
                            "id": 42, 
                            "left": null, 
                            "right": null
                          }, 
                          "right": {
                            "count": 1, 
                            "distance": 0, 
                            "id": 55, 
                            "left": null, 
                            "right": null
                          }
                        }, 
                        "right": {
                          "count": 2, 
                          "distance": 0.39166060090065002, 
                          "id": 62, 
                          "left": {
                            "count": 1, 
                            "distance": 0, 
                            "id": 11, 
                            "left": null, 
                            "right": null
                          }, 
                          "right": {
                            "count": 1, 
                            "distance": 0, 
                            "id": 26, 
                            "left": null, 
                            "right": null
                          }
                        }
                      }, 
                      "right": {
                        "count": 2, 
                        "distance": 0.54694175720214844, 
                        "id": 75, 
                        "left": {
                          "count": 1, 
                          "distance": 0, 
                          "id": 4, 
                          "left": null, 
                          "right": null
                        }, 
                        "right": {
                          "count": 1, 
                          "distance": 0, 
                          "id": 22, 
                          "left": null, 
                          "right": null
                        }
                      }
                    }
                  }
                }
              }, 
              "right": {
                "count": 19, 
                "distance": 0.7047884762287141, 
                "id": 103, 
                "left": {
                  "count": 1, 
                  "distance": 0, 
                  "id": 49, 
                  "left": null, 
                  "right": null
                }, 
                "right": {
                  "count": 18, 
                  "distance": 0.69692458124721757, 
                  "id": 102, 
                  "left": {
                    "count": 1, 
                    "distance": 0, 
                    "id": 53, 
                    "left": null, 
                    "right": null
                  }, 
                  "right": {
                    "count": 17, 
                    "distance": 0.6874983347952367, 
                    "id": 98, 
                    "left": {
                      "count": 1, 
                      "distance": 0, 
                      "id": 24, 
                      "left": null, 
                      "right": null
                    }, 
                    "right": {
                      "count": 16, 
                      "distance": 0.68105099598566698, 
                      "id": 96, 
                      "left": {
                        "count": 1, 
                        "distance": 0, 
                        "id": 7, 
                        "left": null, 
                        "right": null
                      }, 
                      "right": {
                        "count": 15, 
                        "distance": 0.63515539254461029, 
                        "id": 89, 
                        "left": {
                          "count": 1, 
                          "distance": 0, 
                          "id": 3, 
                          "left": null, 
                          "right": null
                        }, 
                        "right": {
                          "count": 14, 
                          "distance": 0.63094173944913434, 
                          "id": 87, 
                          "left": {
                            "count": 1, 
                            "distance": 0, 
                            "id": 12, 
                            "left": null, 
                            "right": null
                          }, 
                          "right": {
                            "count": 13, 
                            "distance": 0.61312828280709009, 
                            "id": 84, 
                            "left": {
                              "count": 2, 
                              "distance": 0.53634989261627197, 
                              "id": 74, 
                              "left": {
                                "count": 1, 
                                "distance": 0, 
                                "id": 5, 
                                "left": null, 
                                "right": null
                              }, 
                              "right": {
                                "count": 1, 
                                "distance": 0, 
                                "id": 56, 
                                "left": null, 
                                "right": null
                              }
                            }, 
                            "right": {
                              "count": 11, 
                              "distance": 0.59405882159868872, 
                              "id": 81, 
                              "left": {
                                "count": 2, 
                                "distance": 0.53391748666763306, 
                                "id": 72, 
                                "left": {
                                  "count": 1, 
                                  "distance": 0, 
                                  "id": 9, 
                                  "left": null, 
                                  "right": null
                                }, 
                                "right": {
                                  "count": 1, 
                                  "distance": 0, 
                                  "id": 54, 
                                  "left": null, 
                                  "right": null
                                }
                              }, 
                              "right": {
                                "count": 9, 
                                "distance": 0.55888371765613554, 
                                "id": 78, 
                                "left": {
                                  "count": 5, 
                                  "distance": 0.51055951416492462, 
                                  "id": 69, 
                                  "left": {
                                    "count": 1, 
                                    "distance": 0, 
                                    "id": 58, 
                                    "left": null, 
                                    "right": null
                                  }, 
                                  "right": {
                                    "count": 4, 
                                    "distance": 0.45864419142405188, 
                                    "id": 66, 
                                    "left": {
                                      "count": 1, 
                                      "distance": 0, 
                                      "id": 30, 
                                      "left": null, 
                                      "right": null
                                    }, 
                                    "right": {
                                      "count": 3, 
                                      "distance": 0.43573814630508423, 
                                      "id": 65, 
                                      "left": {
                                        "count": 1, 
                                        "distance": 0, 
                                        "id": 52, 
                                        "left": null, 
                                        "right": null
                                      }, 
                                      "right": {
                                        "count": 2, 
                                        "distance": 0.42686003446578979, 
                                        "id": 64, 
                                        "left": {
                                          "count": 1, 
                                          "distance": 0, 
                                          "id": 15, 
                                          "left": null, 
                                          "right": null
                                        }, 
                                        "right": {
                                          "count": 1, 
                                          "distance": 0, 
                                          "id": 23, 
                                          "left": null, 
                                          "right": null
                                        }
                                      }
                                    }
                                  }
                                }, 
                                "right": {
                                  "count": 4, 
                                  "distance": 0.53504081567128492, 
                                  "id": 73, 
                                  "left": {
                                    "count": 1, 
                                    "distance": 0, 
                                    "id": 8, 
                                    "left": null, 
                                    "right": null
                                  }, 
                                  "right": {
                                    "count": 3, 
                                    "distance": 0.5117567777633667, 
                                    "id": 70, 
                                    "left": {
                                      "count": 1, 
                                      "distance": 0, 
                                      "id": 6, 
                                      "left": null, 
                                      "right": null
                                    }, 
                                    "right": {
                                      "count": 2, 
                                      "distance": 0.49613893032073975, 
                                      "id": 68, 
                                      "left": {
                                        "count": 1, 
                                        "distance": 0, 
                                        "id": 27, 
                                        "left": null, 
                                        "right": null
                                      }, 
                                      "right": {
                                        "count": 1, 
                                        "distance": 0, 
                                        "id": 45, 
                                        "left": null, 
                                        "right": null
                                      }
                                    }
                                  }
                                }
                              }
                            }
                          }
                        }
                      }
                    }
                  }
                }
              }
            }
          }
        }, 
        "right": {
          "count": 26, 
          "distance": 0.84222975820302981, 
          "id": 116, 
          "left": {
            "count": 6, 
            "distance": 0.78069124221801767, 
            "id": 113, 
            "left": {
              "count": 1, 
              "distance": 0, 
              "id": 29, 
              "left": null, 
              "right": null
            }, 
            "right": {
              "count": 5, 
              "distance": 0.75950103998184204, 
              "id": 111, 
              "left": {
                "count": 1, 
                "distance": 0, 
                "id": 41, 
                "left": null, 
                "right": null
              }, 
              "right": {
                "count": 4, 
                "distance": 0.71144153674443555, 
                "id": 106, 
                "left": {
                  "count": 1, 
                  "distance": 0, 
                  "id": 14, 
                  "left": null, 
                  "right": null
                }, 
                "right": {
                  "count": 3, 
                  "distance": 0.67051529884338379, 
                  "id": 94, 
                  "left": {
                    "count": 1, 
                    "distance": 0, 
                    "id": 2, 
                    "left": null, 
                    "right": null
                  }, 
                  "right": {
                    "count": 2, 
                    "distance": 0.62834125757217407, 
                    "id": 86, 
                    "left": {
                      "count": 1, 
                      "distance": 0, 
                      "id": 39, 
                      "left": null, 
                      "right": null
                    }, 
                    "right": {
                      "count": 1, 
                      "distance": 0, 
                      "id": 46, 
                      "left": null, 
                      "right": null
                    }
                  }
                }
              }
            }
          }, 
          "right": {
            "count": 20, 
            "distance": 0.81452633274926067, 
            "id": 115, 
            "left": {
              "count": 2, 
              "distance": 0.67172873020172119, 
              "id": 95, 
              "left": {
                "count": 1, 
                "distance": 0, 
                "id": 25, 
                "left": null, 
                "right": null
              }, 
              "right": {
                "count": 1, 
                "distance": 0, 
                "id": 32, 
                "left": null, 
                "right": null
              }
            }, 
            "right": {
              "count": 18, 
              "distance": 0.77382133901119232, 
              "id": 112, 
              "left": {
                "count": 2, 
                "distance": 0.68752676248550415, 
                "id": 99, 
                "left": {
                  "count": 1, 
                  "distance": 0, 
                  "id": 16, 
                  "left": null, 
                  "right": null
                }, 
                "right": {
                  "count": 1, 
                  "distance": 0, 
                  "id": 36, 
                  "left": null, 
                  "right": null
                }
              }, 
              "right": {
                "count": 16, 
                "distance": 0.72362864656107784, 
                "id": 108, 
                "left": {
                  "count": 2, 
                  "distance": 0.61334371566772461, 
                  "id": 85, 
                  "left": {
                    "count": 1, 
                    "distance": 0, 
                    "id": 44, 
                    "left": null, 
                    "right": null
                  }, 
                  "right": {
                    "count": 1, 
                    "distance": 0, 
                    "id": 48, 
                    "left": null, 
                    "right": null
                  }
                }, 
                "right": {
                  "count": 14, 
                  "distance": 0.70940533051124, 
                  "id": 105, 
                  "left": {
                    "count": 1, 
                    "distance": 0, 
                    "id": 37, 
                    "left": null, 
                    "right": null
                  }, 
                  "right": {
                    "count": 13, 
                    "distance": 0.70582515498002363, 
                    "id": 104, 
                    "left": {
                      "count": 1, 
                      "distance": 0, 
                      "id": 35, 
                      "left": null, 
                      "right": null
                    }, 
                    "right": {
                      "count": 12, 
                      "distance": 0.69604406952857978, 
                      "id": 101, 
                      "left": {
                        "count": 2, 
                        "distance": 0.66115486621856689, 
                        "id": 93, 
                        "left": {
                          "count": 1, 
                          "distance": 0, 
                          "id": 13, 
                          "left": null, 
                          "right": null
                        }, 
                        "right": {
                          "count": 1, 
                          "distance": 0, 
                          "id": 18, 
                          "left": null, 
                          "right": null
                        }
                      }, 
                      "right": {
                        "count": 10, 
                        "distance": 0.68379716740714169, 
                        "id": 97, 
                        "left": {
                          "count": 1, 
                          "distance": 0, 
                          "id": 34, 
                          "left": null, 
                          "right": null
                        }, 
                        "right": {
                          "count": 9, 
                          "distance": 0.64238098689487999, 
                          "id": 91, 
                          "left": {
                            "count": 2, 
                            "distance": 0.60302269458770752, 
                            "id": 83, 
                            "left": {
                              "count": 1, 
                              "distance": 0, 
                              "id": 47, 
                              "left": null, 
                              "right": null
                            }, 
                            "right": {
                              "count": 1, 
                              "distance": 0, 
                              "id": 51, 
                              "left": null, 
                              "right": null
                            }
                          }, 
                          "right": {
                            "count": 7, 
                            "distance": 0.64156342049439741, 
                            "id": 90, 
                            "left": {
                              "count": 3, 
                              "distance": 0.57504475116729736, 
                              "id": 80, 
                              "left": {
                                "count": 1, 
                                "distance": 0, 
                                "id": 28, 
                                "left": null, 
                                "right": null
                              }, 
                              "right": {
                                "count": 2, 
                                "distance": 0.46225014328956604, 
                                "id": 67, 
                                "left": {
                                  "count": 1, 
                                  "distance": 0, 
                                  "id": 10, 
                                  "left": null, 
                                  "right": null
                                }, 
                                "right": {
                                  "count": 1, 
                                  "distance": 0, 
                                  "id": 40, 
                                  "left": null, 
                                  "right": null
                                }
                              }
                            }, 
                            "right": {
                              "count": 4, 
                              "distance": 0.63331762949625647, 
                              "id": 88, 
                              "left": {
                                "count": 1, 
                                "distance": 0, 
                                "id": 38, 
                                "left": null, 
                                "right": null
                              }, 
                              "right": {
                                "count": 3, 
                                "distance": 0.56055542826652527, 
                                "id": 79, 
                                "left": {
                                  "count": 1, 
                                  "distance": 0, 
                                  "id": 17, 
                                  "left": null, 
                                  "right": null
                                }, 
                                "right": {
                                  "count": 2, 
                                  "distance": 0.51601570844650269, 
                                  "id": 71, 
                                  "left": {
                                    "count": 1, 
                                    "distance": 0, 
                                    "id": 19, 
                                    "left": null, 
                                    "right": null
                                  }, 
                                  "right": {
                                    "count": 1, 
                                    "distance": 0, 
                                    "id": 43, 
                                    "left": null, 
                                    "right": null
                                  }
                                }
                              }
                            }
                          }
                        }
                      }
                    }
                  }
                }
              }
            }
          }
        }
      }
    }
  }
}
