# Supplementary material for: Automatic Segmentation of Drosophila Neural Compartments Using GAL4 Expression Data Reveals Novel Visual Pathways
Source: Curr Biol. 2016 Aug 8;26(15):1943–54. doi: 10.1016/j.cub.2016.05.052 (PMC4985560; doi:10.1016/j.cub.2016.05.052)
Supplement: Data S1. Clustering Results and Software [file mmc3.zip › Panser_et_al_supplemental_data_and_code/clustering-data/hierarchical_clustering/CB1__Central_Complex__K80_dicedist/hierarchical_clustering__CB1__Central_Complex__K80_dicedist.json]

{
  "clusterer": "K80_dicedist", 
  "cophenetic_correlation": 0.84116685613129549, 
  "dataset": "CB1", 
  "dendrogram": "default", 
  "linkage": "average", 
  "region": "Central_Complex", 
  "tree": {
    "count": 80, 
    "distance": 0.89421419310148309, 
    "id": 159, 
    "left": {
      "count": 44, 
      "distance": 0.83002887299186301, 
      "id": 157, 
      "left": {
        "count": 25, 
        "distance": 0.7883792573213575, 
        "id": 154, 
        "left": {
          "count": 5, 
          "distance": 0.75477200746536255, 
          "id": 151, 
          "left": {
            "count": 3, 
            "distance": 0.6827075183391571, 
            "id": 140, 
            "left": {
              "count": 1, 
              "distance": 0, 
              "id": 8, 
              "left": null, 
              "right": null
            }, 
            "right": {
              "count": 2, 
              "distance": 0.61871844530105591, 
              "id": 127, 
              "left": {
                "count": 1, 
                "distance": 0, 
                "id": 13, 
                "left": null, 
                "right": null
              }, 
              "right": {
                "count": 1, 
                "distance": 0, 
                "id": 71, 
                "left": null, 
                "right": null
              }
            }
          }, 
          "right": {
            "count": 2, 
            "distance": 0.68727028369903564, 
            "id": 141, 
            "left": {
              "count": 1, 
              "distance": 0, 
              "id": 28, 
              "left": null, 
              "right": null
            }, 
            "right": {
              "count": 1, 
              "distance": 0, 
              "id": 29, 
              "left": null, 
              "right": null
            }
          }
        }, 
        "right": {
          "count": 20, 
          "distance": 0.76292146556079388, 
          "id": 152, 
          "left": {
            "count": 8, 
            "distance": 0.67873367468516022, 
            "id": 138, 
            "left": {
              "count": 3, 
              "distance": 0.61993399262428284, 
              "id": 128, 
              "left": {
                "count": 1, 
                "distance": 0, 
                "id": 59, 
                "left": null, 
                "right": null
              }, 
              "right": {
                "count": 2, 
                "distance": 0.58531409502029419, 
                "id": 119, 
                "left": {
                  "count": 1, 
                  "distance": 0, 
                  "id": 23, 
                  "left": null, 
                  "right": null
                }, 
                "right": {
                  "count": 1, 
                  "distance": 0, 
                  "id": 30, 
                  "left": null, 
                  "right": null
                }
              }
            }, 
            "right": {
              "count": 5, 
              "distance": 0.64228136340777076, 
              "id": 135, 
              "left": {
                "count": 3, 
                "distance": 0.49336247146129608, 
                "id": 102, 
                "left": {
                  "count": 1, 
                  "distance": 0, 
                  "id": 14, 
                  "left": null, 
                  "right": null
                }, 
                "right": {
                  "count": 2, 
                  "distance": 0.47056198120117188, 
                  "id": 93, 
                  "left": {
                    "count": 1, 
                    "distance": 0, 
                    "id": 19, 
                    "left": null, 
                    "right": null
                  }, 
                  "right": {
                    "count": 1, 
                    "distance": 0, 
                    "id": 68, 
                    "left": null, 
                    "right": null
                  }
                }
              }, 
              "right": {
                "count": 2, 
                "distance": 0.58144503831863403, 
                "id": 118, 
                "left": {
                  "count": 1, 
                  "distance": 0, 
                  "id": 18, 
                  "left": null, 
                  "right": null
                }, 
                "right": {
                  "count": 1, 
                  "distance": 0, 
                  "id": 22, 
                  "left": null, 
                  "right": null
                }
              }
            }
          }, 
          "right": {
            "count": 12, 
            "distance": 0.68862960013476271, 
            "id": 142, 
            "left": {
              "count": 1, 
              "distance": 0, 
              "id": 32, 
              "left": null, 
              "right": null
            }, 
            "right": {
              "count": 11, 
              "distance": 0.63089703321456914, 
              "id": 132, 
              "left": {
                "count": 1, 
                "distance": 0, 
                "id": 31, 
                "left": null, 
                "right": null
              }, 
              "right": {
                "count": 10, 
                "distance": 0.62453566988309239, 
                "id": 130, 
                "left": {
                  "count": 4, 
                  "distance": 0.59236423174540198, 
                  "id": 121, 
                  "left": {
                    "count": 1, 
                    "distance": 0, 
                    "id": 3, 
                    "left": null, 
                    "right": null
                  }, 
                  "right": {
                    "count": 3, 
                    "distance": 0.54462903738021851, 
                    "id": 112, 
                    "left": {
                      "count": 1, 
                      "distance": 0, 
                      "id": 47, 
                      "left": null, 
                      "right": null
                    }, 
                    "right": {
                      "count": 2, 
                      "distance": 0.52805882692337036, 
                      "id": 108, 
                      "left": {
                        "count": 1, 
                        "distance": 0, 
                        "id": 45, 
                        "left": null, 
                        "right": null
                      }, 
                      "right": {
                        "count": 1, 
                        "distance": 0, 
                        "id": 46, 
                        "left": null, 
                        "right": null
                      }
                    }
                  }
                }, 
                "right": {
                  "count": 6, 
                  "distance": 0.61158421039581301, 
                  "id": 124, 
                  "left": {
                    "count": 1, 
                    "distance": 0, 
                    "id": 5, 
                    "left": null, 
                    "right": null
                  }, 
                  "right": {
                    "count": 5, 
                    "distance": 0.5370845695336659, 
                    "id": 111, 
                    "left": {
                      "count": 2, 
                      "distance": 0.48144376277923584, 
                      "id": 97, 
                      "left": {
                        "count": 1, 
                        "distance": 0, 
                        "id": 74, 
                        "left": null, 
                        "right": null
                      }, 
                      "right": {
                        "count": 1, 
                        "distance": 0, 
                        "id": 80, 
                        "left": null, 
                        "right": null
                      }
                    }, 
                    "right": {
                      "count": 3, 
                      "distance": 0.49178452789783478, 
                      "id": 101, 
                      "left": {
                        "count": 1, 
                        "distance": 0, 
                        "id": 66, 
                        "left": null, 
                        "right": null
                      }, 
                      "right": {
                        "count": 2, 
                        "distance": 0.38178887963294983, 
                        "id": 85, 
                        "left": {
                          "count": 1, 
                          "distance": 0, 
                          "id": 58, 
                          "left": null, 
                          "right": null
                        }, 
                        "right": {
                          "count": 1, 
                          "distance": 0, 
                          "id": 79, 
                          "left": null, 
                          "right": null
                        }
                      }
                    }
                  }
                }
              }
            }
          }
        }
      }, 
      "right": {
        "count": 19, 
        "distance": 0.81921331496799676, 
        "id": 156, 
        "left": {
          "count": 2, 
          "distance": 0.74390727281570435, 
          "id": 147, 
          "left": {
            "count": 1, 
            "distance": 0, 
            "id": 61, 
            "left": null, 
            "right": null
          }, 
          "right": {
            "count": 1, 
            "distance": 0, 
            "id": 67, 
            "left": null, 
            "right": null
          }
        }, 
        "right": {
          "count": 17, 
          "distance": 0.74783648252487178, 
          "id": 149, 
          "left": {
            "count": 2, 
            "distance": 0.66727465391159058, 
            "id": 136, 
            "left": {
              "count": 1, 
              "distance": 0, 
              "id": 27, 
              "left": null, 
              "right": null
            }, 
            "right": {
              "count": 1, 
              "distance": 0, 
              "id": 70, 
              "left": null, 
              "right": null
            }
          }, 
          "right": {
            "count": 15, 
            "distance": 0.67975661971352308, 
            "id": 139, 
            "left": {
              "count": 11, 
              "distance": 0.61766124963760394, 
              "id": 126, 
              "left": {
                "count": 1, 
                "distance": 0, 
                "id": 75, 
                "left": null, 
                "right": null
              }, 
              "right": {
                "count": 10, 
                "distance": 0.5978206992149353, 
                "id": 122, 
                "left": {
                  "count": 1, 
                  "distance": 0, 
                  "id": 64, 
                  "left": null, 
                  "right": null
                }, 
                "right": {
                  "count": 9, 
                  "distance": 0.54662448465824132, 
                  "id": 113, 
                  "left": {
                    "count": 4, 
                    "distance": 0.4915646612644195, 
                    "id": 100, 
                    "left": {
                      "count": 1, 
                      "distance": 0, 
                      "id": 43, 
                      "left": null, 
                      "right": null
                    }, 
                    "right": {
                      "count": 3, 
                      "distance": 0.47801558673381805, 
                      "id": 95, 
                      "left": {
                        "count": 1, 
                        "distance": 0, 
                        "id": 26, 
                        "left": null, 
                        "right": null
                      }, 
                      "right": {
                        "count": 2, 
                        "distance": 0.43911859393119812, 
                        "id": 89, 
                        "left": {
                          "count": 1, 
                          "distance": 0, 
                          "id": 4, 
                          "left": null, 
                          "right": null
                        }, 
                        "right": {
                          "count": 1, 
                          "distance": 0, 
                          "id": 65, 
                          "left": null, 
                          "right": null
                        }
                      }
                    }
                  }, 
                  "right": {
                    "count": 5, 
                    "distance": 0.53341852873563766, 
                    "id": 109, 
                    "left": {
                      "count": 1, 
                      "distance": 0, 
                      "id": 35, 
                      "left": null, 
                      "right": null
                    }, 
                    "right": {
                      "count": 4, 
                      "distance": 0.49362795054912567, 
                      "id": 103, 
                      "left": {
                        "count": 2, 
                        "distance": 0.46516048908233643, 
                        "id": 91, 
                        "left": {
                          "count": 1, 
                          "distance": 0, 
                          "id": 34, 
                          "left": null, 
                          "right": null
                        }, 
                        "right": {
                          "count": 1, 
                          "distance": 0, 
                          "id": 48, 
                          "left": null, 
                          "right": null
                        }
                      }, 
                      "right": {
                        "count": 2, 
                        "distance": 0.47938880324363708, 
                        "id": 96, 
                        "left": {
                          "count": 1, 
                          "distance": 0, 
                          "id": 37, 
                          "left": null, 
                          "right": null
                        }, 
                        "right": {
                          "count": 1, 
                          "distance": 0, 
                          "id": 40, 
                          "left": null, 
                          "right": null
                        }
                      }
                    }
                  }
                }
              }
            }, 
            "right": {
              "count": 4, 
              "distance": 0.62281608581542969, 
              "id": 129, 
              "left": {
                "count": 2, 
                "distance": 0.47673133015632629, 
                "id": 94, 
                "left": {
                  "count": 1, 
                  "distance": 0, 
                  "id": 7, 
                  "left": null, 
                  "right": null
                }, 
                "right": {
                  "count": 1, 
                  "distance": 0, 
                  "id": 57, 
                  "left": null, 
                  "right": null
                }
              }, 
              "right": {
                "count": 2, 
                "distance": 0.50441831350326538, 
                "id": 104, 
                "left": {
                  "count": 1, 
                  "distance": 0, 
                  "id": 38, 
                  "left": null, 
                  "right": null
                }, 
                "right": {
                  "count": 1, 
                  "distance": 0, 
                  "id": 54, 
                  "left": null, 
                  "right": null
                }
              }
            }
          }
        }
      }
    }, 
    "right": {
      "count": 36, 
      "distance": 0.87963531333953138, 
      "id": 158, 
      "left": {
        "count": 16, 
        "distance": 0.77010841241904671, 
        "id": 153, 
        "left": {
          "count": 2, 
          "distance": 0.63157486915588379, 
          "id": 133, 
          "left": {
            "count": 1, 
            "distance": 0, 
            "id": 25, 
            "left": null, 
            "right": null
          }, 
          "right": {
            "count": 1, 
            "distance": 0, 
            "id": 49, 
            "left": null, 
            "right": null
          }
        }, 
        "right": {
          "count": 14, 
          "distance": 0.74927684574416187, 
          "id": 150, 
          "left": {
            "count": 11, 
            "distance": 0.69155151247978208, 
            "id": 143, 
            "left": {
              "count": 1, 
              "distance": 0, 
              "id": 56, 
              "left": null, 
              "right": null
            }, 
            "right": {
              "count": 10, 
              "distance": 0.62760306894779205, 
              "id": 131, 
              "left": {
                "count": 2, 
                "distance": 0.34992709755897522, 
                "id": 82, 
                "left": {
                  "count": 1, 
                  "distance": 0, 
                  "id": 63, 
                  "left": null, 
                  "right": null
                }, 
                "right": {
                  "count": 1, 
                  "distance": 0, 
                  "id": 73, 
                  "left": null, 
                  "right": null
                }
              }, 
              "right": {
                "count": 8, 
                "distance": 0.60783907274405158, 
                "id": 123, 
                "left": {
                  "count": 2, 
                  "distance": 0.43831294775009155, 
                  "id": 88, 
                  "left": {
                    "count": 1, 
                    "distance": 0, 
                    "id": 39, 
                    "left": null, 
                    "right": null
                  }, 
                  "right": {
                    "count": 1, 
                    "distance": 0, 
                    "id": 42, 
                    "left": null, 
                    "right": null
                  }
                }, 
                "right": {
                  "count": 6, 
                  "distance": 0.57207068055868149, 
                  "id": 117, 
                  "left": {
                    "count": 2, 
                    "distance": 0.52060353755950928, 
                    "id": 105, 
                    "left": {
                      "count": 1, 
                      "distance": 0, 
                      "id": 10, 
                      "left": null, 
                      "right": null
                    }, 
                    "right": {
                      "count": 1, 
                      "distance": 0, 
                      "id": 24, 
                      "left": null, 
                      "right": null
                    }
                  }, 
                  "right": {
                    "count": 4, 
                    "distance": 0.53581127524375916, 
                    "id": 110, 
                    "left": {
                      "count": 1, 
                      "distance": 0, 
                      "id": 15, 
                      "left": null, 
                      "right": null
                    }, 
                    "right": {
                      "count": 3, 
                      "distance": 0.43155020475387573, 
                      "id": 87, 
                      "left": {
                        "count": 1, 
                        "distance": 0, 
                        "id": 76, 
                        "left": null, 
                        "right": null
                      }, 
                      "right": {
                        "count": 2, 
                        "distance": 0.37164705991744995, 
                        "id": 84, 
                        "left": {
                          "count": 1, 
                          "distance": 0, 
                          "id": 72, 
                          "left": null, 
                          "right": null
                        }, 
                        "right": {
                          "count": 1, 
                          "distance": 0, 
                          "id": 78, 
                          "left": null, 
                          "right": null
                        }
                      }
                    }
                  }
                }
              }
            }
          }, 
          "right": {
            "count": 3, 
            "distance": 0.69917574524879456, 
            "id": 144, 
            "left": {
              "count": 1, 
              "distance": 0, 
              "id": 1, 
              "left": null, 
              "right": null
            }, 
            "right": {
              "count": 2, 
              "distance": 0.63813519477844238, 
              "id": 134, 
              "left": {
                "count": 1, 
                "distance": 0, 
                "id": 50, 
                "left": null, 
                "right": null
              }, 
              "right": {
                "count": 1, 
                "distance": 0, 
                "id": 69, 
                "left": null, 
                "right": null
              }
            }
          }
        }
      }, 
      "right": {
        "count": 20, 
        "distance": 0.81693439623888797, 
        "id": 155, 
        "left": {
          "count": 3, 
          "distance": 0.73138552904129028, 
          "id": 146, 
          "left": {
            "count": 1, 
            "distance": 0, 
            "id": 11, 
            "left": null, 
            "right": null
          }, 
          "right": {
            "count": 2, 
            "distance": 0.56061190366744995, 
            "id": 116, 
            "left": {
              "count": 1, 
              "distance": 0, 
              "id": 55, 
              "left": null, 
              "right": null
            }, 
            "right": {
              "count": 1, 
              "distance": 0, 
              "id": 60, 
              "left": null, 
              "right": null
            }
          }
        }, 
        "right": {
          "count": 17, 
          "distance": 0.74647790648870982, 
          "id": 148, 
          "left": {
            "count": 8, 
            "distance": 0.58721110969781876, 
            "id": 120, 
            "left": {
              "count": 4, 
              "distance": 0.54838196436564124, 
              "id": 114, 
              "left": {
                "count": 1, 
                "distance": 0, 
                "id": 41, 
                "left": null, 
                "right": null
              }, 
              "right": {
                "count": 3, 
                "distance": 0.36944988369941711, 
                "id": 83, 
                "left": {
                  "count": 1, 
                  "distance": 0, 
                  "id": 16, 
                  "left": null, 
                  "right": null
                }, 
                "right": {
                  "count": 2, 
                  "distance": 0.3392755389213562, 
                  "id": 81, 
                  "left": {
                    "count": 1, 
                    "distance": 0, 
                    "id": 2, 
                    "left": null, 
                    "right": null
                  }, 
                  "right": {
                    "count": 1, 
                    "distance": 0, 
                    "id": 77, 
                    "left": null, 
                    "right": null
                  }
                }
              }
            }, 
            "right": {
              "count": 4, 
              "distance": 0.54860977828502655, 
              "id": 115, 
              "left": {
                "count": 2, 
                "distance": 0.48234125971794128, 
                "id": 98, 
                "left": {
                  "count": 1, 
                  "distance": 0, 
                  "id": 12, 
                  "left": null, 
                  "right": null
                }, 
                "right": {
                  "count": 1, 
                  "distance": 0, 
                  "id": 44, 
                  "left": null, 
                  "right": null
                }
              }, 
              "right": {
                "count": 2, 
                "distance": 0.52369987964630127, 
                "id": 106, 
                "left": {
                  "count": 1, 
                  "distance": 0, 
                  "id": 20, 
                  "left": null, 
                  "right": null
                }, 
                "right": {
                  "count": 1, 
                  "distance": 0, 
                  "id": 52, 
                  "left": null, 
                  "right": null
                }
              }
            }
          }, 
          "right": {
            "count": 9, 
            "distance": 0.72044335305690754, 
            "id": 145, 
            "left": {
              "count": 1, 
              "distance": 0, 
              "id": 51, 
              "left": null, 
              "right": null
            }, 
            "right": {
              "count": 8, 
              "distance": 0.67494989292962204, 
              "id": 137, 
              "left": {
                "count": 1, 
                "distance": 0, 
                "id": 62, 
                "left": null, 
                "right": null
              }, 
              "right": {
                "count": 7, 
                "distance": 0.61622444788614905, 
                "id": 125, 
                "left": {
                  "count": 1, 
                  "distance": 0, 
                  "id": 17, 
                  "left": null, 
                  "right": null
                }, 
                "right": {
                  "count": 6, 
                  "distance": 0.52603648768530942, 
                  "id": 107, 
                  "left": {
                    "count": 3, 
                    "distance": 0.46996290981769562, 
                    "id": 92, 
                    "left": {
                      "count": 1, 
                      "distance": 0, 
                      "id": 33, 
                      "left": null, 
                      "right": null
                    }, 
                    "right": {
                      "count": 2, 
                      "distance": 0.44539937376976013, 
                      "id": 90, 
                      "left": {
                        "count": 1, 
                        "distance": 0, 
                        "id": 6, 
                        "left": null, 
                        "right": null
                      }, 
                      "right": {
                        "count": 1, 
                        "distance": 0, 
                        "id": 53, 
                        "left": null, 
                        "right": null
                      }
                    }
                  }, 
                  "right": {
                    "count": 3, 
                    "distance": 0.48793715238571167, 
                    "id": 99, 
                    "left": {
                      "count": 1, 
                      "distance": 0, 
                      "id": 36, 
                      "left": null, 
                      "right": null
                    }, 
                    "right": {
                      "count": 2, 
                      "distance": 0.42426407337188721, 
                      "id": 86, 
                      "left": {
                        "count": 1, 
                        "distance": 0, 
                        "id": 9, 
                        "left": null, 
                        "right": null
                      }, 
                      "right": {
                        "count": 1, 
                        "distance": 0, 
                        "id": 21, 
                        "left": null, 
                        "right": null
                      }
                    }
                  }
                }
              }
            }
          }
        }
      }
    }
  }
}
