# Supplementary material for: Automatic Segmentation of Drosophila Neural Compartments Using GAL4 Expression Data Reveals Novel Visual Pathways
Source: Curr Biol. 2016 Aug 8;26(15):1943–54. doi: 10.1016/j.cub.2016.05.052 (PMC4985560; doi:10.1016/j.cub.2016.05.052)
Supplement: Data S1. Clustering Results and Software [file mmc3.zip › Panser_et_al_supplemental_data_and_code/clustering-data/hierarchical_clustering/T1__SEZ__K60_dicedist/hierarchical_clustering__T1__SEZ__K60_dicedist.json]

{
  "clusterer": "K60_dicedist", 
  "cophenetic_correlation": 0.86170696607312214, 
  "dataset": "T1", 
  "dendrogram": "default", 
  "linkage": "average", 
  "region": "SEZ", 
  "tree": {
    "count": 60, 
    "distance": 0.98559567126734493, 
    "id": 119, 
    "left": {
      "count": 2, 
      "distance": 0.97014248371124268, 
      "id": 116, 
      "left": {
        "count": 1, 
        "distance": 0, 
        "id": 1, 
        "left": null, 
        "right": null
      }, 
      "right": {
        "count": 1, 
        "distance": 0, 
        "id": 11, 
        "left": null, 
        "right": null
      }
    }, 
    "right": {
      "count": 58, 
      "distance": 0.97975840034584205, 
      "id": 118, 
      "left": {
        "count": 48, 
        "distance": 0.96676441148707726, 
        "id": 115, 
        "left": {
          "count": 10, 
          "distance": 0.96125330527623487, 
          "id": 113, 
          "left": {
            "count": 1, 
            "distance": 0, 
            "id": 30, 
            "left": null, 
            "right": null
          }, 
          "right": {
            "count": 9, 
            "distance": 0.95140112191438675, 
            "id": 111, 
            "left": {
              "count": 1, 
              "distance": 0, 
              "id": 34, 
              "left": null, 
              "right": null
            }, 
            "right": {
              "count": 8, 
              "distance": 0.87161027640104294, 
              "id": 94, 
              "left": {
                "count": 4, 
                "distance": 0.754501720269521, 
                "id": 72, 
                "left": {
                  "count": 1, 
                  "distance": 0, 
                  "id": 59, 
                  "left": null, 
                  "right": null
                }, 
                "right": {
                  "count": 3, 
                  "distance": 0.71607175469398499, 
                  "id": 66, 
                  "left": {
                    "count": 1, 
                    "distance": 0, 
                    "id": 46, 
                    "left": null, 
                    "right": null
                  }, 
                  "right": {
                    "count": 2, 
                    "distance": 0.6886061429977417, 
                    "id": 63, 
                    "left": {
                      "count": 1, 
                      "distance": 0, 
                      "id": 36, 
                      "left": null, 
                      "right": null
                    }, 
                    "right": {
                      "count": 1, 
                      "distance": 0, 
                      "id": 41, 
                      "left": null, 
                      "right": null
                    }
                  }
                }
              }, 
              "right": {
                "count": 4, 
                "distance": 0.78890351454416907, 
                "id": 74, 
                "left": {
                  "count": 1, 
                  "distance": 0, 
                  "id": 22, 
                  "left": null, 
                  "right": null
                }, 
                "right": {
                  "count": 3, 
                  "distance": 0.74416437745094299, 
                  "id": 69, 
                  "left": {
                    "count": 1, 
                    "distance": 0, 
                    "id": 53, 
                    "left": null, 
                    "right": null
                  }, 
                  "right": {
                    "count": 2, 
                    "distance": 0.67309820652008057, 
                    "id": 62, 
                    "left": {
                      "count": 1, 
                      "distance": 0, 
                      "id": 3, 
                      "left": null, 
                      "right": null
                    }, 
                    "right": {
                      "count": 1, 
                      "distance": 0, 
                      "id": 35, 
                      "left": null, 
                      "right": null
                    }
                  }
                }
              }
            }
          }
        }, 
        "right": {
          "count": 38, 
          "distance": 0.96163933510067801, 
          "id": 114, 
          "left": {
            "count": 29, 
            "distance": 0.94515994787216173, 
            "id": 109, 
            "left": {
              "count": 5, 
              "distance": 0.89732411503791809, 
              "id": 100, 
              "left": {
                "count": 3, 
                "distance": 0.8404507040977478, 
                "id": 86, 
                "left": {
                  "count": 1, 
                  "distance": 0, 
                  "id": 23, 
                  "left": null, 
                  "right": null
                }, 
                "right": {
                  "count": 2, 
                  "distance": 0.80766201019287109, 
                  "id": 78, 
                  "left": {
                    "count": 1, 
                    "distance": 0, 
                    "id": 17, 
                    "left": null, 
                    "right": null
                  }, 
                  "right": {
                    "count": 1, 
                    "distance": 0, 
                    "id": 51, 
                    "left": null, 
                    "right": null
                  }
                }
              }, 
              "right": {
                "count": 2, 
                "distance": 0.85028916597366333, 
                "id": 89, 
                "left": {
                  "count": 1, 
                  "distance": 0, 
                  "id": 33, 
                  "left": null, 
                  "right": null
                }, 
                "right": {
                  "count": 1, 
                  "distance": 0, 
                  "id": 57, 
                  "left": null, 
                  "right": null
                }
              }
            }, 
            "right": {
              "count": 24, 
              "distance": 0.94108809295453522, 
              "id": 107, 
              "left": {
                "count": 19, 
                "distance": 0.91735060877270158, 
                "id": 104, 
                "left": {
                  "count": 10, 
                  "distance": 0.85385968950059665, 
                  "id": 90, 
                  "left": {
                    "count": 1, 
                    "distance": 0, 
                    "id": 7, 
                    "left": null, 
                    "right": null
                  }, 
                  "right": {
                    "count": 9, 
                    "distance": 0.83783961193902146, 
                    "id": 85, 
                    "left": {
                      "count": 2, 
                      "distance": 0.74808621406555176, 
                      "id": 70, 
                      "left": {
                        "count": 1, 
                        "distance": 0, 
                        "id": 14, 
                        "left": null, 
                        "right": null
                      }, 
                      "right": {
                        "count": 1, 
                        "distance": 0, 
                        "id": 55, 
                        "left": null, 
                        "right": null
                      }
                    }, 
                    "right": {
                      "count": 7, 
                      "distance": 0.82791132728258754, 
                      "id": 84, 
                      "left": {
                        "count": 1, 
                        "distance": 0, 
                        "id": 47, 
                        "left": null, 
                        "right": null
                      }, 
                      "right": {
                        "count": 6, 
                        "distance": 0.80282655358314514, 
                        "id": 77, 
                        "left": {
                          "count": 2, 
                          "distance": 0.71304064989089966, 
                          "id": 65, 
                          "left": {
                            "count": 1, 
                            "distance": 0, 
                            "id": 5, 
                            "left": null, 
                            "right": null
                          }, 
                          "right": {
                            "count": 1, 
                            "distance": 0, 
                            "id": 38, 
                            "left": null, 
                            "right": null
                          }
                        }, 
                        "right": {
                          "count": 4, 
                          "distance": 0.75196331739425659, 
                          "id": 71, 
                          "left": {
                            "count": 1, 
                            "distance": 0, 
                            "id": 16, 
                            "left": null, 
                            "right": null
                          }, 
                          "right": {
                            "count": 3, 
                            "distance": 0.70942077040672302, 
                            "id": 64, 
                            "left": {
                              "count": 1, 
                              "distance": 0, 
                              "id": 31, 
                              "left": null, 
                              "right": null
                            }, 
                            "right": {
                              "count": 2, 
                              "distance": 0.6071469783782959, 
                              "id": 61, 
                              "left": {
                                "count": 1, 
                                "distance": 0, 
                                "id": 13, 
                                "left": null, 
                                "right": null
                              }, 
                              "right": {
                                "count": 1, 
                                "distance": 0, 
                                "id": 19, 
                                "left": null, 
                                "right": null
                              }
                            }
                          }
                        }
                      }
                    }
                  }
                }, 
                "right": {
                  "count": 9, 
                  "distance": 0.91285279393196106, 
                  "id": 103, 
                  "left": {
                    "count": 6, 
                    "distance": 0.88033544272184372, 
                    "id": 95, 
                    "left": {
                      "count": 2, 
                      "distance": 0.82486796379089355, 
                      "id": 83, 
                      "left": {
                        "count": 1, 
                        "distance": 0, 
                        "id": 43, 
                        "left": null, 
                        "right": null
                      }, 
                      "right": {
                        "count": 1, 
                        "distance": 0, 
                        "id": 49, 
                        "left": null, 
                        "right": null
                      }
                    }, 
                    "right": {
                      "count": 4, 
                      "distance": 0.85787869989871979, 
                      "id": 92, 
                      "left": {
                        "count": 2, 
                        "distance": 0.80991923809051514, 
                        "id": 79, 
                        "left": {
                          "count": 1, 
                          "distance": 0, 
                          "id": 28, 
                          "left": null, 
                          "right": null
                        }, 
                        "right": {
                          "count": 1, 
                          "distance": 0, 
                          "id": 32, 
                          "left": null, 
                          "right": null
                        }
                      }, 
                      "right": {
                        "count": 2, 
                        "distance": 0.81407254934310913, 
                        "id": 80, 
                        "left": {
                          "count": 1, 
                          "distance": 0, 
                          "id": 12, 
                          "left": null, 
                          "right": null
                        }, 
                        "right": {
                          "count": 1, 
                          "distance": 0, 
                          "id": 60, 
                          "left": null, 
                          "right": null
                        }
                      }
                    }
                  }, 
                  "right": {
                    "count": 3, 
                    "distance": 0.8812125027179718, 
                    "id": 96, 
                    "left": {
                      "count": 1, 
                      "distance": 0, 
                      "id": 39, 
                      "left": null, 
                      "right": null
                    }, 
                    "right": {
                      "count": 2, 
                      "distance": 0.79349201917648315, 
                      "id": 75, 
                      "left": {
                        "count": 1, 
                        "distance": 0, 
                        "id": 18, 
                        "left": null, 
                        "right": null
                      }, 
                      "right": {
                        "count": 1, 
                        "distance": 0, 
                        "id": 42, 
                        "left": null, 
                        "right": null
                      }
                    }
                  }
                }
              }, 
              "right": {
                "count": 5, 
                "distance": 0.9202151745557785, 
                "id": 105, 
                "left": {
                  "count": 1, 
                  "distance": 0, 
                  "id": 20, 
                  "left": null, 
                  "right": null
                }, 
                "right": {
                  "count": 4, 
                  "distance": 0.91128396987915039, 
                  "id": 102, 
                  "left": {
                    "count": 2, 
                    "distance": 0.81859821081161499, 
                    "id": 81, 
                    "left": {
                      "count": 1, 
                      "distance": 0, 
                      "id": 4, 
                      "left": null, 
                      "right": null
                    }, 
                    "right": {
                      "count": 1, 
                      "distance": 0, 
                      "id": 6, 
                      "left": null, 
                      "right": null
                    }
                  }, 
                  "right": {
                    "count": 2, 
                    "distance": 0.86311441659927368, 
                    "id": 93, 
                    "left": {
                      "count": 1, 
                      "distance": 0, 
                      "id": 25, 
                      "left": null, 
                      "right": null
                    }, 
                    "right": {
                      "count": 1, 
                      "distance": 0, 
                      "id": 52, 
                      "left": null, 
                      "right": null
                    }
                  }
                }
              }
            }
          }, 
          "right": {
            "count": 9, 
            "distance": 0.94787547323438837, 
            "id": 110, 
            "left": {
              "count": 3, 
              "distance": 0.88458877801895142, 
              "id": 98, 
              "left": {
                "count": 1, 
                "distance": 0, 
                "id": 10, 
                "left": null, 
                "right": null
              }, 
              "right": {
                "count": 2, 
                "distance": 0.8577195405960083, 
                "id": 91, 
                "left": {
                  "count": 1, 
                  "distance": 0, 
                  "id": 2, 
                  "left": null, 
                  "right": null
                }, 
                "right": {
                  "count": 1, 
                  "distance": 0, 
                  "id": 24, 
                  "left": null, 
                  "right": null
                }
              }
            }, 
            "right": {
              "count": 6, 
              "distance": 0.90567619353532791, 
              "id": 101, 
              "left": {
                "count": 2, 
                "distance": 0.72899144887924194, 
                "id": 67, 
                "left": {
                  "count": 1, 
                  "distance": 0, 
                  "id": 8, 
                  "left": null, 
                  "right": null
                }, 
                "right": {
                  "count": 1, 
                  "distance": 0, 
                  "id": 58, 
                  "left": null, 
                  "right": null
                }
              }, 
              "right": {
                "count": 4, 
                "distance": 0.84184382855892181, 
                "id": 87, 
                "left": {
                  "count": 2, 
                  "distance": 0.77798658609390259, 
                  "id": 73, 
                  "left": {
                    "count": 1, 
                    "distance": 0, 
                    "id": 15, 
                    "left": null, 
                    "right": null
                  }, 
                  "right": {
                    "count": 1, 
                    "distance": 0, 
                    "id": 45, 
                    "left": null, 
                    "right": null
                  }
                }, 
                "right": {
                  "count": 2, 
                  "distance": 0.82462114095687866, 
                  "id": 82, 
                  "left": {
                    "count": 1, 
                    "distance": 0, 
                    "id": 21, 
                    "left": null, 
                    "right": null
                  }, 
                  "right": {
                    "count": 1, 
                    "distance": 0, 
                    "id": 37, 
                    "left": null, 
                    "right": null
                  }
                }
              }
            }
          }
        }
      }, 
      "right": {
        "count": 10, 
        "distance": 0.97523424401879311, 
        "id": 117, 
        "left": {
          "count": 8, 
          "distance": 0.94433438032865524, 
          "id": 108, 
          "left": {
            "count": 4, 
            "distance": 0.88314960400263465, 
            "id": 97, 
            "left": {
              "count": 1, 
              "distance": 0, 
              "id": 9, 
              "left": null, 
              "right": null
            }, 
            "right": {
              "count": 3, 
              "distance": 0.84444010257720947, 
              "id": 88, 
              "left": {
                "count": 1, 
                "distance": 0, 
                "id": 26, 
                "left": null, 
                "right": null
              }, 
              "right": {
                "count": 2, 
                "distance": 0.73854893445968628, 
                "id": 68, 
                "left": {
                  "count": 1, 
                  "distance": 0, 
                  "id": 27, 
                  "left": null, 
                  "right": null
                }, 
                "right": {
                  "count": 1, 
                  "distance": 0, 
                  "id": 54, 
                  "left": null, 
                  "right": null
                }
              }
            }
          }, 
          "right": {
            "count": 4, 
            "distance": 0.9291936457157135, 
            "id": 106, 
            "left": {
              "count": 2, 
              "distance": 0.79372537136077881, 
              "id": 76, 
              "left": {
                "count": 1, 
                "distance": 0, 
                "id": 40, 
                "left": null, 
                "right": null
              }, 
              "right": {
                "count": 1, 
                "distance": 0, 
                "id": 44, 
                "left": null, 
                "right": null
              }
            }, 
            "right": {
              "count": 2, 
              "distance": 0.88921183347702026, 
              "id": 99, 
              "left": {
                "count": 1, 
                "distance": 0, 
                "id": 48, 
                "left": null, 
                "right": null
              }, 
              "right": {
                "count": 1, 
                "distance": 0, 
                "id": 56, 
                "left": null, 
                "right": null
              }
            }
          }
        }, 
        "right": {
          "count": 2, 
          "distance": 0.9607689380645752, 
          "id": 112, 
          "left": {
            "count": 1, 
            "distance": 0, 
            "id": 29, 
            "left": null, 
            "right": null
          }, 
          "right": {
            "count": 1, 
            "distance": 0, 
            "id": 50, 
            "left": null, 
            "right": null
          }
        }
      }
    }
  }
}
