# Supplementary material for: Automatic Segmentation of Drosophila Neural Compartments Using GAL4 Expression Data Reveals Novel Visual Pathways
Source: Curr Biol. 2016 Aug 8;26(15):1943–54. doi: 10.1016/j.cub.2016.05.052 (PMC4985560; doi:10.1016/j.cub.2016.05.052)
Supplement: Data S1. Clustering Results and Software [file mmc3.zip › Panser_et_al_supplemental_data_and_code/clustering-data/hierarchical_clustering/T1__Optic_Glomeruli__K60_dicedist_run2/hierarchical_clustering__T1__Optic_Glomeruli__K60_dicedist_run2.json]

{
  "clusterer": "K60_dicedist_run2", 
  "cophenetic_correlation": 0.86994946365688675, 
  "dataset": "T1", 
  "dendrogram": "default", 
  "linkage": "average", 
  "region": "Optic_Glomeruli", 
  "tree": {
    "count": 60, 
    "distance": 0.9839054549542755, 
    "id": 119, 
    "left": {
      "count": 8, 
      "distance": 0.98123194490160259, 
      "id": 116, 
      "left": {
        "count": 1, 
        "distance": 0, 
        "id": 54, 
        "left": null, 
        "right": null
      }, 
      "right": {
        "count": 7, 
        "distance": 0.94334648052851355, 
        "id": 109, 
        "left": {
          "count": 1, 
          "distance": 0, 
          "id": 36, 
          "left": null, 
          "right": null
        }, 
        "right": {
          "count": 6, 
          "distance": 0.92254855483770359, 
          "id": 104, 
          "left": {
            "count": 2, 
            "distance": 0.73135745525360107, 
            "id": 70, 
            "left": {
              "count": 1, 
              "distance": 0, 
              "id": 17, 
              "left": null, 
              "right": null
            }, 
            "right": {
              "count": 1, 
              "distance": 0, 
              "id": 50, 
              "left": null, 
              "right": null
            }
          }, 
          "right": {
            "count": 4, 
            "distance": 0.89904135465621948, 
            "id": 98, 
            "left": {
              "count": 1, 
              "distance": 0, 
              "id": 34, 
              "left": null, 
              "right": null
            }, 
            "right": {
              "count": 3, 
              "distance": 0.84489652514457703, 
              "id": 84, 
              "left": {
                "count": 1, 
                "distance": 0, 
                "id": 56, 
                "left": null, 
                "right": null
              }, 
              "right": {
                "count": 2, 
                "distance": 0.81240379810333252, 
                "id": 79, 
                "left": {
                  "count": 1, 
                  "distance": 0, 
                  "id": 9, 
                  "left": null, 
                  "right": null
                }, 
                "right": {
                  "count": 1, 
                  "distance": 0, 
                  "id": 33, 
                  "left": null, 
                  "right": null
                }
              }
            }
          }
        }
      }
    }, 
    "right": {
      "count": 52, 
      "distance": 0.98211102041543696, 
      "id": 118, 
      "left": {
        "count": 1, 
        "distance": 0, 
        "id": 27, 
        "left": null, 
        "right": null
      }, 
      "right": {
        "count": 51, 
        "distance": 0.98145222826437506, 
        "id": 117, 
        "left": {
          "count": 11, 
          "distance": 0.97472945068563732, 
          "id": 114, 
          "left": {
            "count": 7, 
            "distance": 0.92116580009460436, 
            "id": 103, 
            "left": {
              "count": 2, 
              "distance": 0.78446453809738159, 
              "id": 76, 
              "left": {
                "count": 1, 
                "distance": 0, 
                "id": 43, 
                "left": null, 
                "right": null
              }, 
              "right": {
                "count": 1, 
                "distance": 0, 
                "id": 46, 
                "left": null, 
                "right": null
              }
            }, 
            "right": {
              "count": 5, 
              "distance": 0.91739712655544281, 
              "id": 101, 
              "left": {
                "count": 1, 
                "distance": 0, 
                "id": 31, 
                "left": null, 
                "right": null
              }, 
              "right": {
                "count": 4, 
                "distance": 0.89574702580769849, 
                "id": 97, 
                "left": {
                  "count": 1, 
                  "distance": 0, 
                  "id": 59, 
                  "left": null, 
                  "right": null
                }, 
                "right": {
                  "count": 3, 
                  "distance": 0.85201764106750488, 
                  "id": 85, 
                  "left": {
                    "count": 1, 
                    "distance": 0, 
                    "id": 14, 
                    "left": null, 
                    "right": null
                  }, 
                  "right": {
                    "count": 2, 
                    "distance": 0.77865219116210938, 
                    "id": 75, 
                    "left": {
                      "count": 1, 
                      "distance": 0, 
                      "id": 26, 
                      "left": null, 
                      "right": null
                    }, 
                    "right": {
                      "count": 1, 
                      "distance": 0, 
                      "id": 28, 
                      "left": null, 
                      "right": null
                    }
                  }
                }
              }
            }
          }, 
          "right": {
            "count": 4, 
            "distance": 0.93580275774002075, 
            "id": 107, 
            "left": {
              "count": 1, 
              "distance": 0, 
              "id": 3, 
              "left": null, 
              "right": null
            }, 
            "right": {
              "count": 3, 
              "distance": 0.8635956346988678, 
              "id": 88, 
              "left": {
                "count": 1, 
                "distance": 0, 
                "id": 47, 
                "left": null, 
                "right": null
              }, 
              "right": {
                "count": 2, 
                "distance": 0.76635605096817017, 
                "id": 73, 
                "left": {
                  "count": 1, 
                  "distance": 0, 
                  "id": 19, 
                  "left": null, 
                  "right": null
                }, 
                "right": {
                  "count": 1, 
                  "distance": 0, 
                  "id": 21, 
                  "left": null, 
                  "right": null
                }
              }
            }
          }
        }, 
        "right": {
          "count": 40, 
          "distance": 0.97488182274500534, 
          "id": 115, 
          "left": {
            "count": 25, 
            "distance": 0.95691186260609395, 
            "id": 111, 
            "left": {
              "count": 4, 
              "distance": 0.91105699539184559, 
              "id": 99, 
              "left": {
                "count": 1, 
                "distance": 0, 
                "id": 45, 
                "left": null, 
                "right": null
              }, 
              "right": {
                "count": 3, 
                "distance": 0.86217325925827026, 
                "id": 87, 
                "left": {
                  "count": 1, 
                  "distance": 0, 
                  "id": 18, 
                  "left": null, 
                  "right": null
                }, 
                "right": {
                  "count": 2, 
                  "distance": 0.65416198968887329, 
                  "id": 65, 
                  "left": {
                    "count": 1, 
                    "distance": 0, 
                    "id": 24, 
                    "left": null, 
                    "right": null
                  }, 
                  "right": {
                    "count": 1, 
                    "distance": 0, 
                    "id": 53, 
                    "left": null, 
                    "right": null
                  }
                }
              }
            }, 
            "right": {
              "count": 21, 
              "distance": 0.94375929346791021, 
              "id": 110, 
              "left": {
                "count": 18, 
                "distance": 0.92018475383520126, 
                "id": 102, 
                "left": {
                  "count": 4, 
                  "distance": 0.83886702358722687, 
                  "id": 82, 
                  "left": {
                    "count": 2, 
                    "distance": 0.72727274894714355, 
                    "id": 69, 
                    "left": {
                      "count": 1, 
                      "distance": 0, 
                      "id": 6, 
                      "left": null, 
                      "right": null
                    }, 
                    "right": {
                      "count": 1, 
                      "distance": 0, 
                      "id": 30, 
                      "left": null, 
                      "right": null
                    }
                  }, 
                  "right": {
                    "count": 2, 
                    "distance": 0.76739096641540527, 
                    "id": 74, 
                    "left": {
                      "count": 1, 
                      "distance": 0, 
                      "id": 1, 
                      "left": null, 
                      "right": null
                    }, 
                    "right": {
                      "count": 1, 
                      "distance": 0, 
                      "id": 7, 
                      "left": null, 
                      "right": null
                    }
                  }
                }, 
                "right": {
                  "count": 14, 
                  "distance": 0.91266158951653364, 
                  "id": 100, 
                  "left": {
                    "count": 9, 
                    "distance": 0.87730567157268524, 
                    "id": 91, 
                    "left": {
                      "count": 1, 
                      "distance": 0, 
                      "id": 60, 
                      "left": null, 
                      "right": null
                    }, 
                    "right": {
                      "count": 8, 
                      "distance": 0.86450914666056633, 
                      "id": 89, 
                      "left": {
                        "count": 4, 
                        "distance": 0.75157421827316284, 
                        "id": 72, 
                        "left": {
                          "count": 1, 
                          "distance": 0, 
                          "id": 12, 
                          "left": null, 
                          "right": null
                        }, 
                        "right": {
                          "count": 3, 
                          "distance": 0.72049769759178162, 
                          "id": 68, 
                          "left": {
                            "count": 1, 
                            "distance": 0, 
                            "id": 48, 
                            "left": null, 
                            "right": null
                          }, 
                          "right": {
                            "count": 2, 
                            "distance": 0.57431954145431519, 
                            "id": 62, 
                            "left": {
                              "count": 1, 
                              "distance": 0, 
                              "id": 13, 
                              "left": null, 
                              "right": null
                            }, 
                            "right": {
                              "count": 1, 
                              "distance": 0, 
                              "id": 39, 
                              "left": null, 
                              "right": null
                            }
                          }
                        }
                      }, 
                      "right": {
                        "count": 4, 
                        "distance": 0.80852554241816199, 
                        "id": 78, 
                        "left": {
                          "count": 1, 
                          "distance": 0, 
                          "id": 11, 
                          "left": null, 
                          "right": null
                        }, 
                        "right": {
                          "count": 3, 
                          "distance": 0.66537350416183472, 
                          "id": 66, 
                          "left": {
                            "count": 1, 
                            "distance": 0, 
                            "id": 35, 
                            "left": null, 
                            "right": null
                          }, 
                          "right": {
                            "count": 2, 
                            "distance": 0.56121355295181274, 
                            "id": 61, 
                            "left": {
                              "count": 1, 
                              "distance": 0, 
                              "id": 29, 
                              "left": null, 
                              "right": null
                            }, 
                            "right": {
                              "count": 1, 
                              "distance": 0, 
                              "id": 38, 
                              "left": null, 
                              "right": null
                            }
                          }
                        }
                      }
                    }
                  }, 
                  "right": {
                    "count": 5, 
                    "distance": 0.88722118735313416, 
                    "id": 94, 
                    "left": {
                      "count": 1, 
                      "distance": 0, 
                      "id": 40, 
                      "left": null, 
                      "right": null
                    }, 
                    "right": {
                      "count": 4, 
                      "distance": 0.8348032683134079, 
                      "id": 81, 
                      "left": {
                        "count": 2, 
                        "distance": 0.63081210851669312, 
                        "id": 63, 
                        "left": {
                          "count": 1, 
                          "distance": 0, 
                          "id": 37, 
                          "left": null, 
                          "right": null
                        }, 
                        "right": {
                          "count": 1, 
                          "distance": 0, 
                          "id": 44, 
                          "left": null, 
                          "right": null
                        }
                      }, 
                      "right": {
                        "count": 2, 
                        "distance": 0.6342197060585022, 
                        "id": 64, 
                        "left": {
                          "count": 1, 
                          "distance": 0, 
                          "id": 15, 
                          "left": null, 
                          "right": null
                        }, 
                        "right": {
                          "count": 1, 
                          "distance": 0, 
                          "id": 16, 
                          "left": null, 
                          "right": null
                        }
                      }
                    }
                  }
                }
              }, 
              "right": {
                "count": 3, 
                "distance": 0.93382194638252258, 
                "id": 106, 
                "left": {
                  "count": 1, 
                  "distance": 0, 
                  "id": 58, 
                  "left": null, 
                  "right": null
                }, 
                "right": {
                  "count": 2, 
                  "distance": 0.85539895296096802, 
                  "id": 86, 
                  "left": {
                    "count": 1, 
                    "distance": 0, 
                    "id": 8, 
                    "left": null, 
                    "right": null
                  }, 
                  "right": {
                    "count": 1, 
                    "distance": 0, 
                    "id": 41, 
                    "left": null, 
                    "right": null
                  }
                }
              }
            }
          }, 
          "right": {
            "count": 15, 
            "distance": 0.9595042031544907, 
            "id": 113, 
            "left": {
              "count": 2, 
              "distance": 0.88561487197875977, 
              "id": 93, 
              "left": {
                "count": 1, 
                "distance": 0, 
                "id": 52, 
                "left": null, 
                "right": null
              }, 
              "right": {
                "count": 1, 
                "distance": 0, 
                "id": 57, 
                "left": null, 
                "right": null
              }
            }, 
            "right": {
              "count": 13, 
              "distance": 0.95858728885650635, 
              "id": 112, 
              "left": {
                "count": 5, 
                "distance": 0.93075525760650635, 
                "id": 105, 
                "left": {
                  "count": 1, 
                  "distance": 0, 
                  "id": 2, 
                  "left": null, 
                  "right": null
                }, 
                "right": {
                  "count": 4, 
                  "distance": 0.87478697299957264, 
                  "id": 90, 
                  "left": {
                    "count": 1, 
                    "distance": 0, 
                    "id": 51, 
                    "left": null, 
                    "right": null
                  }, 
                  "right": {
                    "count": 3, 
                    "distance": 0.81568044424057007, 
                    "id": 80, 
                    "left": {
                      "count": 1, 
                      "distance": 0, 
                      "id": 42, 
                      "left": null, 
                      "right": null
                    }, 
                    "right": {
                      "count": 2, 
                      "distance": 0.73873049020767212, 
                      "id": 71, 
                      "left": {
                        "count": 1, 
                        "distance": 0, 
                        "id": 10, 
                        "left": null, 
                        "right": null
                      }, 
                      "right": {
                        "count": 1, 
                        "distance": 0, 
                        "id": 49, 
                        "left": null, 
                        "right": null
                      }
                    }
                  }
                }
              }, 
              "right": {
                "count": 8, 
                "distance": 0.9371121406555174, 
                "id": 108, 
                "left": {
                  "count": 5, 
                  "distance": 0.89025157690048218, 
                  "id": 95, 
                  "left": {
                    "count": 2, 
                    "distance": 0.84174978733062744, 
                    "id": 83, 
                    "left": {
                      "count": 1, 
                      "distance": 0, 
                      "id": 32, 
                      "left": null, 
                      "right": null
                    }, 
                    "right": {
                      "count": 1, 
                      "distance": 0, 
                      "id": 55, 
                      "left": null, 
                      "right": null
                    }
                  }, 
                  "right": {
                    "count": 3, 
                    "distance": 0.88302242755889893, 
                    "id": 92, 
                    "left": {
                      "count": 1, 
                      "distance": 0, 
                      "id": 23, 
                      "left": null, 
                      "right": null
                    }, 
                    "right": {
                      "count": 2, 
                      "distance": 0.67817080020904541, 
                      "id": 67, 
                      "left": {
                        "count": 1, 
                        "distance": 0, 
                        "id": 20, 
                        "left": null, 
                        "right": null
                      }, 
                      "right": {
                        "count": 1, 
                        "distance": 0, 
                        "id": 22, 
                        "left": null, 
                        "right": null
                      }
                    }
                  }
                }, 
                "right": {
                  "count": 3, 
                  "distance": 0.89496448636054993, 
                  "id": 96, 
                  "left": {
                    "count": 1, 
                    "distance": 0, 
                    "id": 25, 
                    "left": null, 
                    "right": null
                  }, 
                  "right": {
                    "count": 2, 
                    "distance": 0.78495961427688599, 
                    "id": 77, 
                    "left": {
                      "count": 1, 
                      "distance": 0, 
                      "id": 4, 
                      "left": null, 
                      "right": null
                    }, 
                    "right": {
                      "count": 1, 
                      "distance": 0, 
                      "id": 5, 
                      "left": null, 
                      "right": null
                    }
                  }
                }
              }
            }
          }
        }
      }
    }
  }
}
