# Supplementary material for: Automatic Segmentation of Drosophila Neural Compartments Using GAL4 Expression Data Reveals Novel Visual Pathways
Source: Curr Biol. 2016 Aug 8;26(15):1943–54. doi: 10.1016/j.cub.2016.05.052 (PMC4985560; doi:10.1016/j.cub.2016.05.052)
Supplement: Data S1. Clustering Results and Software [file mmc3.zip › Panser_et_al_supplemental_data_and_code/clustering-data/hierarchical_clustering/CB1__Optic_Glomeruli__K60_dicedist/hierarchical_clustering__CB1__Optic_Glomeruli__K60_dicedist.json]

{
  "clusterer": "K60_dicedist", 
  "cophenetic_correlation": 0.83560849279175586, 
  "dataset": "CB1", 
  "dendrogram": "default", 
  "linkage": "average", 
  "region": "Optic_Glomeruli", 
  "tree": {
    "count": 60, 
    "distance": 0.9888673491519071, 
    "id": 119, 
    "left": {
      "count": 2, 
      "distance": 0.74415284395217896, 
      "id": 72, 
      "left": {
        "count": 1, 
        "distance": 0, 
        "id": 23, 
        "left": null, 
        "right": null
      }, 
      "right": {
        "count": 1, 
        "distance": 0, 
        "id": 37, 
        "left": null, 
        "right": null
      }
    }, 
    "right": {
      "count": 58, 
      "distance": 0.98554322815367146, 
      "id": 118, 
      "left": {
        "count": 2, 
        "distance": 0.87447464466094971, 
        "id": 89, 
        "left": {
          "count": 1, 
          "distance": 0, 
          "id": 31, 
          "left": null, 
          "right": null
        }, 
        "right": {
          "count": 1, 
          "distance": 0, 
          "id": 44, 
          "left": null, 
          "right": null
        }
      }, 
      "right": {
        "count": 56, 
        "distance": 0.9820521003247431, 
        "id": 117, 
        "left": {
          "count": 9, 
          "distance": 0.96608550101518631, 
          "id": 112, 
          "left": {
            "count": 1, 
            "distance": 0, 
            "id": 60, 
            "left": null, 
            "right": null
          }, 
          "right": {
            "count": 8, 
            "distance": 0.95824620553425377, 
            "id": 110, 
            "left": {
              "count": 1, 
              "distance": 0, 
              "id": 9, 
              "left": null, 
              "right": null
            }, 
            "right": {
              "count": 7, 
              "distance": 0.94920508265495307, 
              "id": 107, 
              "left": {
                "count": 5, 
                "distance": 0.89854708313941944, 
                "id": 95, 
                "left": {
                  "count": 1, 
                  "distance": 0, 
                  "id": 49, 
                  "left": null, 
                  "right": null
                }, 
                "right": {
                  "count": 4, 
                  "distance": 0.86438256502151489, 
                  "id": 87, 
                  "left": {
                    "count": 1, 
                    "distance": 0, 
                    "id": 18, 
                    "left": null, 
                    "right": null
                  }, 
                  "right": {
                    "count": 3, 
                    "distance": 0.78416001796722412, 
                    "id": 74, 
                    "left": {
                      "count": 1, 
                      "distance": 0, 
                      "id": 6, 
                      "left": null, 
                      "right": null
                    }, 
                    "right": {
                      "count": 2, 
                      "distance": 0.68599432706832886, 
                      "id": 63, 
                      "left": {
                        "count": 1, 
                        "distance": 0, 
                        "id": 3, 
                        "left": null, 
                        "right": null
                      }, 
                      "right": {
                        "count": 1, 
                        "distance": 0, 
                        "id": 54, 
                        "left": null, 
                        "right": null
                      }
                    }
                  }
                }
              }, 
              "right": {
                "count": 2, 
                "distance": 0.92393642663955688, 
                "id": 100, 
                "left": {
                  "count": 1, 
                  "distance": 0, 
                  "id": 27, 
                  "left": null, 
                  "right": null
                }, 
                "right": {
                  "count": 1, 
                  "distance": 0, 
                  "id": 42, 
                  "left": null, 
                  "right": null
                }
              }
            }
          }
        }, 
        "right": {
          "count": 47, 
          "distance": 0.97473716239134445, 
          "id": 116, 
          "left": {
            "count": 12, 
            "distance": 0.9610438235104084, 
            "id": 111, 
            "left": {
              "count": 8, 
              "distance": 0.92468227818608273, 
              "id": 101, 
              "left": {
                "count": 4, 
                "distance": 0.88165968656539917, 
                "id": 90, 
                "left": {
                  "count": 1, 
                  "distance": 0, 
                  "id": 12, 
                  "left": null, 
                  "right": null
                }, 
                "right": {
                  "count": 3, 
                  "distance": 0.79434153437614441, 
                  "id": 77, 
                  "left": {
                    "count": 1, 
                    "distance": 0, 
                    "id": 59, 
                    "left": null, 
                    "right": null
                  }, 
                  "right": {
                    "count": 2, 
                    "distance": 0.72809374332427979, 
                    "id": 66, 
                    "left": {
                      "count": 1, 
                      "distance": 0, 
                      "id": 13, 
                      "left": null, 
                      "right": null
                    }, 
                    "right": {
                      "count": 1, 
                      "distance": 0, 
                      "id": 19, 
                      "left": null, 
                      "right": null
                    }
                  }
                }
              }, 
              "right": {
                "count": 4, 
                "distance": 0.90668880939483643, 
                "id": 97, 
                "left": {
                  "count": 1, 
                  "distance": 0, 
                  "id": 24, 
                  "left": null, 
                  "right": null
                }, 
                "right": {
                  "count": 3, 
                  "distance": 0.81019791960716248, 
                  "id": 79, 
                  "left": {
                    "count": 1, 
                    "distance": 0, 
                    "id": 28, 
                    "left": null, 
                    "right": null
                  }, 
                  "right": {
                    "count": 2, 
                    "distance": 0.71492040157318115, 
                    "id": 65, 
                    "left": {
                      "count": 1, 
                      "distance": 0, 
                      "id": 41, 
                      "left": null, 
                      "right": null
                    }, 
                    "right": {
                      "count": 1, 
                      "distance": 0, 
                      "id": 55, 
                      "left": null, 
                      "right": null
                    }
                  }
                }
              }
            }, 
            "right": {
              "count": 4, 
              "distance": 0.95631631215413404, 
              "id": 109, 
              "left": {
                "count": 1, 
                "distance": 0, 
                "id": 57, 
                "left": null, 
                "right": null
              }, 
              "right": {
                "count": 3, 
                "distance": 0.94268649816513062, 
                "id": 106, 
                "left": {
                  "count": 1, 
                  "distance": 0, 
                  "id": 20, 
                  "left": null, 
                  "right": null
                }, 
                "right": {
                  "count": 2, 
                  "distance": 0.69508707523345947, 
                  "id": 64, 
                  "left": {
                    "count": 1, 
                    "distance": 0, 
                    "id": 1, 
                    "left": null, 
                    "right": null
                  }, 
                  "right": {
                    "count": 1, 
                    "distance": 0, 
                    "id": 26, 
                    "left": null, 
                    "right": null
                  }
                }
              }
            }
          }, 
          "right": {
            "count": 35, 
            "distance": 0.97241409702433468, 
            "id": 115, 
            "left": {
              "count": 8, 
              "distance": 0.94183112780253075, 
              "id": 105, 
              "left": {
                "count": 5, 
                "distance": 0.85790162285168958, 
                "id": 86, 
                "left": {
                  "count": 2, 
                  "distance": 0.74124932289123535, 
                  "id": 70, 
                  "left": {
                    "count": 1, 
                    "distance": 0, 
                    "id": 8, 
                    "left": null, 
                    "right": null
                  }, 
                  "right": {
                    "count": 1, 
                    "distance": 0, 
                    "id": 45, 
                    "left": null, 
                    "right": null
                  }
                }, 
                "right": {
                  "count": 3, 
                  "distance": 0.81308019161224365, 
                  "id": 80, 
                  "left": {
                    "count": 1, 
                    "distance": 0, 
                    "id": 34, 
                    "left": null, 
                    "right": null
                  }, 
                  "right": {
                    "count": 2, 
                    "distance": 0.65079134702682495, 
                    "id": 61, 
                    "left": {
                      "count": 1, 
                      "distance": 0, 
                      "id": 7, 
                      "left": null, 
                      "right": null
                    }, 
                    "right": {
                      "count": 1, 
                      "distance": 0, 
                      "id": 53, 
                      "left": null, 
                      "right": null
                    }
                  }
                }
              }, 
              "right": {
                "count": 3, 
                "distance": 0.92192816734313965, 
                "id": 99, 
                "left": {
                  "count": 1, 
                  "distance": 0, 
                  "id": 25, 
                  "left": null, 
                  "right": null
                }, 
                "right": {
                  "count": 2, 
                  "distance": 0.81564205884933472, 
                  "id": 81, 
                  "left": {
                    "count": 1, 
                    "distance": 0, 
                    "id": 2, 
                    "left": null, 
                    "right": null
                  }, 
                  "right": {
                    "count": 1, 
                    "distance": 0, 
                    "id": 17, 
                    "left": null, 
                    "right": null
                  }
                }
              }
            }, 
            "right": {
              "count": 27, 
              "distance": 0.96912676041776491, 
              "id": 114, 
              "left": {
                "count": 5, 
                "distance": 0.9285355508327483, 
                "id": 102, 
                "left": {
                  "count": 1, 
                  "distance": 0, 
                  "id": 16, 
                  "left": null, 
                  "right": null
                }, 
                "right": {
                  "count": 4, 
                  "distance": 0.911651611328125, 
                  "id": 98, 
                  "left": {
                    "count": 1, 
                    "distance": 0, 
                    "id": 43, 
                    "left": null, 
                    "right": null
                  }, 
                  "right": {
                    "count": 3, 
                    "distance": 0.79294893145561218, 
                    "id": 76, 
                    "left": {
                      "count": 1, 
                      "distance": 0, 
                      "id": 5, 
                      "left": null, 
                      "right": null
                    }, 
                    "right": {
                      "count": 2, 
                      "distance": 0.78679579496383667, 
                      "id": 75, 
                      "left": {
                        "count": 1, 
                        "distance": 0, 
                        "id": 4, 
                        "left": null, 
                        "right": null
                      }, 
                      "right": {
                        "count": 1, 
                        "distance": 0, 
                        "id": 11, 
                        "left": null, 
                        "right": null
                      }
                    }
                  }
                }
              }, 
              "right": {
                "count": 22, 
                "distance": 0.96850149631500249, 
                "id": 113, 
                "left": {
                  "count": 2, 
                  "distance": 0.93280750513076782, 
                  "id": 103, 
                  "left": {
                    "count": 1, 
                    "distance": 0, 
                    "id": 10, 
                    "left": null, 
                    "right": null
                  }, 
                  "right": {
                    "count": 1, 
                    "distance": 0, 
                    "id": 58, 
                    "left": null, 
                    "right": null
                  }
                }, 
                "right": {
                  "count": 20, 
                  "distance": 0.95279715807883281, 
                  "id": 108, 
                  "left": {
                    "count": 7, 
                    "distance": 0.89661522507667546, 
                    "id": 94, 
                    "left": {
                      "count": 2, 
                      "distance": 0.8451542854309082, 
                      "id": 85, 
                      "left": {
                        "count": 1, 
                        "distance": 0, 
                        "id": 38, 
                        "left": null, 
                        "right": null
                      }, 
                      "right": {
                        "count": 1, 
                        "distance": 0, 
                        "id": 51, 
                        "left": null, 
                        "right": null
                      }
                    }, 
                    "right": {
                      "count": 5, 
                      "distance": 0.88693776726722717, 
                      "id": 92, 
                      "left": {
                        "count": 1, 
                        "distance": 0, 
                        "id": 15, 
                        "left": null, 
                        "right": null
                      }, 
                      "right": {
                        "count": 4, 
                        "distance": 0.82808907826741529, 
                        "id": 84, 
                        "left": {
                          "count": 1, 
                          "distance": 0, 
                          "id": 46, 
                          "left": null, 
                          "right": null
                        }, 
                        "right": {
                          "count": 3, 
                          "distance": 0.77016332745552063, 
                          "id": 73, 
                          "left": {
                            "count": 1, 
                            "distance": 0, 
                            "id": 52, 
                            "left": null, 
                            "right": null
                          }, 
                          "right": {
                            "count": 2, 
                            "distance": 0.73918312788009644, 
                            "id": 69, 
                            "left": {
                              "count": 1, 
                              "distance": 0, 
                              "id": 35, 
                              "left": null, 
                              "right": null
                            }, 
                            "right": {
                              "count": 1, 
                              "distance": 0, 
                              "id": 56, 
                              "left": null, 
                              "right": null
                            }
                          }
                        }
                      }
                    }
                  }, 
                  "right": {
                    "count": 13, 
                    "distance": 0.93592986464500427, 
                    "id": 104, 
                    "left": {
                      "count": 4, 
                      "distance": 0.89212164282798767, 
                      "id": 93, 
                      "left": {
                        "count": 2, 
                        "distance": 0.82572281360626221, 
                        "id": 83, 
                        "left": {
                          "count": 1, 
                          "distance": 0, 
                          "id": 29, 
                          "left": null, 
                          "right": null
                        }, 
                        "right": {
                          "count": 1, 
                          "distance": 0, 
                          "id": 39, 
                          "left": null, 
                          "right": null
                        }
                      }, 
                      "right": {
                        "count": 2, 
                        "distance": 0.8853156566619873, 
                        "id": 91, 
                        "left": {
                          "count": 1, 
                          "distance": 0, 
                          "id": 14, 
                          "left": null, 
                          "right": null
                        }, 
                        "right": {
                          "count": 1, 
                          "distance": 0, 
                          "id": 22, 
                          "left": null, 
                          "right": null
                        }
                      }
                    }, 
                    "right": {
                      "count": 9, 
                      "distance": 0.90174923837184906, 
                      "id": 96, 
                      "left": {
                        "count": 4, 
                        "distance": 0.8170067469278971, 
                        "id": 82, 
                        "left": {
                          "count": 1, 
                          "distance": 0, 
                          "id": 36, 
                          "left": null, 
                          "right": null
                        }, 
                        "right": {
                          "count": 3, 
                          "distance": 0.80271464586257935, 
                          "id": 78, 
                          "left": {
                            "count": 1, 
                            "distance": 0, 
                            "id": 47, 
                            "left": null, 
                            "right": null
                          }, 
                          "right": {
                            "count": 2, 
                            "distance": 0.7307397723197937, 
                            "id": 67, 
                            "left": {
                              "count": 1, 
                              "distance": 0, 
                              "id": 48, 
                              "left": null, 
                              "right": null
                            }, 
                            "right": {
                              "count": 1, 
                              "distance": 0, 
                              "id": 50, 
                              "left": null, 
                              "right": null
                            }
                          }
                        }
                      }, 
                      "right": {
                        "count": 5, 
                        "distance": 0.87100132306416822, 
                        "id": 88, 
                        "left": {
                          "count": 2, 
                          "distance": 0.73379939794540405, 
                          "id": 68, 
                          "left": {
                            "count": 1, 
                            "distance": 0, 
                            "id": 21, 
                            "left": null, 
                            "right": null
                          }, 
                          "right": {
                            "count": 1, 
                            "distance": 0, 
                            "id": 33, 
                            "left": null, 
                            "right": null
                          }
                        }, 
                        "right": {
                          "count": 3, 
                          "distance": 0.7416796088218689, 
                          "id": 71, 
                          "left": {
                            "count": 1, 
                            "distance": 0, 
                            "id": 32, 
                            "left": null, 
                            "right": null
                          }, 
                          "right": {
                            "count": 2, 
                            "distance": 0.67419987916946411, 
                            "id": 62, 
                            "left": {
                              "count": 1, 
                              "distance": 0, 
                              "id": 30, 
                              "left": null, 
                              "right": null
                            }, 
                            "right": {
                              "count": 1, 
                              "distance": 0, 
                              "id": 40, 
                              "left": null, 
                              "right": null
                            }
                          }
                        }
                      }
                    }
                  }
                }
              }
            }
          }
        }
      }
    }
  }
}
