# Supplementary material for: Automatic Segmentation of Drosophila Neural Compartments Using GAL4 Expression Data Reveals Novel Visual Pathways
Source: Curr Biol. 2016 Aug 8;26(15):1943–54. doi: 10.1016/j.cub.2016.05.052 (PMC4985560; doi:10.1016/j.cub.2016.05.052)
Supplement: Data S1. Clustering Results and Software [file mmc3.zip › Panser_et_al_supplemental_data_and_code/clustering-data/hierarchical_clustering/T1__Antennal_lobe__K60_dicedist/hierarchical_clustering__T1__Antennal_lobe__K60_dicedist.json]

{
  "clusterer": "K60_dicedist", 
  "cophenetic_correlation": 0.90236314078874791, 
  "dataset": "T1", 
  "dendrogram": "default", 
  "linkage": "average", 
  "region": "Antennal_lobe", 
  "tree": {
    "count": 60, 
    "distance": 0.94148992582903057, 
    "id": 119, 
    "left": {
      "count": 1, 
      "distance": 0, 
      "id": 47, 
      "left": null, 
      "right": null
    }, 
    "right": {
      "count": 59, 
      "distance": 0.8943590312673334, 
      "id": 118, 
      "left": {
        "count": 57, 
        "distance": 0.86263033205812611, 
        "id": 116, 
        "left": {
          "count": 2, 
          "distance": 0.78250092267990112, 
          "id": 111, 
          "left": {
            "count": 1, 
            "distance": 0, 
            "id": 19, 
            "left": null, 
            "right": null
          }, 
          "right": {
            "count": 1, 
            "distance": 0, 
            "id": 28, 
            "left": null, 
            "right": null
          }
        }, 
        "right": {
          "count": 55, 
          "distance": 0.81898410231978791, 
          "id": 115, 
          "left": {
            "count": 1, 
            "distance": 0, 
            "id": 13, 
            "left": null, 
            "right": null
          }, 
          "right": {
            "count": 54, 
            "distance": 0.80211327742371286, 
            "id": 114, 
            "left": {
              "count": 6, 
              "distance": 0.78322482771343638, 
              "id": 112, 
              "left": {
                "count": 3, 
                "distance": 0.70941707491874695, 
                "id": 102, 
                "left": {
                  "count": 1, 
                  "distance": 0, 
                  "id": 33, 
                  "left": null, 
                  "right": null
                }, 
                "right": {
                  "count": 2, 
                  "distance": 0.64857912063598633, 
                  "id": 94, 
                  "left": {
                    "count": 1, 
                    "distance": 0, 
                    "id": 16, 
                    "left": null, 
                    "right": null
                  }, 
                  "right": {
                    "count": 1, 
                    "distance": 0, 
                    "id": 29, 
                    "left": null, 
                    "right": null
                  }
                }
              }, 
              "right": {
                "count": 3, 
                "distance": 0.75939449667930603, 
                "id": 109, 
                "left": {
                  "count": 1, 
                  "distance": 0, 
                  "id": 25, 
                  "left": null, 
                  "right": null
                }, 
                "right": {
                  "count": 2, 
                  "distance": 0.73035901784896851, 
                  "id": 107, 
                  "left": {
                    "count": 1, 
                    "distance": 0, 
                    "id": 31, 
                    "left": null, 
                    "right": null
                  }, 
                  "right": {
                    "count": 1, 
                    "distance": 0, 
                    "id": 49, 
                    "left": null, 
                    "right": null
                  }
                }
              }
            }, 
            "right": {
              "count": 48, 
              "distance": 0.7900244872620763, 
              "id": 113, 
              "left": {
                "count": 1, 
                "distance": 0, 
                "id": 39, 
                "left": null, 
                "right": null
              }, 
              "right": {
                "count": 47, 
                "distance": 0.78105025490125002, 
                "id": 110, 
                "left": {
                  "count": 2, 
                  "distance": 0.71001070737838745, 
                  "id": 103, 
                  "left": {
                    "count": 1, 
                    "distance": 0, 
                    "id": 4, 
                    "left": null, 
                    "right": null
                  }, 
                  "right": {
                    "count": 1, 
                    "distance": 0, 
                    "id": 21, 
                    "left": null, 
                    "right": null
                  }
                }, 
                "right": {
                  "count": 45, 
                  "distance": 0.7391260441333527, 
                  "id": 108, 
                  "left": {
                    "count": 3, 
                    "distance": 0.66766893863677979, 
                    "id": 97, 
                    "left": {
                      "count": 1, 
                      "distance": 0, 
                      "id": 18, 
                      "left": null, 
                      "right": null
                    }, 
                    "right": {
                      "count": 2, 
                      "distance": 0.63019269704818726, 
                      "id": 89, 
                      "left": {
                        "count": 1, 
                        "distance": 0, 
                        "id": 15, 
                        "left": null, 
                        "right": null
                      }, 
                      "right": {
                        "count": 1, 
                        "distance": 0, 
                        "id": 48, 
                        "left": null, 
                        "right": null
                      }
                    }
                  }, 
                  "right": {
                    "count": 42, 
                    "distance": 0.72962499213846121, 
                    "id": 106, 
                    "left": {
                      "count": 4, 
                      "distance": 0.7101349035898844, 
                      "id": 104, 
                      "left": {
                        "count": 1, 
                        "distance": 0, 
                        "id": 45, 
                        "left": null, 
                        "right": null
                      }, 
                      "right": {
                        "count": 3, 
                        "distance": 0.64772287011146545, 
                        "id": 93, 
                        "left": {
                          "count": 1, 
                          "distance": 0, 
                          "id": 26, 
                          "left": null, 
                          "right": null
                        }, 
                        "right": {
                          "count": 2, 
                          "distance": 0.58976781368255615, 
                          "id": 79, 
                          "left": {
                            "count": 1, 
                            "distance": 0, 
                            "id": 43, 
                            "left": null, 
                            "right": null
                          }, 
                          "right": {
                            "count": 1, 
                            "distance": 0, 
                            "id": 52, 
                            "left": null, 
                            "right": null
                          }
                        }
                      }
                    }, 
                    "right": {
                      "count": 38, 
                      "distance": 0.71511063559187782, 
                      "id": 105, 
                      "left": {
                        "count": 2, 
                        "distance": 0.62113320827484131, 
                        "id": 86, 
                        "left": {
                          "count": 1, 
                          "distance": 0, 
                          "id": 27, 
                          "left": null, 
                          "right": null
                        }, 
                        "right": {
                          "count": 1, 
                          "distance": 0, 
                          "id": 35, 
                          "left": null, 
                          "right": null
                        }
                      }, 
                      "right": {
                        "count": 36, 
                        "distance": 0.70331017289842868, 
                        "id": 101, 
                        "left": {
                          "count": 1, 
                          "distance": 0, 
                          "id": 53, 
                          "left": null, 
                          "right": null
                        }, 
                        "right": {
                          "count": 35, 
                          "distance": 0.69726218469440937, 
                          "id": 100, 
                          "left": {
                            "count": 32, 
                            "distance": 0.67031116381524103, 
                            "id": 98, 
                            "left": {
                              "count": 18, 
                              "distance": 0.64964326161604657, 
                              "id": 95, 
                              "left": {
                                "count": 13, 
                                "distance": 0.62480555545716054, 
                                "id": 87, 
                                "left": {
                                  "count": 7, 
                                  "distance": 0.59637568394343055, 
                                  "id": 80, 
                                  "left": {
                                    "count": 4, 
                                    "distance": 0.57876827319463087, 
                                    "id": 76, 
                                    "left": {
                                      "count": 1, 
                                      "distance": 0, 
                                      "id": 8, 
                                      "left": null, 
                                      "right": null
                                    }, 
                                    "right": {
                                      "count": 3, 
                                      "distance": 0.56695756316184998, 
                                      "id": 73, 
                                      "left": {
                                        "count": 1, 
                                        "distance": 0, 
                                        "id": 57, 
                                        "left": null, 
                                        "right": null
                                      }, 
                                      "right": {
                                        "count": 2, 
                                        "distance": 0.55931335687637329, 
                                        "id": 70, 
                                        "left": {
                                          "count": 1, 
                                          "distance": 0, 
                                          "id": 6, 
                                          "left": null, 
                                          "right": null
                                        }, 
                                        "right": {
                                          "count": 1, 
                                          "distance": 0, 
                                          "id": 55, 
                                          "left": null, 
                                          "right": null
                                        }
                                      }
                                    }
                                  }, 
                                  "right": {
                                    "count": 3, 
                                    "distance": 0.58212903141975403, 
                                    "id": 77, 
                                    "left": {
                                      "count": 1, 
                                      "distance": 0, 
                                      "id": 51, 
                                      "left": null, 
                                      "right": null
                                    }, 
                                    "right": {
                                      "count": 2, 
                                      "distance": 0.55953919887542725, 
                                      "id": 71, 
                                      "left": {
                                        "count": 1, 
                                        "distance": 0, 
                                        "id": 1, 
                                        "left": null, 
                                        "right": null
                                      }, 
                                      "right": {
                                        "count": 1, 
                                        "distance": 0, 
                                        "id": 23, 
                                        "left": null, 
                                        "right": null
                                      }
                                    }
                                  }
                                }, 
                                "right": {
                                  "count": 6, 
                                  "distance": 0.60711944103240956, 
                                  "id": 83, 
                                  "left": {
                                    "count": 3, 
                                    "distance": 0.54216820001602173, 
                                    "id": 67, 
                                    "left": {
                                      "count": 1, 
                                      "distance": 0, 
                                      "id": 10, 
                                      "left": null, 
                                      "right": null
                                    }, 
                                    "right": {
                                      "count": 2, 
                                      "distance": 0.50649219751358032, 
                                      "id": 64, 
                                      "left": {
                                        "count": 1, 
                                        "distance": 0, 
                                        "id": 12, 
                                        "left": null, 
                                        "right": null
                                      }, 
                                      "right": {
                                        "count": 1, 
                                        "distance": 0, 
                                        "id": 60, 
                                        "left": null, 
                                        "right": null
                                      }
                                    }
                                  }, 
                                  "right": {
                                    "count": 3, 
                                    "distance": 0.60081106424331665, 
                                    "id": 81, 
                                    "left": {
                                      "count": 1, 
                                      "distance": 0, 
                                      "id": 41, 
                                      "left": null, 
                                      "right": null
                                    }, 
                                    "right": {
                                      "count": 2, 
                                      "distance": 0.52037382125854492, 
                                      "id": 65, 
                                      "left": {
                                        "count": 1, 
                                        "distance": 0, 
                                        "id": 20, 
                                        "left": null, 
                                        "right": null
                                      }, 
                                      "right": {
                                        "count": 1, 
                                        "distance": 0, 
                                        "id": 32, 
                                        "left": null, 
                                        "right": null
                                      }
                                    }
                                  }
                                }
                              }, 
                              "right": {
                                "count": 5, 
                                "distance": 0.64507124821345008, 
                                "id": 92, 
                                "left": {
                                  "count": 2, 
                                  "distance": 0.50329536199569702, 
                                  "id": 62, 
                                  "left": {
                                    "count": 1, 
                                    "distance": 0, 
                                    "id": 5, 
                                    "left": null, 
                                    "right": null
                                  }, 
                                  "right": {
                                    "count": 1, 
                                    "distance": 0, 
                                    "id": 36, 
                                    "left": null, 
                                    "right": null
                                  }
                                }, 
                                "right": {
                                  "count": 3, 
                                  "distance": 0.61659154295921326, 
                                  "id": 85, 
                                  "left": {
                                    "count": 1, 
                                    "distance": 0, 
                                    "id": 17, 
                                    "left": null, 
                                    "right": null
                                  }, 
                                  "right": {
                                    "count": 2, 
                                    "distance": 0.57859992980957031, 
                                    "id": 75, 
                                    "left": {
                                      "count": 1, 
                                      "distance": 0, 
                                      "id": 2, 
                                      "left": null, 
                                      "right": null
                                    }, 
                                    "right": {
                                      "count": 1, 
                                      "distance": 0, 
                                      "id": 56, 
                                      "left": null, 
                                      "right": null
                                    }
                                  }
                                }
                              }
                            }, 
                            "right": {
                              "count": 14, 
                              "distance": 0.65111511697371793, 
                              "id": 96, 
                              "left": {
                                "count": 2, 
                                "distance": 0.50483626127243042, 
                                "id": 63, 
                                "left": {
                                  "count": 1, 
                                  "distance": 0, 
                                  "id": 14, 
                                  "left": null, 
                                  "right": null
                                }, 
                                "right": {
                                  "count": 1, 
                                  "distance": 0, 
                                  "id": 40, 
                                  "left": null, 
                                  "right": null
                                }
                              }, 
                              "right": {
                                "count": 12, 
                                "distance": 0.63857370615005493, 
                                "id": 91, 
                                "left": {
                                  "count": 7, 
                                  "distance": 0.60621218880017591, 
                                  "id": 82, 
                                  "left": {
                                    "count": 3, 
                                    "distance": 0.57012748718261719, 
                                    "id": 74, 
                                    "left": {
                                      "count": 1, 
                                      "distance": 0, 
                                      "id": 34, 
                                      "left": null, 
                                      "right": null
                                    }, 
                                    "right": {
                                      "count": 2, 
                                      "distance": 0.54750871658325195, 
                                      "id": 69, 
                                      "left": {
                                        "count": 1, 
                                        "distance": 0, 
                                        "id": 7, 
                                        "left": null, 
                                        "right": null
                                      }, 
                                      "right": {
                                        "count": 1, 
                                        "distance": 0, 
                                        "id": 46, 
                                        "left": null, 
                                        "right": null
                                      }
                                    }
                                  }, 
                                  "right": {
                                    "count": 4, 
                                    "distance": 0.58808469772338867, 
                                    "id": 78, 
                                    "left": {
                                      "count": 1, 
                                      "distance": 0, 
                                      "id": 50, 
                                      "left": null, 
                                      "right": null
                                    }, 
                                    "right": {
                                      "count": 3, 
                                      "distance": 0.53929021954536438, 
                                      "id": 66, 
                                      "left": {
                                        "count": 1, 
                                        "distance": 0, 
                                        "id": 9, 
                                        "left": null, 
                                        "right": null
                                      }, 
                                      "right": {
                                        "count": 2, 
                                        "distance": 0.49598386883735657, 
                                        "id": 61, 
                                        "left": {
                                          "count": 1, 
                                          "distance": 0, 
                                          "id": 37, 
                                          "left": null, 
                                          "right": null
                                        }, 
                                        "right": {
                                          "count": 1, 
                                          "distance": 0, 
                                          "id": 54, 
                                          "left": null, 
                                          "right": null
                                        }
                                      }
                                    }
                                  }
                                }, 
                                "right": {
                                  "count": 5, 
                                  "distance": 0.6258673369884491, 
                                  "id": 88, 
                                  "left": {
                                    "count": 1, 
                                    "distance": 0, 
                                    "id": 22, 
                                    "left": null, 
                                    "right": null
                                  }, 
                                  "right": {
                                    "count": 4, 
                                    "distance": 0.60913799703121185, 
                                    "id": 84, 
                                    "left": {
                                      "count": 2, 
                                      "distance": 0.54483580589294434, 
                                      "id": 68, 
                                      "left": {
                                        "count": 1, 
                                        "distance": 0, 
                                        "id": 24, 
                                        "left": null, 
                                        "right": null
                                      }, 
                                      "right": {
                                        "count": 1, 
                                        "distance": 0, 
                                        "id": 38, 
                                        "left": null, 
                                        "right": null
                                      }
                                    }, 
                                    "right": {
                                      "count": 2, 
                                      "distance": 0.55976188182830811, 
                                      "id": 72, 
                                      "left": {
                                        "count": 1, 
                                        "distance": 0, 
                                        "id": 30, 
                                        "left": null, 
                                        "right": null
                                      }, 
                                      "right": {
                                        "count": 1, 
                                        "distance": 0, 
                                        "id": 58, 
                                        "left": null, 
                                        "right": null
                                      }
                                    }
                                  }
                                }
                              }
                            }
                          }, 
                          "right": {
                            "count": 3, 
                            "distance": 0.68229997158050537, 
                            "id": 99, 
                            "left": {
                              "count": 1, 
                              "distance": 0, 
                              "id": 11, 
                              "left": null, 
                              "right": null
                            }, 
                            "right": {
                              "count": 2, 
                              "distance": 0.63795757293701172, 
                              "id": 90, 
                              "left": {
                                "count": 1, 
                                "distance": 0, 
                                "id": 42, 
                                "left": null, 
                                "right": null
                              }, 
                              "right": {
                                "count": 1, 
                                "distance": 0, 
                                "id": 59, 
                                "left": null, 
                                "right": null
                              }
                            }
                          }
                        }
                      }
                    }
                  }
                }
              }
            }
          }
        }
      }, 
      "right": {
        "count": 2, 
        "distance": 0.87637960910797119, 
        "id": 117, 
        "left": {
          "count": 1, 
          "distance": 0, 
          "id": 3, 
          "left": null, 
          "right": null
        }, 
        "right": {
          "count": 1, 
          "distance": 0, 
          "id": 44, 
          "left": null, 
          "right": null
        }
      }
    }
  }
}
