# Supplementary material for: Automatic Segmentation of Drosophila Neural Compartments Using GAL4 Expression Data Reveals Novel Visual Pathways
Source: Curr Biol. 2016 Aug 8;26(15):1943–54. doi: 10.1016/j.cub.2016.05.052 (PMC4985560; doi:10.1016/j.cub.2016.05.052)
Supplement: Data S1. Clustering Results and Software [file mmc3.zip › Panser_et_al_supplemental_data_and_code/clustering-data/hierarchical_clustering/T1__Optic_Glomeruli__K60_dicedist/hierarchical_clustering__T1__Optic_Glomeruli__K60_dicedist.json]

{
  "clusterer": "K60_dicedist", 
  "cophenetic_correlation": 0.90026059761591293, 
  "dataset": "T1", 
  "dendrogram": "default", 
  "linkage": "average", 
  "region": "Optic_Glomeruli", 
  "tree": {
    "count": 60, 
    "distance": 0.98263809488522957, 
    "id": 119, 
    "left": {
      "count": 11, 
      "distance": 0.90116892009973526, 
      "id": 99, 
      "left": {
        "count": 3, 
        "distance": 0.74779272079467773, 
        "id": 73, 
        "left": {
          "count": 1, 
          "distance": 0, 
          "id": 29, 
          "left": null, 
          "right": null
        }, 
        "right": {
          "count": 2, 
          "distance": 0.56515747308731079, 
          "id": 61, 
          "left": {
            "count": 1, 
            "distance": 0, 
            "id": 10, 
            "left": null, 
            "right": null
          }, 
          "right": {
            "count": 1, 
            "distance": 0, 
            "id": 34, 
            "left": null, 
            "right": null
          }
        }
      }, 
      "right": {
        "count": 8, 
        "distance": 0.86600429217020669, 
        "id": 91, 
        "left": {
          "count": 3, 
          "distance": 0.80792081356048584, 
          "id": 85, 
          "left": {
            "count": 1, 
            "distance": 0, 
            "id": 48, 
            "left": null, 
            "right": null
          }, 
          "right": {
            "count": 2, 
            "distance": 0.80119997262954712, 
            "id": 82, 
            "left": {
              "count": 1, 
              "distance": 0, 
              "id": 33, 
              "left": null, 
              "right": null
            }, 
            "right": {
              "count": 1, 
              "distance": 0, 
              "id": 45, 
              "left": null, 
              "right": null
            }
          }
        }, 
        "right": {
          "count": 5, 
          "distance": 0.8155184884866078, 
          "id": 87, 
          "left": {
            "count": 3, 
            "distance": 0.7327258288860321, 
            "id": 70, 
            "left": {
              "count": 1, 
              "distance": 0, 
              "id": 22, 
              "left": null, 
              "right": null
            }, 
            "right": {
              "count": 2, 
              "distance": 0.63702207803726196, 
              "id": 64, 
              "left": {
                "count": 1, 
                "distance": 0, 
                "id": 32, 
                "left": null, 
                "right": null
              }, 
              "right": {
                "count": 1, 
                "distance": 0, 
                "id": 55, 
                "left": null, 
                "right": null
              }
            }
          }, 
          "right": {
            "count": 2, 
            "distance": 0.7982824444770813, 
            "id": 78, 
            "left": {
              "count": 1, 
              "distance": 0, 
              "id": 8, 
              "left": null, 
              "right": null
            }, 
            "right": {
              "count": 1, 
              "distance": 0, 
              "id": 47, 
              "left": null, 
              "right": null
            }
          }
        }
      }
    }, 
    "right": {
      "count": 49, 
      "distance": 0.97924421990618982, 
      "id": 118, 
      "left": {
        "count": 32, 
        "distance": 0.97634852867500443, 
        "id": 116, 
        "left": {
          "count": 17, 
          "distance": 0.9677490403254827, 
          "id": 112, 
          "left": {
            "count": 5, 
            "distance": 0.93184444308280945, 
            "id": 107, 
            "left": {
              "count": 1, 
              "distance": 0, 
              "id": 41, 
              "left": null, 
              "right": null
            }, 
            "right": {
              "count": 4, 
              "distance": 0.88458641370137525, 
              "id": 94, 
              "left": {
                "count": 1, 
                "distance": 0, 
                "id": 15, 
                "left": null, 
                "right": null
              }, 
              "right": {
                "count": 3, 
                "distance": 0.71644657850265503, 
                "id": 68, 
                "left": {
                  "count": 1, 
                  "distance": 0, 
                  "id": 20, 
                  "left": null, 
                  "right": null
                }, 
                "right": {
                  "count": 2, 
                  "distance": 0.62787801027297974, 
                  "id": 63, 
                  "left": {
                    "count": 1, 
                    "distance": 0, 
                    "id": 59, 
                    "left": null, 
                    "right": null
                  }, 
                  "right": {
                    "count": 1, 
                    "distance": 0, 
                    "id": 60, 
                    "left": null, 
                    "right": null
                  }
                }
              }
            }
          }, 
          "right": {
            "count": 12, 
            "distance": 0.95425355061888695, 
            "id": 109, 
            "left": {
              "count": 8, 
              "distance": 0.87976265947024024, 
              "id": 93, 
              "left": {
                "count": 6, 
                "distance": 0.80614387989044189, 
                "id": 84, 
                "left": {
                  "count": 1, 
                  "distance": 0, 
                  "id": 17, 
                  "left": null, 
                  "right": null
                }, 
                "right": {
                  "count": 5, 
                  "distance": 0.80007780591646827, 
                  "id": 79, 
                  "left": {
                    "count": 2, 
                    "distance": 0.67846697568893433, 
                    "id": 65, 
                    "left": {
                      "count": 1, 
                      "distance": 0, 
                      "id": 1, 
                      "left": null, 
                      "right": null
                    }, 
                    "right": {
                      "count": 1, 
                      "distance": 0, 
                      "id": 6, 
                      "left": null, 
                      "right": null
                    }
                  }, 
                  "right": {
                    "count": 3, 
                    "distance": 0.71046039462089539, 
                    "id": 67, 
                    "left": {
                      "count": 1, 
                      "distance": 0, 
                      "id": 35, 
                      "left": null, 
                      "right": null
                    }, 
                    "right": {
                      "count": 2, 
                      "distance": 0.58373004198074341, 
                      "id": 62, 
                      "left": {
                        "count": 1, 
                        "distance": 0, 
                        "id": 38, 
                        "left": null, 
                        "right": null
                      }, 
                      "right": {
                        "count": 1, 
                        "distance": 0, 
                        "id": 58, 
                        "left": null, 
                        "right": null
                      }
                    }
                  }
                }
              }, 
              "right": {
                "count": 2, 
                "distance": 0.8416975736618042, 
                "id": 89, 
                "left": {
                  "count": 1, 
                  "distance": 0, 
                  "id": 3, 
                  "left": null, 
                  "right": null
                }, 
                "right": {
                  "count": 1, 
                  "distance": 0, 
                  "id": 18, 
                  "left": null, 
                  "right": null
                }
              }
            }, 
            "right": {
              "count": 4, 
              "distance": 0.91948886712392164, 
              "id": 102, 
              "left": {
                "count": 1, 
                "distance": 0, 
                "id": 51, 
                "left": null, 
                "right": null
              }, 
              "right": {
                "count": 3, 
                "distance": 0.8113764226436615, 
                "id": 86, 
                "left": {
                  "count": 1, 
                  "distance": 0, 
                  "id": 44, 
                  "left": null, 
                  "right": null
                }, 
                "right": {
                  "count": 2, 
                  "distance": 0.73782020807266235, 
                  "id": 71, 
                  "left": {
                    "count": 1, 
                    "distance": 0, 
                    "id": 27, 
                    "left": null, 
                    "right": null
                  }, 
                  "right": {
                    "count": 1, 
                    "distance": 0, 
                    "id": 40, 
                    "left": null, 
                    "right": null
                  }
                }
              }
            }
          }
        }, 
        "right": {
          "count": 15, 
          "distance": 0.97330014620508454, 
          "id": 115, 
          "left": {
            "count": 1, 
            "distance": 0, 
            "id": 49, 
            "left": null, 
            "right": null
          }, 
          "right": {
            "count": 14, 
            "distance": 0.9686946881314118, 
            "id": 114, 
            "left": {
              "count": 8, 
              "distance": 0.93150673806667328, 
              "id": 106, 
              "left": {
                "count": 2, 
                "distance": 0.80383694171905518, 
                "id": 83, 
                "left": {
                  "count": 1, 
                  "distance": 0, 
                  "id": 13, 
                  "left": null, 
                  "right": null
                }, 
                "right": {
                  "count": 1, 
                  "distance": 0, 
                  "id": 14, 
                  "left": null, 
                  "right": null
                }
              }, 
              "right": {
                "count": 6, 
                "distance": 0.92115336656570435, 
                "id": 104, 
                "left": {
                  "count": 1, 
                  "distance": 0, 
                  "id": 36, 
                  "left": null, 
                  "right": null
                }, 
                "right": {
                  "count": 5, 
                  "distance": 0.8944948911666869, 
                  "id": 98, 
                  "left": {
                    "count": 1, 
                    "distance": 0, 
                    "id": 39, 
                    "left": null, 
                    "right": null
                  }, 
                  "right": {
                    "count": 4, 
                    "distance": 0.88709912697474158, 
                    "id": 97, 
                    "left": {
                      "count": 1, 
                      "distance": 0, 
                      "id": 21, 
                      "left": null, 
                      "right": null
                    }, 
                    "right": {
                      "count": 3, 
                      "distance": 0.78118929266929626, 
                      "id": 75, 
                      "left": {
                        "count": 1, 
                        "distance": 0, 
                        "id": 7, 
                        "left": null, 
                        "right": null
                      }, 
                      "right": {
                        "count": 2, 
                        "distance": 0.70941382646560669, 
                        "id": 66, 
                        "left": {
                          "count": 1, 
                          "distance": 0, 
                          "id": 26, 
                          "left": null, 
                          "right": null
                        }, 
                        "right": {
                          "count": 1, 
                          "distance": 0, 
                          "id": 43, 
                          "left": null, 
                          "right": null
                        }
                      }
                    }
                  }
                }
              }
            }, 
            "right": {
              "count": 6, 
              "distance": 0.95512950420379628, 
              "id": 110, 
              "left": {
                "count": 3, 
                "distance": 0.87386238574981689, 
                "id": 92, 
                "left": {
                  "count": 1, 
                  "distance": 0, 
                  "id": 46, 
                  "left": null, 
                  "right": null
                }, 
                "right": {
                  "count": 2, 
                  "distance": 0.80017983913421631, 
                  "id": 80, 
                  "left": {
                    "count": 1, 
                    "distance": 0, 
                    "id": 5, 
                    "left": null, 
                    "right": null
                  }, 
                  "right": {
                    "count": 1, 
                    "distance": 0, 
                    "id": 9, 
                    "left": null, 
                    "right": null
                  }
                }
              }, 
              "right": {
                "count": 3, 
                "distance": 0.91124522686004639, 
                "id": 101, 
                "left": {
                  "count": 1, 
                  "distance": 0, 
                  "id": 50, 
                  "left": null, 
                  "right": null
                }, 
                "right": {
                  "count": 2, 
                  "distance": 0.71919494867324829, 
                  "id": 69, 
                  "left": {
                    "count": 1, 
                    "distance": 0, 
                    "id": 19, 
                    "left": null, 
                    "right": null
                  }, 
                  "right": {
                    "count": 1, 
                    "distance": 0, 
                    "id": 42, 
                    "left": null, 
                    "right": null
                  }
                }
              }
            }
          }
        }
      }, 
      "right": {
        "count": 17, 
        "distance": 0.97785167396068573, 
        "id": 117, 
        "left": {
          "count": 1, 
          "distance": 0, 
          "id": 37, 
          "left": null, 
          "right": null
        }, 
        "right": {
          "count": 16, 
          "distance": 0.9683423079550264, 
          "id": 113, 
          "left": {
            "count": 4, 
            "distance": 0.9466466108957925, 
            "id": 108, 
            "left": {
              "count": 1, 
              "distance": 0, 
              "id": 11, 
              "left": null, 
              "right": null
            }, 
            "right": {
              "count": 3, 
              "distance": 0.92086660861968994, 
              "id": 103, 
              "left": {
                "count": 1, 
                "distance": 0, 
                "id": 4, 
                "left": null, 
                "right": null
              }, 
              "right": {
                "count": 2, 
                "distance": 0.79503172636032104, 
                "id": 77, 
                "left": {
                  "count": 1, 
                  "distance": 0, 
                  "id": 24, 
                  "left": null, 
                  "right": null
                }, 
                "right": {
                  "count": 1, 
                  "distance": 0, 
                  "id": 31, 
                  "left": null, 
                  "right": null
                }
              }
            }
          }, 
          "right": {
            "count": 12, 
            "distance": 0.95568601511142859, 
            "id": 111, 
            "left": {
              "count": 9, 
              "distance": 0.90977681345409811, 
              "id": 100, 
              "left": {
                "count": 3, 
                "distance": 0.80114665627479553, 
                "id": 81, 
                "left": {
                  "count": 1, 
                  "distance": 0, 
                  "id": 52, 
                  "left": null, 
                  "right": null
                }, 
                "right": {
                  "count": 2, 
                  "distance": 0.7447047233581543, 
                  "id": 72, 
                  "left": {
                    "count": 1, 
                    "distance": 0, 
                    "id": 30, 
                    "left": null, 
                    "right": null
                  }, 
                  "right": {
                    "count": 1, 
                    "distance": 0, 
                    "id": 56, 
                    "left": null, 
                    "right": null
                  }
                }
              }, 
              "right": {
                "count": 6, 
                "distance": 0.88525700569152843, 
                "id": 95, 
                "left": {
                  "count": 1, 
                  "distance": 0, 
                  "id": 2, 
                  "left": null, 
                  "right": null
                }, 
                "right": {
                  "count": 5, 
                  "distance": 0.86129829287528992, 
                  "id": 90, 
                  "left": {
                    "count": 1, 
                    "distance": 0, 
                    "id": 12, 
                    "left": null, 
                    "right": null
                  }, 
                  "right": {
                    "count": 4, 
                    "distance": 0.82580091059207916, 
                    "id": 88, 
                    "left": {
                      "count": 2, 
                      "distance": 0.76870614290237427, 
                      "id": 74, 
                      "left": {
                        "count": 1, 
                        "distance": 0, 
                        "id": 16, 
                        "left": null, 
                        "right": null
                      }, 
                      "right": {
                        "count": 1, 
                        "distance": 0, 
                        "id": 54, 
                        "left": null, 
                        "right": null
                      }
                    }, 
                    "right": {
                      "count": 2, 
                      "distance": 0.78508102893829346, 
                      "id": 76, 
                      "left": {
                        "count": 1, 
                        "distance": 0, 
                        "id": 25, 
                        "left": null, 
                        "right": null
                      }, 
                      "right": {
                        "count": 1, 
                        "distance": 0, 
                        "id": 57, 
                        "left": null, 
                        "right": null
                      }
                    }
                  }
                }
              }
            }, 
            "right": {
              "count": 3, 
              "distance": 0.92951253056526184, 
              "id": 105, 
              "left": {
                "count": 1, 
                "distance": 0, 
                "id": 53, 
                "left": null, 
                "right": null
              }, 
              "right": {
                "count": 2, 
                "distance": 0.88665860891342163, 
                "id": 96, 
                "left": {
                  "count": 1, 
                  "distance": 0, 
                  "id": 23, 
                  "left": null, 
                  "right": null
                }, 
                "right": {
                  "count": 1, 
                  "distance": 0, 
                  "id": 28, 
                  "left": null, 
                  "right": null
                }
              }
            }
          }
        }
      }
    }
  }
}
