# Supplementary material for: Automatic Segmentation of Drosophila Neural Compartments Using GAL4 Expression Data Reveals Novel Visual Pathways
Source: Curr Biol. 2016 Aug 8;26(15):1943–54. doi: 10.1016/j.cub.2016.05.052 (PMC4985560; doi:10.1016/j.cub.2016.05.052)
Supplement: Data S1. Clustering Results and Software [file mmc3.zip › Panser_et_al_supplemental_data_and_code/clustering-data/hierarchical_clustering/T1__Optic_Glomeruli__K40_dicedist/hierarchical_clustering__T1__Optic_Glomeruli__K40_dicedist.json]

{
  "clusterer": "K40_dicedist", 
  "cophenetic_correlation": 0.84640446846205908, 
  "dataset": "T1", 
  "dendrogram": "default", 
  "linkage": "average", 
  "region": "Optic_Glomeruli", 
  "tree": {
    "count": 40, 
    "distance": 0.98657203179139341, 
    "id": 79, 
    "left": {
      "count": 1, 
      "distance": 0, 
      "id": 15, 
      "left": null, 
      "right": null
    }, 
    "right": {
      "count": 39, 
      "distance": 0.98443759029561806, 
      "id": 78, 
      "left": {
        "count": 6, 
        "distance": 0.88578211516141891, 
        "id": 58, 
        "left": {
          "count": 2, 
          "distance": 0.76572698354721069, 
          "id": 45, 
          "left": {
            "count": 1, 
            "distance": 0, 
            "id": 5, 
            "left": null, 
            "right": null
          }, 
          "right": {
            "count": 1, 
            "distance": 0, 
            "id": 21, 
            "left": null, 
            "right": null
          }
        }, 
        "right": {
          "count": 4, 
          "distance": 0.86114343007405592, 
          "id": 54, 
          "left": {
            "count": 1, 
            "distance": 0, 
            "id": 38, 
            "left": null, 
            "right": null
          }, 
          "right": {
            "count": 3, 
            "distance": 0.84312400221824646, 
            "id": 50, 
            "left": {
              "count": 1, 
              "distance": 0, 
              "id": 27, 
              "left": null, 
              "right": null
            }, 
            "right": {
              "count": 2, 
              "distance": 0.70472997426986694, 
              "id": 41, 
              "left": {
                "count": 1, 
                "distance": 0, 
                "id": 19, 
                "left": null, 
                "right": null
              }, 
              "right": {
                "count": 1, 
                "distance": 0, 
                "id": 39, 
                "left": null, 
                "right": null
              }
            }
          }
        }
      }, 
      "right": {
        "count": 33, 
        "distance": 0.98101888630125234, 
        "id": 77, 
        "left": {
          "count": 3, 
          "distance": 0.93027466535568237, 
          "id": 67, 
          "left": {
            "count": 1, 
            "distance": 0, 
            "id": 10, 
            "left": null, 
            "right": null
          }, 
          "right": {
            "count": 2, 
            "distance": 0.88685786724090576, 
            "id": 59, 
            "left": {
              "count": 1, 
              "distance": 0, 
              "id": 12, 
              "left": null, 
              "right": null
            }, 
            "right": {
              "count": 1, 
              "distance": 0, 
              "id": 33, 
              "left": null, 
              "right": null
            }
          }
        }, 
        "right": {
          "count": 30, 
          "distance": 0.97680289772423823, 
          "id": 76, 
          "left": {
            "count": 8, 
            "distance": 0.96634641289710999, 
            "id": 74, 
            "left": {
              "count": 2, 
              "distance": 0.86223864555358887, 
              "id": 55, 
              "left": {
                "count": 1, 
                "distance": 0, 
                "id": 14, 
                "left": null, 
                "right": null
              }, 
              "right": {
                "count": 1, 
                "distance": 0, 
                "id": 35, 
                "left": null, 
                "right": null
              }
            }, 
            "right": {
              "count": 6, 
              "distance": 0.94416528277926959, 
              "id": 71, 
              "left": {
                "count": 3, 
                "distance": 0.92660865187644958, 
                "id": 66, 
                "left": {
                  "count": 1, 
                  "distance": 0, 
                  "id": 36, 
                  "left": null, 
                  "right": null
                }, 
                "right": {
                  "count": 2, 
                  "distance": 0.88420480489730835, 
                  "id": 57, 
                  "left": {
                    "count": 1, 
                    "distance": 0, 
                    "id": 6, 
                    "left": null, 
                    "right": null
                  }, 
                  "right": {
                    "count": 1, 
                    "distance": 0, 
                    "id": 17, 
                    "left": null, 
                    "right": null
                  }
                }
              }, 
              "right": {
                "count": 3, 
                "distance": 0.93223196268081665, 
                "id": 68, 
                "left": {
                  "count": 1, 
                  "distance": 0, 
                  "id": 37, 
                  "left": null, 
                  "right": null
                }, 
                "right": {
                  "count": 2, 
                  "distance": 0.89019817113876343, 
                  "id": 60, 
                  "left": {
                    "count": 1, 
                    "distance": 0, 
                    "id": 2, 
                    "left": null, 
                    "right": null
                  }, 
                  "right": {
                    "count": 1, 
                    "distance": 0, 
                    "id": 13, 
                    "left": null, 
                    "right": null
                  }
                }
              }
            }
          }, 
          "right": {
            "count": 22, 
            "distance": 0.97159570157527919, 
            "id": 75, 
            "left": {
              "count": 12, 
              "distance": 0.93686917509351464, 
              "id": 69, 
              "left": {
                "count": 5, 
                "distance": 0.91455280780792236, 
                "id": 63, 
                "left": {
                  "count": 1, 
                  "distance": 0, 
                  "id": 3, 
                  "left": null, 
                  "right": null
                }, 
                "right": {
                  "count": 4, 
                  "distance": 0.85448223352432251, 
                  "id": 52, 
                  "left": {
                    "count": 1, 
                    "distance": 0, 
                    "id": 40, 
                    "left": null, 
                    "right": null
                  }, 
                  "right": {
                    "count": 3, 
                    "distance": 0.7840782105922699, 
                    "id": 46, 
                    "left": {
                      "count": 1, 
                      "distance": 0, 
                      "id": 9, 
                      "left": null, 
                      "right": null
                    }, 
                    "right": {
                      "count": 2, 
                      "distance": 0.75929611921310425, 
                      "id": 43, 
                      "left": {
                        "count": 1, 
                        "distance": 0, 
                        "id": 11, 
                        "left": null, 
                        "right": null
                      }, 
                      "right": {
                        "count": 1, 
                        "distance": 0, 
                        "id": 18, 
                        "left": null, 
                        "right": null
                      }
                    }
                  }
                }
              }, 
              "right": {
                "count": 7, 
                "distance": 0.92056451439857478, 
                "id": 64, 
                "left": {
                  "count": 2, 
                  "distance": 0.84574097394943237, 
                  "id": 51, 
                  "left": {
                    "count": 1, 
                    "distance": 0, 
                    "id": 26, 
                    "left": null, 
                    "right": null
                  }, 
                  "right": {
                    "count": 1, 
                    "distance": 0, 
                    "id": 32, 
                    "left": null, 
                    "right": null
                  }
                }, 
                "right": {
                  "count": 5, 
                  "distance": 0.86285347739855434, 
                  "id": 56, 
                  "left": {
                    "count": 2, 
                    "distance": 0.79270321130752563, 
                    "id": 47, 
                    "left": {
                      "count": 1, 
                      "distance": 0, 
                      "id": 8, 
                      "left": null, 
                      "right": null
                    }, 
                    "right": {
                      "count": 1, 
                      "distance": 0, 
                      "id": 30, 
                      "left": null, 
                      "right": null
                    }
                  }, 
                  "right": {
                    "count": 3, 
                    "distance": 0.83146283030509949, 
                    "id": 48, 
                    "left": {
                      "count": 1, 
                      "distance": 0, 
                      "id": 31, 
                      "left": null, 
                      "right": null
                    }, 
                    "right": {
                      "count": 2, 
                      "distance": 0.76068061590194702, 
                      "id": 44, 
                      "left": {
                        "count": 1, 
                        "distance": 0, 
                        "id": 1, 
                        "left": null, 
                        "right": null
                      }, 
                      "right": {
                        "count": 1, 
                        "distance": 0, 
                        "id": 16, 
                        "left": null, 
                        "right": null
                      }
                    }
                  }
                }
              }
            }, 
            "right": {
              "count": 10, 
              "distance": 0.96248337129751826, 
              "id": 73, 
              "left": {
                "count": 4, 
                "distance": 0.94236107170581818, 
                "id": 70, 
                "left": {
                  "count": 2, 
                  "distance": 0.8610338568687439, 
                  "id": 53, 
                  "left": {
                    "count": 1, 
                    "distance": 0, 
                    "id": 22, 
                    "left": null, 
                    "right": null
                  }, 
                  "right": {
                    "count": 1, 
                    "distance": 0, 
                    "id": 24, 
                    "left": null, 
                    "right": null
                  }
                }, 
                "right": {
                  "count": 2, 
                  "distance": 0.90138781070709229, 
                  "id": 62, 
                  "left": {
                    "count": 1, 
                    "distance": 0, 
                    "id": 4, 
                    "left": null, 
                    "right": null
                  }, 
                  "right": {
                    "count": 1, 
                    "distance": 0, 
                    "id": 20, 
                    "left": null, 
                    "right": null
                  }
                }
              }, 
              "right": {
                "count": 6, 
                "distance": 0.94567381590604782, 
                "id": 72, 
                "left": {
                  "count": 2, 
                  "distance": 0.75016868114471436, 
                  "id": 42, 
                  "left": {
                    "count": 1, 
                    "distance": 0, 
                    "id": 23, 
                    "left": null, 
                    "right": null
                  }, 
                  "right": {
                    "count": 1, 
                    "distance": 0, 
                    "id": 29, 
                    "left": null, 
                    "right": null
                  }
                }, 
                "right": {
                  "count": 4, 
                  "distance": 0.92120425403118134, 
                  "id": 65, 
                  "left": {
                    "count": 2, 
                    "distance": 0.83464318513870239, 
                    "id": 49, 
                    "left": {
                      "count": 1, 
                      "distance": 0, 
                      "id": 7, 
                      "left": null, 
                      "right": null
                    }, 
                    "right": {
                      "count": 1, 
                      "distance": 0, 
                      "id": 34, 
                      "left": null, 
                      "right": null
                    }
                  }, 
                  "right": {
                    "count": 2, 
                    "distance": 0.89871704578399658, 
                    "id": 61, 
                    "left": {
                      "count": 1, 
                      "distance": 0, 
                      "id": 25, 
                      "left": null, 
                      "right": null
                    }, 
                    "right": {
                      "count": 1, 
                      "distance": 0, 
                      "id": 28, 
                      "left": null, 
                      "right": null
                    }
                  }
                }
              }
            }
          }
        }
      }
    }
  }
}
