# Supplementary material for: Automatic Segmentation of Drosophila Neural Compartments Using GAL4 Expression Data Reveals Novel Visual Pathways
Source: Curr Biol. 2016 Aug 8;26(15):1943–54. doi: 10.1016/j.cub.2016.05.052 (PMC4985560; doi:10.1016/j.cub.2016.05.052)
Supplement: Data S1. Clustering Results and Software [file mmc3.zip › Panser_et_al_supplemental_data_and_code/clustering-data/hierarchical_clustering/CB1__Optic_Glomeruli__K60_dicedist_orig/hierarchical_clustering__CB1__Optic_Glomeruli__K60_dicedist_orig.json]

{
  "clusterer": "K60_dicedist_orig", 
  "cophenetic_correlation": 0.8557360324150568, 
  "dataset": "CB1", 
  "dendrogram": "default", 
  "linkage": "average", 
  "region": "Optic_Glomeruli", 
  "tree": {
    "count": 60, 
    "distance": 0.9847721352911829, 
    "id": 119, 
    "left": {
      "count": 3, 
      "distance": 0.84275254607200623, 
      "id": 89, 
      "left": {
        "count": 1, 
        "distance": 0, 
        "id": 10, 
        "left": null, 
        "right": null
      }, 
      "right": {
        "count": 2, 
        "distance": 0.80757284164428711, 
        "id": 83, 
        "left": {
          "count": 1, 
          "distance": 0, 
          "id": 31, 
          "left": null, 
          "right": null
        }, 
        "right": {
          "count": 1, 
          "distance": 0, 
          "id": 36, 
          "left": null, 
          "right": null
        }
      }
    }, 
    "right": {
      "count": 57, 
      "distance": 0.98210521980568188, 
      "id": 118, 
      "left": {
        "count": 3, 
        "distance": 0.79854145646095276, 
        "id": 80, 
        "left": {
          "count": 1, 
          "distance": 0, 
          "id": 54, 
          "left": null, 
          "right": null
        }, 
        "right": {
          "count": 2, 
          "distance": 0.75708037614822388, 
          "id": 72, 
          "left": {
            "count": 1, 
            "distance": 0, 
            "id": 39, 
            "left": null, 
            "right": null
          }, 
          "right": {
            "count": 1, 
            "distance": 0, 
            "id": 53, 
            "left": null, 
            "right": null
          }
        }
      }, 
      "right": {
        "count": 54, 
        "distance": 0.98013862553569997, 
        "id": 117, 
        "left": {
          "count": 6, 
          "distance": 0.95873893499374385, 
          "id": 113, 
          "left": {
            "count": 1, 
            "distance": 0, 
            "id": 13, 
            "left": null, 
            "right": null
          }, 
          "right": {
            "count": 5, 
            "distance": 0.90761254727840412, 
            "id": 100, 
            "left": {
              "count": 1, 
              "distance": 0, 
              "id": 56, 
              "left": null, 
              "right": null
            }, 
            "right": {
              "count": 4, 
              "distance": 0.88473556439081824, 
              "id": 94, 
              "left": {
                "count": 1, 
                "distance": 0, 
                "id": 52, 
                "left": null, 
                "right": null
              }, 
              "right": {
                "count": 3, 
                "distance": 0.79855963587760925, 
                "id": 81, 
                "left": {
                  "count": 1, 
                  "distance": 0, 
                  "id": 19, 
                  "left": null, 
                  "right": null
                }, 
                "right": {
                  "count": 2, 
                  "distance": 0.54934066534042358, 
                  "id": 61, 
                  "left": {
                    "count": 1, 
                    "distance": 0, 
                    "id": 9, 
                    "left": null, 
                    "right": null
                  }, 
                  "right": {
                    "count": 1, 
                    "distance": 0, 
                    "id": 22, 
                    "left": null, 
                    "right": null
                  }
                }
              }
            }
          }
        }, 
        "right": {
          "count": 48, 
          "distance": 0.9753446293460738, 
          "id": 116, 
          "left": {
            "count": 26, 
            "distance": 0.96703104756095171, 
            "id": 114, 
            "left": {
              "count": 11, 
              "distance": 0.94879699349403368, 
              "id": 111, 
              "left": {
                "count": 1, 
                "distance": 0, 
                "id": 43, 
                "left": null, 
                "right": null
              }, 
              "right": {
                "count": 10, 
                "distance": 0.94652161144074931, 
                "id": 110, 
                "left": {
                  "count": 3, 
                  "distance": 0.86058571934700012, 
                  "id": 92, 
                  "left": {
                    "count": 1, 
                    "distance": 0, 
                    "id": 17, 
                    "left": null, 
                    "right": null
                  }, 
                  "right": {
                    "count": 2, 
                    "distance": 0.74535602331161499, 
                    "id": 71, 
                    "left": {
                      "count": 1, 
                      "distance": 0, 
                      "id": 34, 
                      "left": null, 
                      "right": null
                    }, 
                    "right": {
                      "count": 1, 
                      "distance": 0, 
                      "id": 58, 
                      "left": null, 
                      "right": null
                    }
                  }
                }, 
                "right": {
                  "count": 7, 
                  "distance": 0.92809189359347011, 
                  "id": 104, 
                  "left": {
                    "count": 3, 
                    "distance": 0.89480268955230713, 
                    "id": 96, 
                    "left": {
                      "count": 1, 
                      "distance": 0, 
                      "id": 47, 
                      "left": null, 
                      "right": null
                    }, 
                    "right": {
                      "count": 2, 
                      "distance": 0.82598000764846802, 
                      "id": 86, 
                      "left": {
                        "count": 1, 
                        "distance": 0, 
                        "id": 38, 
                        "left": null, 
                        "right": null
                      }, 
                      "right": {
                        "count": 1, 
                        "distance": 0, 
                        "id": 59, 
                        "left": null, 
                        "right": null
                      }
                    }
                  }, 
                  "right": {
                    "count": 4, 
                    "distance": 0.90318328142166127, 
                    "id": 98, 
                    "left": {
                      "count": 1, 
                      "distance": 0, 
                      "id": 27, 
                      "left": null, 
                      "right": null
                    }, 
                    "right": {
                      "count": 3, 
                      "distance": 0.82531183958053589, 
                      "id": 84, 
                      "left": {
                        "count": 1, 
                        "distance": 0, 
                        "id": 50, 
                        "left": null, 
                        "right": null
                      }, 
                      "right": {
                        "count": 2, 
                        "distance": 0.78387361764907837, 
                        "id": 75, 
                        "left": {
                          "count": 1, 
                          "distance": 0, 
                          "id": 42, 
                          "left": null, 
                          "right": null
                        }, 
                        "right": {
                          "count": 1, 
                          "distance": 0, 
                          "id": 48, 
                          "left": null, 
                          "right": null
                        }
                      }
                    }
                  }
                }
              }
            }, 
            "right": {
              "count": 15, 
              "distance": 0.95144468545913685, 
              "id": 112, 
              "left": {
                "count": 3, 
                "distance": 0.90379038453102112, 
                "id": 99, 
                "left": {
                  "count": 1, 
                  "distance": 0, 
                  "id": 60, 
                  "left": null, 
                  "right": null
                }, 
                "right": {
                  "count": 2, 
                  "distance": 0.71659857034683228, 
                  "id": 69, 
                  "left": {
                    "count": 1, 
                    "distance": 0, 
                    "id": 14, 
                    "left": null, 
                    "right": null
                  }, 
                  "right": {
                    "count": 1, 
                    "distance": 0, 
                    "id": 32, 
                    "left": null, 
                    "right": null
                  }
                }
              }, 
              "right": {
                "count": 12, 
                "distance": 0.93386851416693772, 
                "id": 107, 
                "left": {
                  "count": 3, 
                  "distance": 0.89800325036048889, 
                  "id": 97, 
                  "left": {
                    "count": 1, 
                    "distance": 0, 
                    "id": 12, 
                    "left": null, 
                    "right": null
                  }, 
                  "right": {
                    "count": 2, 
                    "distance": 0.82572281360626221, 
                    "id": 85, 
                    "left": {
                      "count": 1, 
                      "distance": 0, 
                      "id": 24, 
                      "left": null, 
                      "right": null
                    }, 
                    "right": {
                      "count": 1, 
                      "distance": 0, 
                      "id": 49, 
                      "left": null, 
                      "right": null
                    }
                  }
                }, 
                "right": {
                  "count": 9, 
                  "distance": 0.91075427995787717, 
                  "id": 103, 
                  "left": {
                    "count": 3, 
                    "distance": 0.77105489373207092, 
                    "id": 74, 
                    "left": {
                      "count": 1, 
                      "distance": 0, 
                      "id": 7, 
                      "left": null, 
                      "right": null
                    }, 
                    "right": {
                      "count": 2, 
                      "distance": 0.6602252721786499, 
                      "id": 67, 
                      "left": {
                        "count": 1, 
                        "distance": 0, 
                        "id": 28, 
                        "left": null, 
                        "right": null
                      }, 
                      "right": {
                        "count": 1, 
                        "distance": 0, 
                        "id": 40, 
                        "left": null, 
                        "right": null
                      }
                    }
                  }, 
                  "right": {
                    "count": 6, 
                    "distance": 0.88152602314949036, 
                    "id": 93, 
                    "left": {
                      "count": 2, 
                      "distance": 0.80694657564163208, 
                      "id": 82, 
                      "left": {
                        "count": 1, 
                        "distance": 0, 
                        "id": 45, 
                        "left": null, 
                        "right": null
                      }, 
                      "right": {
                        "count": 1, 
                        "distance": 0, 
                        "id": 51, 
                        "left": null, 
                        "right": null
                      }
                    }, 
                    "right": {
                      "count": 4, 
                      "distance": 0.84185496966044104, 
                      "id": 88, 
                      "left": {
                        "count": 1, 
                        "distance": 0, 
                        "id": 11, 
                        "left": null, 
                        "right": null
                      }, 
                      "right": {
                        "count": 3, 
                        "distance": 0.79198223352432251, 
                        "id": 78, 
                        "left": {
                          "count": 1, 
                          "distance": 0, 
                          "id": 57, 
                          "left": null, 
                          "right": null
                        }, 
                        "right": {
                          "count": 2, 
                          "distance": 0.63245552778244019, 
                          "id": 65, 
                          "left": {
                            "count": 1, 
                            "distance": 0, 
                            "id": 3, 
                            "left": null, 
                            "right": null
                          }, 
                          "right": {
                            "count": 1, 
                            "distance": 0, 
                            "id": 37, 
                            "left": null, 
                            "right": null
                          }
                        }
                      }
                    }
                  }
                }
              }
            }
          }, 
          "right": {
            "count": 22, 
            "distance": 0.97115767715323664, 
            "id": 115, 
            "left": {
              "count": 9, 
              "distance": 0.94343598186969757, 
              "id": 108, 
              "left": {
                "count": 1, 
                "distance": 0, 
                "id": 16, 
                "left": null, 
                "right": null
              }, 
              "right": {
                "count": 8, 
                "distance": 0.93144552196775177, 
                "id": 105, 
                "left": {
                  "count": 1, 
                  "distance": 0, 
                  "id": 46, 
                  "left": null, 
                  "right": null
                }, 
                "right": {
                  "count": 7, 
                  "distance": 0.91047759652137761, 
                  "id": 102, 
                  "left": {
                    "count": 2, 
                    "distance": 0.70710676908493042, 
                    "id": 68, 
                    "left": {
                      "count": 1, 
                      "distance": 0, 
                      "id": 4, 
                      "left": null, 
                      "right": null
                    }, 
                    "right": {
                      "count": 1, 
                      "distance": 0, 
                      "id": 30, 
                      "left": null, 
                      "right": null
                    }
                  }, 
                  "right": {
                    "count": 5, 
                    "distance": 0.89342564344406128, 
                    "id": 95, 
                    "left": {
                      "count": 1, 
                      "distance": 0, 
                      "id": 41, 
                      "left": null, 
                      "right": null
                    }, 
                    "right": {
                      "count": 4, 
                      "distance": 0.8566521555185318, 
                      "id": 91, 
                      "left": {
                        "count": 2, 
                        "distance": 0.64417850971221924, 
                        "id": 66, 
                        "left": {
                          "count": 1, 
                          "distance": 0, 
                          "id": 20, 
                          "left": null, 
                          "right": null
                        }, 
                        "right": {
                          "count": 1, 
                          "distance": 0, 
                          "id": 55, 
                          "left": null, 
                          "right": null
                        }
                      }, 
                      "right": {
                        "count": 2, 
                        "distance": 0.79349201917648315, 
                        "id": 79, 
                        "left": {
                          "count": 1, 
                          "distance": 0, 
                          "id": 8, 
                          "left": null, 
                          "right": null
                        }, 
                        "right": {
                          "count": 1, 
                          "distance": 0, 
                          "id": 35, 
                          "left": null, 
                          "right": null
                        }
                      }
                    }
                  }
                }
              }
            }, 
            "right": {
              "count": 13, 
              "distance": 0.94394361830892992, 
              "id": 109, 
              "left": {
                "count": 6, 
                "distance": 0.85185842961072911, 
                "id": 90, 
                "left": {
                  "count": 2, 
                  "distance": 0.59726470708847046, 
                  "id": 63, 
                  "left": {
                    "count": 1, 
                    "distance": 0, 
                    "id": 2, 
                    "left": null, 
                    "right": null
                  }, 
                  "right": {
                    "count": 1, 
                    "distance": 0, 
                    "id": 29, 
                    "left": null, 
                    "right": null
                  }
                }, 
                "right": {
                  "count": 4, 
                  "distance": 0.78711511691411329, 
                  "id": 77, 
                  "left": {
                    "count": 1, 
                    "distance": 0, 
                    "id": 1, 
                    "left": null, 
                    "right": null
                  }, 
                  "right": {
                    "count": 3, 
                    "distance": 0.73834818601608276, 
                    "id": 70, 
                    "left": {
                      "count": 1, 
                      "distance": 0, 
                      "id": 23, 
                      "left": null, 
                      "right": null
                    }, 
                    "right": {
                      "count": 2, 
                      "distance": 0.60372674465179443, 
                      "id": 64, 
                      "left": {
                        "count": 1, 
                        "distance": 0, 
                        "id": 5, 
                        "left": null, 
                        "right": null
                      }, 
                      "right": {
                        "count": 1, 
                        "distance": 0, 
                        "id": 26, 
                        "left": null, 
                        "right": null
                      }
                    }
                  }
                }
              }, 
              "right": {
                "count": 7, 
                "distance": 0.9328797459602356, 
                "id": 106, 
                "left": {
                  "count": 1, 
                  "distance": 0, 
                  "id": 6, 
                  "left": null, 
                  "right": null
                }, 
                "right": {
                  "count": 6, 
                  "distance": 0.90998793393373489, 
                  "id": 101, 
                  "left": {
                    "count": 4, 
                    "distance": 0.78394997119903564, 
                    "id": 76, 
                    "left": {
                      "count": 1, 
                      "distance": 0, 
                      "id": 15, 
                      "left": null, 
                      "right": null
                    }, 
                    "right": {
                      "count": 3, 
                      "distance": 0.76394385099411011, 
                      "id": 73, 
                      "left": {
                        "count": 1, 
                        "distance": 0, 
                        "id": 21, 
                        "left": null, 
                        "right": null
                      }, 
                      "right": {
                        "count": 2, 
                        "distance": 0.59543722867965698, 
                        "id": 62, 
                        "left": {
                          "count": 1, 
                          "distance": 0, 
                          "id": 25, 
                          "left": null, 
                          "right": null
                        }, 
                        "right": {
                          "count": 1, 
                          "distance": 0, 
                          "id": 33, 
                          "left": null, 
                          "right": null
                        }
                      }
                    }
                  }, 
                  "right": {
                    "count": 2, 
                    "distance": 0.83017420768737793, 
                    "id": 87, 
                    "left": {
                      "count": 1, 
                      "distance": 0, 
                      "id": 18, 
                      "left": null, 
                      "right": null
                    }, 
                    "right": {
                      "count": 1, 
                      "distance": 0, 
                      "id": 44, 
                      "left": null, 
                      "right": null
                    }
                  }
                }
              }
            }
          }
        }
      }
    }
  }
}
