# Supplementary material for: Automatic Segmentation of Drosophila Neural Compartments Using GAL4 Expression Data Reveals Novel Visual Pathways
Source: Curr Biol. 2016 Aug 8;26(15):1943–54. doi: 10.1016/j.cub.2016.05.052 (PMC4985560; doi:10.1016/j.cub.2016.05.052)
Supplement: Data S1. Clustering Results and Software [file mmc3.zip › Panser_et_al_supplemental_data_and_code/clustering-data/hierarchical_clustering/CB1__SEZ__K60_dicedist/hierarchical_clustering__CB1__SEZ__K60_dicedist.json]

{
  "clusterer": "K60_dicedist", 
  "cophenetic_correlation": 0.82223563470214933, 
  "dataset": "CB1", 
  "dendrogram": "default", 
  "linkage": "average", 
  "region": "SEZ", 
  "tree": {
    "count": 60, 
    "distance": 0.98413842108290084, 
    "id": 119, 
    "left": {
      "count": 1, 
      "distance": 0, 
      "id": 49, 
      "left": null, 
      "right": null
    }, 
    "right": {
      "count": 59, 
      "distance": 0.96291258244537836, 
      "id": 118, 
      "left": {
        "count": 8, 
        "distance": 0.9365990708271662, 
        "id": 115, 
        "left": {
          "count": 2, 
          "distance": 0.7916228175163269, 
          "id": 87, 
          "left": {
            "count": 1, 
            "distance": 0, 
            "id": 16, 
            "left": null, 
            "right": null
          }, 
          "right": {
            "count": 1, 
            "distance": 0, 
            "id": 51, 
            "left": null, 
            "right": null
          }
        }, 
        "right": {
          "count": 6, 
          "distance": 0.90014721949895216, 
          "id": 109, 
          "left": {
            "count": 3, 
            "distance": 0.85686782002449036, 
            "id": 103, 
            "left": {
              "count": 1, 
              "distance": 0, 
              "id": 10, 
              "left": null, 
              "right": null
            }, 
            "right": {
              "count": 2, 
              "distance": 0.80131471157073975, 
              "id": 89, 
              "left": {
                "count": 1, 
                "distance": 0, 
                "id": 15, 
                "left": null, 
                "right": null
              }, 
              "right": {
                "count": 1, 
                "distance": 0, 
                "id": 53, 
                "left": null, 
                "right": null
              }
            }
          }, 
          "right": {
            "count": 3, 
            "distance": 0.88225004076957703, 
            "id": 106, 
            "left": {
              "count": 1, 
              "distance": 0, 
              "id": 6, 
              "left": null, 
              "right": null
            }, 
            "right": {
              "count": 2, 
              "distance": 0.79349201917648315, 
              "id": 88, 
              "left": {
                "count": 1, 
                "distance": 0, 
                "id": 31, 
                "left": null, 
                "right": null
              }, 
              "right": {
                "count": 1, 
                "distance": 0, 
                "id": 44, 
                "left": null, 
                "right": null
              }
            }
          }
        }
      }, 
      "right": {
        "count": 51, 
        "distance": 0.94311993155214513, 
        "id": 117, 
        "left": {
          "count": 15, 
          "distance": 0.92606932255956853, 
          "id": 114, 
          "left": {
            "count": 9, 
            "distance": 0.87510199679268719, 
            "id": 105, 
            "left": {
              "count": 3, 
              "distance": 0.73295101523399353, 
              "id": 77, 
              "left": {
                "count": 1, 
                "distance": 0, 
                "id": 32, 
                "left": null, 
                "right": null
              }, 
              "right": {
                "count": 2, 
                "distance": 0.66037130355834961, 
                "id": 65, 
                "left": {
                  "count": 1, 
                  "distance": 0, 
                  "id": 21, 
                  "left": null, 
                  "right": null
                }, 
                "right": {
                  "count": 1, 
                  "distance": 0, 
                  "id": 55, 
                  "left": null, 
                  "right": null
                }
              }
            }, 
            "right": {
              "count": 6, 
              "distance": 0.84492355585098267, 
              "id": 99, 
              "left": {
                "count": 1, 
                "distance": 0, 
                "id": 14, 
                "left": null, 
                "right": null
              }, 
              "right": {
                "count": 5, 
                "distance": 0.80369777480761206, 
                "id": 91, 
                "left": {
                  "count": 3, 
                  "distance": 0.73031482100486755, 
                  "id": 76, 
                  "left": {
                    "count": 1, 
                    "distance": 0, 
                    "id": 60, 
                    "left": null, 
                    "right": null
                  }, 
                  "right": {
                    "count": 2, 
                    "distance": 0.64566224813461304, 
                    "id": 63, 
                    "left": {
                      "count": 1, 
                      "distance": 0, 
                      "id": 13, 
                      "left": null, 
                      "right": null
                    }, 
                    "right": {
                      "count": 1, 
                      "distance": 0, 
                      "id": 23, 
                      "left": null, 
                      "right": null
                    }
                  }
                }, 
                "right": {
                  "count": 2, 
                  "distance": 0.74822121858596802, 
                  "id": 79, 
                  "left": {
                    "count": 1, 
                    "distance": 0, 
                    "id": 12, 
                    "left": null, 
                    "right": null
                  }, 
                  "right": {
                    "count": 1, 
                    "distance": 0, 
                    "id": 19, 
                    "left": null, 
                    "right": null
                  }
                }
              }
            }
          }, 
          "right": {
            "count": 6, 
            "distance": 0.90377770662307744, 
            "id": 110, 
            "left": {
              "count": 1, 
              "distance": 0, 
              "id": 29, 
              "left": null, 
              "right": null
            }, 
            "right": {
              "count": 5, 
              "distance": 0.85463505983352661, 
              "id": 101, 
              "left": {
                "count": 3, 
                "distance": 0.76381689310073853, 
                "id": 80, 
                "left": {
                  "count": 1, 
                  "distance": 0, 
                  "id": 5, 
                  "left": null, 
                  "right": null
                }, 
                "right": {
                  "count": 2, 
                  "distance": 0.70580095052719116, 
                  "id": 71, 
                  "left": {
                    "count": 1, 
                    "distance": 0, 
                    "id": 46, 
                    "left": null, 
                    "right": null
                  }, 
                  "right": {
                    "count": 1, 
                    "distance": 0, 
                    "id": 50, 
                    "left": null, 
                    "right": null
                  }
                }
              }, 
              "right": {
                "count": 2, 
                "distance": 0.77132141590118408, 
                "id": 83, 
                "left": {
                  "count": 1, 
                  "distance": 0, 
                  "id": 8, 
                  "left": null, 
                  "right": null
                }, 
                "right": {
                  "count": 1, 
                  "distance": 0, 
                  "id": 33, 
                  "left": null, 
                  "right": null
                }
              }
            }
          }
        }, 
        "right": {
          "count": 36, 
          "distance": 0.94109970831101941, 
          "id": 116, 
          "left": {
            "count": 31, 
            "distance": 0.92318366874348012, 
            "id": 112, 
            "left": {
              "count": 9, 
              "distance": 0.89430958032608032, 
              "id": 108, 
              "left": {
                "count": 3, 
                "distance": 0.82059291005134583, 
                "id": 94, 
                "left": {
                  "count": 1, 
                  "distance": 0, 
                  "id": 48, 
                  "left": null, 
                  "right": null
                }, 
                "right": {
                  "count": 2, 
                  "distance": 0.66522395610809326, 
                  "id": 66, 
                  "left": {
                    "count": 1, 
                    "distance": 0, 
                    "id": 43, 
                    "left": null, 
                    "right": null
                  }, 
                  "right": {
                    "count": 1, 
                    "distance": 0, 
                    "id": 57, 
                    "left": null, 
                    "right": null
                  }
                }
              }, 
              "right": {
                "count": 6, 
                "distance": 0.85194934739006889, 
                "id": 100, 
                "left": {
                  "count": 3, 
                  "distance": 0.7876242995262146, 
                  "id": 86, 
                  "left": {
                    "count": 1, 
                    "distance": 0, 
                    "id": 18, 
                    "left": null, 
                    "right": null
                  }, 
                  "right": {
                    "count": 2, 
                    "distance": 0.72710973024368286, 
                    "id": 73, 
                    "left": {
                      "count": 1, 
                      "distance": 0, 
                      "id": 22, 
                      "left": null, 
                      "right": null
                    }, 
                    "right": {
                      "count": 1, 
                      "distance": 0, 
                      "id": 25, 
                      "left": null, 
                      "right": null
                    }
                  }
                }, 
                "right": {
                  "count": 3, 
                  "distance": 0.83813109993934631, 
                  "id": 97, 
                  "left": {
                    "count": 1, 
                    "distance": 0, 
                    "id": 3, 
                    "left": null, 
                    "right": null
                  }, 
                  "right": {
                    "count": 2, 
                    "distance": 0.67936617136001587, 
                    "id": 67, 
                    "left": {
                      "count": 1, 
                      "distance": 0, 
                      "id": 1, 
                      "left": null, 
                      "right": null
                    }, 
                    "right": {
                      "count": 1, 
                      "distance": 0, 
                      "id": 41, 
                      "left": null, 
                      "right": null
                    }
                  }
                }
              }
            }, 
            "right": {
              "count": 22, 
              "distance": 0.90655498674937651, 
              "id": 111, 
              "left": {
                "count": 7, 
                "distance": 0.82798496882120765, 
                "id": 95, 
                "left": {
                  "count": 1, 
                  "distance": 0, 
                  "id": 7, 
                  "left": null, 
                  "right": null
                }, 
                "right": {
                  "count": 6, 
                  "distance": 0.81015549103418971, 
                  "id": 92, 
                  "left": {
                    "count": 3, 
                    "distance": 0.72892558574676514, 
                    "id": 74, 
                    "left": {
                      "count": 1, 
                      "distance": 0, 
                      "id": 24, 
                      "left": null, 
                      "right": null
                    }, 
                    "right": {
                      "count": 2, 
                      "distance": 0.70245981216430664, 
                      "id": 70, 
                      "left": {
                        "count": 1, 
                        "distance": 0, 
                        "id": 28, 
                        "left": null, 
                        "right": null
                      }, 
                      "right": {
                        "count": 1, 
                        "distance": 0, 
                        "id": 34, 
                        "left": null, 
                        "right": null
                      }
                    }
                  }, 
                  "right": {
                    "count": 3, 
                    "distance": 0.76874086260795593, 
                    "id": 81, 
                    "left": {
                      "count": 1, 
                      "distance": 0, 
                      "id": 35, 
                      "left": null, 
                      "right": null
                    }, 
                    "right": {
                      "count": 2, 
                      "distance": 0.65891855955123901, 
                      "id": 64, 
                      "left": {
                        "count": 1, 
                        "distance": 0, 
                        "id": 20, 
                        "left": null, 
                        "right": null
                      }, 
                      "right": {
                        "count": 1, 
                        "distance": 0, 
                        "id": 39, 
                        "left": null, 
                        "right": null
                      }
                    }
                  }
                }
              }, 
              "right": {
                "count": 15, 
                "distance": 0.88451301625796719, 
                "id": 107, 
                "left": {
                  "count": 1, 
                  "distance": 0, 
                  "id": 42, 
                  "left": null, 
                  "right": null
                }, 
                "right": {
                  "count": 14, 
                  "distance": 0.8732970654964447, 
                  "id": 104, 
                  "left": {
                    "count": 2, 
                    "distance": 0.69059616327285767, 
                    "id": 69, 
                    "left": {
                      "count": 1, 
                      "distance": 0, 
                      "id": 11, 
                      "left": null, 
                      "right": null
                    }, 
                    "right": {
                      "count": 1, 
                      "distance": 0, 
                      "id": 27, 
                      "left": null, 
                      "right": null
                    }
                  }, 
                  "right": {
                    "count": 12, 
                    "distance": 0.84105392793814338, 
                    "id": 98, 
                    "left": {
                      "count": 6, 
                      "distance": 0.80233476161956796, 
                      "id": 90, 
                      "left": {
                        "count": 1, 
                        "distance": 0, 
                        "id": 47, 
                        "left": null, 
                        "right": null
                      }, 
                      "right": {
                        "count": 5, 
                        "distance": 0.77110700309276581, 
                        "id": 82, 
                        "left": {
                          "count": 1, 
                          "distance": 0, 
                          "id": 45, 
                          "left": null, 
                          "right": null
                        }, 
                        "right": {
                          "count": 4, 
                          "distance": 0.71807082494099927, 
                          "id": 72, 
                          "left": {
                            "count": 1, 
                            "distance": 0, 
                            "id": 37, 
                            "left": null, 
                            "right": null
                          }, 
                          "right": {
                            "count": 3, 
                            "distance": 0.64156097173690796, 
                            "id": 62, 
                            "left": {
                              "count": 1, 
                              "distance": 0, 
                              "id": 58, 
                              "left": null, 
                              "right": null
                            }, 
                            "right": {
                              "count": 2, 
                              "distance": 0.60123002529144287, 
                              "id": 61, 
                              "left": {
                                "count": 1, 
                                "distance": 0, 
                                "id": 2, 
                                "left": null, 
                                "right": null
                              }, 
                              "right": {
                                "count": 1, 
                                "distance": 0, 
                                "id": 59, 
                                "left": null, 
                                "right": null
                              }
                            }
                          }
                        }
                      }
                    }, 
                    "right": {
                      "count": 6, 
                      "distance": 0.81905504465103152, 
                      "id": 93, 
                      "left": {
                        "count": 1, 
                        "distance": 0, 
                        "id": 4, 
                        "left": null, 
                        "right": null
                      }, 
                      "right": {
                        "count": 5, 
                        "distance": 0.7839968055486678, 
                        "id": 84, 
                        "left": {
                          "count": 1, 
                          "distance": 0, 
                          "id": 38, 
                          "left": null, 
                          "right": null
                        }, 
                        "right": {
                          "count": 4, 
                          "distance": 0.74755350748697913, 
                          "id": 78, 
                          "left": {
                            "count": 1, 
                            "distance": 0, 
                            "id": 30, 
                            "left": null, 
                            "right": null
                          }, 
                          "right": {
                            "count": 3, 
                            "distance": 0.72972759604454041, 
                            "id": 75, 
                            "left": {
                              "count": 1, 
                              "distance": 0, 
                              "id": 40, 
                              "left": null, 
                              "right": null
                            }, 
                            "right": {
                              "count": 2, 
                              "distance": 0.68331992626190186, 
                              "id": 68, 
                              "left": {
                                "count": 1, 
                                "distance": 0, 
                                "id": 26, 
                                "left": null, 
                                "right": null
                              }, 
                              "right": {
                                "count": 1, 
                                "distance": 0, 
                                "id": 36, 
                                "left": null, 
                                "right": null
                              }
                            }
                          }
                        }
                      }
                    }
                  }
                }
              }
            }
          }, 
          "right": {
            "count": 5, 
            "distance": 0.92321346700191487, 
            "id": 113, 
            "left": {
              "count": 1, 
              "distance": 0, 
              "id": 17, 
              "left": null, 
              "right": null
            }, 
            "right": {
              "count": 4, 
              "distance": 0.85624641180038452, 
              "id": 102, 
              "left": {
                "count": 1, 
                "distance": 0, 
                "id": 54, 
                "left": null, 
                "right": null
              }, 
              "right": {
                "count": 3, 
                "distance": 0.83246776461601257, 
                "id": 96, 
                "left": {
                  "count": 1, 
                  "distance": 0, 
                  "id": 52, 
                  "left": null, 
                  "right": null
                }, 
                "right": {
                  "count": 2, 
                  "distance": 0.78583067655563354, 
                  "id": 85, 
                  "left": {
                    "count": 1, 
                    "distance": 0, 
                    "id": 9, 
                    "left": null, 
                    "right": null
                  }, 
                  "right": {
                    "count": 1, 
                    "distance": 0, 
                    "id": 56, 
                    "left": null, 
                    "right": null
                  }
                }
              }
            }
          }
        }
      }
    }
  }
}
