# Supplementary material for: Automatic Segmentation of Drosophila Neural Compartments Using GAL4 Expression Data Reveals Novel Visual Pathways
Source: Curr Biol. 2016 Aug 8;26(15):1943–54. doi: 10.1016/j.cub.2016.05.052 (PMC4985560; doi:10.1016/j.cub.2016.05.052)
Supplement: Data S1. Clustering Results and Software [file mmc3.zip › Panser_et_al_supplemental_data_and_code/clustering-data/hierarchical_clustering/T1__Mushroom_Body__K60_dicedist/hierarchical_clustering__T1__Mushroom_Body__K60_dicedist.json]

{
  "clusterer": "K60_dicedist", 
  "cophenetic_correlation": 0.87559356576701108, 
  "dataset": "T1", 
  "dendrogram": "default", 
  "linkage": "average", 
  "region": "Mushroom_Body", 
  "tree": {
    "count": 60, 
    "distance": 0.97555100506749626, 
    "id": 119, 
    "left": {
      "count": 2, 
      "distance": 0.93094933032989502, 
      "id": 117, 
      "left": {
        "count": 1, 
        "distance": 0, 
        "id": 2, 
        "left": null, 
        "right": null
      }, 
      "right": {
        "count": 1, 
        "distance": 0, 
        "id": 41, 
        "left": null, 
        "right": null
      }
    }, 
    "right": {
      "count": 58, 
      "distance": 0.93419180418315684, 
      "id": 118, 
      "left": {
        "count": 1, 
        "distance": 0, 
        "id": 51, 
        "left": null, 
        "right": null
      }, 
      "right": {
        "count": 57, 
        "distance": 0.9282929223996621, 
        "id": 116, 
        "left": {
          "count": 54, 
          "distance": 0.86745334738357505, 
          "id": 114, 
          "left": {
            "count": 32, 
            "distance": 0.83177411754926034, 
            "id": 112, 
            "left": {
              "count": 2, 
              "distance": 0.69652599096298218, 
              "id": 98, 
              "left": {
                "count": 1, 
                "distance": 0, 
                "id": 10, 
                "left": null, 
                "right": null
              }, 
              "right": {
                "count": 1, 
                "distance": 0, 
                "id": 18, 
                "left": null, 
                "right": null
              }
            }, 
            "right": {
              "count": 30, 
              "distance": 0.825927929631595, 
              "id": 111, 
              "left": {
                "count": 1, 
                "distance": 0, 
                "id": 45, 
                "left": null, 
                "right": null
              }, 
              "right": {
                "count": 29, 
                "distance": 0.78645408153533924, 
                "id": 106, 
                "left": {
                  "count": 1, 
                  "distance": 0, 
                  "id": 24, 
                  "left": null, 
                  "right": null
                }, 
                "right": {
                  "count": 28, 
                  "distance": 0.74658590089529742, 
                  "id": 104, 
                  "left": {
                    "count": 12, 
                    "distance": 0.6715940941463816, 
                    "id": 94, 
                    "left": {
                      "count": 1, 
                      "distance": 0, 
                      "id": 47, 
                      "left": null, 
                      "right": null
                    }, 
                    "right": {
                      "count": 11, 
                      "distance": 0.65330581665039056, 
                      "id": 91, 
                      "left": {
                        "count": 1, 
                        "distance": 0, 
                        "id": 35, 
                        "left": null, 
                        "right": null
                      }, 
                      "right": {
                        "count": 10, 
                        "distance": 0.63197011417812765, 
                        "id": 88, 
                        "left": {
                          "count": 1, 
                          "distance": 0, 
                          "id": 22, 
                          "left": null, 
                          "right": null
                        }, 
                        "right": {
                          "count": 9, 
                          "distance": 0.57698118260928555, 
                          "id": 80, 
                          "left": {
                            "count": 2, 
                            "distance": 0.53694659471511841, 
                            "id": 74, 
                            "left": {
                              "count": 1, 
                              "distance": 0, 
                              "id": 15, 
                              "left": null, 
                              "right": null
                            }, 
                            "right": {
                              "count": 1, 
                              "distance": 0, 
                              "id": 55, 
                              "left": null, 
                              "right": null
                            }
                          }, 
                          "right": {
                            "count": 7, 
                            "distance": 0.55576209723949432, 
                            "id": 78, 
                            "left": {
                              "count": 4, 
                              "distance": 0.53043963015079498, 
                              "id": 71, 
                              "left": {
                                "count": 2, 
                                "distance": 0.42376580834388733, 
                                "id": 61, 
                                "left": {
                                  "count": 1, 
                                  "distance": 0, 
                                  "id": 14, 
                                  "left": null, 
                                  "right": null
                                }, 
                                "right": {
                                  "count": 1, 
                                  "distance": 0, 
                                  "id": 46, 
                                  "left": null, 
                                  "right": null
                                }
                              }, 
                              "right": {
                                "count": 2, 
                                "distance": 0.47550734877586365, 
                                "id": 64, 
                                "left": {
                                  "count": 1, 
                                  "distance": 0, 
                                  "id": 8, 
                                  "left": null, 
                                  "right": null
                                }, 
                                "right": {
                                  "count": 1, 
                                  "distance": 0, 
                                  "id": 52, 
                                  "left": null, 
                                  "right": null
                                }
                              }
                            }, 
                            "right": {
                              "count": 3, 
                              "distance": 0.53118172287940979, 
                              "id": 72, 
                              "left": {
                                "count": 1, 
                                "distance": 0, 
                                "id": 21, 
                                "left": null, 
                                "right": null
                              }, 
                              "right": {
                                "count": 2, 
                                "distance": 0.48584535717964172, 
                                "id": 67, 
                                "left": {
                                  "count": 1, 
                                  "distance": 0, 
                                  "id": 1, 
                                  "left": null, 
                                  "right": null
                                }, 
                                "right": {
                                  "count": 1, 
                                  "distance": 0, 
                                  "id": 11, 
                                  "left": null, 
                                  "right": null
                                }
                              }
                            }
                          }
                        }
                      }
                    }
                  }, 
                  "right": {
                    "count": 16, 
                    "distance": 0.73791900873184213, 
                    "id": 103, 
                    "left": {
                      "count": 1, 
                      "distance": 0, 
                      "id": 30, 
                      "left": null, 
                      "right": null
                    }, 
                    "right": {
                      "count": 15, 
                      "distance": 0.68561322159237337, 
                      "id": 96, 
                      "left": {
                        "count": 3, 
                        "distance": 0.55408424139022827, 
                        "id": 76, 
                        "left": {
                          "count": 1, 
                          "distance": 0, 
                          "id": 36, 
                          "left": null, 
                          "right": null
                        }, 
                        "right": {
                          "count": 2, 
                          "distance": 0.52892524003982544, 
                          "id": 69, 
                          "left": {
                            "count": 1, 
                            "distance": 0, 
                            "id": 19, 
                            "left": null, 
                            "right": null
                          }, 
                          "right": {
                            "count": 1, 
                            "distance": 0, 
                            "id": 50, 
                            "left": null, 
                            "right": null
                          }
                        }
                      }, 
                      "right": {
                        "count": 12, 
                        "distance": 0.6697856277227402, 
                        "id": 93, 
                        "left": {
                          "count": 2, 
                          "distance": 0.59274899959564209, 
                          "id": 84, 
                          "left": {
                            "count": 1, 
                            "distance": 0, 
                            "id": 33, 
                            "left": null, 
                            "right": null
                          }, 
                          "right": {
                            "count": 1, 
                            "distance": 0, 
                            "id": 37, 
                            "left": null, 
                            "right": null
                          }
                        }, 
                        "right": {
                          "count": 10, 
                          "distance": 0.65389986170662784, 
                          "id": 92, 
                          "left": {
                            "count": 1, 
                            "distance": 0, 
                            "id": 44, 
                            "left": null, 
                            "right": null
                          }, 
                          "right": {
                            "count": 9, 
                            "distance": 0.59863647487428451, 
                            "id": 85, 
                            "left": {
                              "count": 3, 
                              "distance": 0.53127939999103546, 
                              "id": 73, 
                              "left": {
                                "count": 1, 
                                "distance": 0, 
                                "id": 39, 
                                "left": null, 
                                "right": null
                              }, 
                              "right": {
                                "count": 2, 
                                "distance": 0.48545730113983154, 
                                "id": 66, 
                                "left": {
                                  "count": 1, 
                                  "distance": 0, 
                                  "id": 7, 
                                  "left": null, 
                                  "right": null
                                }, 
                                "right": {
                                  "count": 1, 
                                  "distance": 0, 
                                  "id": 25, 
                                  "left": null, 
                                  "right": null
                                }
                              }
                            }, 
                            "right": {
                              "count": 6, 
                              "distance": 0.57892811298370361, 
                              "id": 81, 
                              "left": {
                                "count": 1, 
                                "distance": 0, 
                                "id": 13, 
                                "left": null, 
                                "right": null
                              }, 
                              "right": {
                                "count": 5, 
                                "distance": 0.54718711227178574, 
                                "id": 75, 
                                "left": {
                                  "count": 1, 
                                  "distance": 0, 
                                  "id": 60, 
                                  "left": null, 
                                  "right": null
                                }, 
                                "right": {
                                  "count": 4, 
                                  "distance": 0.48151755332946772, 
                                  "id": 65, 
                                  "left": {
                                    "count": 1, 
                                    "distance": 0, 
                                    "id": 16, 
                                    "left": null, 
                                    "right": null
                                  }, 
                                  "right": {
                                    "count": 3, 
                                    "distance": 0.4668462723493576, 
                                    "id": 63, 
                                    "left": {
                                      "count": 1, 
                                      "distance": 0, 
                                      "id": 54, 
                                      "left": null, 
                                      "right": null
                                    }, 
                                    "right": {
                                      "count": 2, 
                                      "distance": 0.44585424661636353, 
                                      "id": 62, 
                                      "left": {
                                        "count": 1, 
                                        "distance": 0, 
                                        "id": 26, 
                                        "left": null, 
                                        "right": null
                                      }, 
                                      "right": {
                                        "count": 1, 
                                        "distance": 0, 
                                        "id": 58, 
                                        "left": null, 
                                        "right": null
                                      }
                                    }
                                  }
                                }
                              }
                            }
                          }
                        }
                      }
                    }
                  }
                }
              }
            }
          }, 
          "right": {
            "count": 22, 
            "distance": 0.85487167239189155, 
            "id": 113, 
            "left": {
              "count": 2, 
              "distance": 0.76706928014755249, 
              "id": 105, 
              "left": {
                "count": 1, 
                "distance": 0, 
                "id": 27, 
                "left": null, 
                "right": null
              }, 
              "right": {
                "count": 1, 
                "distance": 0, 
                "id": 32, 
                "left": null, 
                "right": null
              }
            }, 
            "right": {
              "count": 20, 
              "distance": 0.82521828234195715, 
              "id": 110, 
              "left": {
                "count": 10, 
                "distance": 0.72605010122060776, 
                "id": 101, 
                "left": {
                  "count": 2, 
                  "distance": 0.67616188526153564, 
                  "id": 95, 
                  "left": {
                    "count": 1, 
                    "distance": 0, 
                    "id": 6, 
                    "left": null, 
                    "right": null
                  }, 
                  "right": {
                    "count": 1, 
                    "distance": 0, 
                    "id": 59, 
                    "left": null, 
                    "right": null
                  }
                }, 
                "right": {
                  "count": 8, 
                  "distance": 0.70424333016077667, 
                  "id": 99, 
                  "left": {
                    "count": 3, 
                    "distance": 0.6482139527797699, 
                    "id": 89, 
                    "left": {
                      "count": 1, 
                      "distance": 0, 
                      "id": 23, 
                      "left": null, 
                      "right": null
                    }, 
                    "right": {
                      "count": 2, 
                      "distance": 0.59069526195526123, 
                      "id": 83, 
                      "left": {
                        "count": 1, 
                        "distance": 0, 
                        "id": 20, 
                        "left": null, 
                        "right": null
                      }, 
                      "right": {
                        "count": 1, 
                        "distance": 0, 
                        "id": 29, 
                        "left": null, 
                        "right": null
                      }
                    }
                  }, 
                  "right": {
                    "count": 5, 
                    "distance": 0.68700011571248365, 
                    "id": 97, 
                    "left": {
                      "count": 3, 
                      "distance": 0.55419477820396423, 
                      "id": 77, 
                      "left": {
                        "count": 1, 
                        "distance": 0, 
                        "id": 12, 
                        "left": null, 
                        "right": null
                      }, 
                      "right": {
                        "count": 2, 
                        "distance": 0.4898979663848877, 
                        "id": 68, 
                        "left": {
                          "count": 1, 
                          "distance": 0, 
                          "id": 3, 
                          "left": null, 
                          "right": null
                        }, 
                        "right": {
                          "count": 1, 
                          "distance": 0, 
                          "id": 34, 
                          "left": null, 
                          "right": null
                        }
                      }
                    }, 
                    "right": {
                      "count": 2, 
                      "distance": 0.60267311334609985, 
                      "id": 86, 
                      "left": {
                        "count": 1, 
                        "distance": 0, 
                        "id": 38, 
                        "left": null, 
                        "right": null
                      }, 
                      "right": {
                        "count": 1, 
                        "distance": 0, 
                        "id": 42, 
                        "left": null, 
                        "right": null
                      }
                    }
                  }
                }
              }, 
              "right": {
                "count": 10, 
                "distance": 0.81732768565416325, 
                "id": 109, 
                "left": {
                  "count": 2, 
                  "distance": 0.73698520660400391, 
                  "id": 102, 
                  "left": {
                    "count": 1, 
                    "distance": 0, 
                    "id": 40, 
                    "left": null, 
                    "right": null
                  }, 
                  "right": {
                    "count": 1, 
                    "distance": 0, 
                    "id": 43, 
                    "left": null, 
                    "right": null
                  }
                }, 
                "right": {
                  "count": 8, 
                  "distance": 0.7994137746947152, 
                  "id": 107, 
                  "left": {
                    "count": 1, 
                    "distance": 0, 
                    "id": 53, 
                    "left": null, 
                    "right": null
                  }, 
                  "right": {
                    "count": 7, 
                    "distance": 0.70795892675717664, 
                    "id": 100, 
                    "left": {
                      "count": 3, 
                      "distance": 0.58142167329788208, 
                      "id": 82, 
                      "left": {
                        "count": 1, 
                        "distance": 0, 
                        "id": 28, 
                        "left": null, 
                        "right": null
                      }, 
                      "right": {
                        "count": 2, 
                        "distance": 0.52986514568328857, 
                        "id": 70, 
                        "left": {
                          "count": 1, 
                          "distance": 0, 
                          "id": 31, 
                          "left": null, 
                          "right": null
                        }, 
                        "right": {
                          "count": 1, 
                          "distance": 0, 
                          "id": 48, 
                          "left": null, 
                          "right": null
                        }
                      }
                    }, 
                    "right": {
                      "count": 4, 
                      "distance": 0.65321648120880127, 
                      "id": 90, 
                      "left": {
                        "count": 1, 
                        "distance": 0, 
                        "id": 56, 
                        "left": null, 
                        "right": null
                      }, 
                      "right": {
                        "count": 3, 
                        "distance": 0.61259663105010986, 
                        "id": 87, 
                        "left": {
                          "count": 1, 
                          "distance": 0, 
                          "id": 17, 
                          "left": null, 
                          "right": null
                        }, 
                        "right": {
                          "count": 2, 
                          "distance": 0.5631479024887085, 
                          "id": 79, 
                          "left": {
                            "count": 1, 
                            "distance": 0, 
                            "id": 4, 
                            "left": null, 
                            "right": null
                          }, 
                          "right": {
                            "count": 1, 
                            "distance": 0, 
                            "id": 57, 
                            "left": null, 
                            "right": null
                          }
                        }
                      }
                    }
                  }
                }
              }
            }
          }
        }, 
        "right": {
          "count": 3, 
          "distance": 0.89547362923622131, 
          "id": 115, 
          "left": {
            "count": 1, 
            "distance": 0, 
            "id": 49, 
            "left": null, 
            "right": null
          }, 
          "right": {
            "count": 2, 
            "distance": 0.80270904302597046, 
            "id": 108, 
            "left": {
              "count": 1, 
              "distance": 0, 
              "id": 5, 
              "left": null, 
              "right": null
            }, 
            "right": {
              "count": 1, 
              "distance": 0, 
              "id": 9, 
              "left": null, 
              "right": null
            }
          }
        }
      }
    }
  }
}
