# Supplementary material for: Automatic Segmentation of Drosophila Neural Compartments Using GAL4 Expression Data Reveals Novel Visual Pathways
Source: Curr Biol. 2016 Aug 8;26(15):1943–54. doi: 10.1016/j.cub.2016.05.052 (PMC4985560; doi:10.1016/j.cub.2016.05.052)
Supplement: Data S1. Clustering Results and Software [file mmc3.zip › Panser_et_al_supplemental_data_and_code/clustering-data/CB1/id_driver_image.csv]

id	driver	image
37228	GMR9A03	CB1_GMR_9A03_AE_01_02-fA01b_C090901_20090901100637359_02_warp_m0g80c8e1e-1x26r301
37229	GMR9A04	CB1_GMR_9A04_AE_01_03-fA01b_C090827_20090827115510843_02_warp_m0g80c8e1e-1x26r301
37230	GMR9A05	CB1_GMR_9A05_AE_01_04-fA01b_C100430_20100430220530328_02_warp_m0g80c8e1e-1x26r301
37231	GMR9A06	CB1_GMR_9A06_AE_01_02-fA01b_C090820_20090821132413671_02_warp_m0g80c8e1e-1x26r301
37232	GMR9A07	CB1_GMR_9A07_AE_01_02-fA01b_C090820_20090821132749656_02_warp_m0g80c8e1e-1x26r301
37233	GMR9A08	CB1_GMR_9A08_AE_01_00-fA01b_C090820_20090821132852484_02_warp_m0g80c8e1e-1x26r301
37234	GMR9A09	CB1_GMR_9A09_AE_01_03-fA01b_C090821_20090821133541296_02_warp_m0g80c8e1e-1x26r301
37235	GMR9A11	CB1_GMR_9A11_AE_01_01-fA01b_C090821_20090821134130562_02_warp_m0g80c8e1e-1x26r301
37236	GMR9B05	CB1_GMR_9B05_AE_01_17-fA01b_C100120_20100120124958625_02_warp_m0g80c8e1e-1x26r301
37237	GMR9C10	CB1_GMR_9C10_AE_01_23-fA01b_C100120_20100120125311859_02_warp_m0g80c8e1e-1x26r301
37238	GMR9C11	CB1_GMR_9C11_AE_01_57-fA01b_C101214_20101214100952734_02_warp_m0g80c8e1e-1x26r301
37239	GMR9C12	CB1_GMR_9C12_AE_01_29-fA01b_C100120_20100120125741015_02_warp_m0g80c8e1e-1x26r301
37240	GMR9D12	CB1_GMR_9D12_AE_01_03-fA01b_C110218_20110218103433625_02_warp_m0g80c8e1e-1x26r301
37241	GMR9E01	CB1_GMR_9E01_AE_01_03-fA01b_C090924_20090924095501235_02_warp_m0g80c8e1e-1x26r301
37242	GMR9E05	CB1_GMR_9E05_AE_01_02-fA01b_C090915_20090915142131484_02_warp_m0g80c8e1e-1x26r301
37243	GMR9E06	CB1_GMR_9E06_AE_01_02-fA01b_C090901_20090901112445437_02_warp_m0g80c8e1e-1x26r301
37244	GMR9E11	CB1_GMR_9E11_AE_01_04-fA01b_C110629_20110629102301796_02_warp_m0g80c8e1e-1x26r301
37245	GMR9F02	CB1_GMR_9F02_AE_01_02-fA01b_C090902_20090902104133062_02_warp_m0g80c8e1e-1x26r301
37246	GMR9F03	CB1_GMR_9F03_AE_01_02-fA01b_C090902_20090902104439109_02_warp_m0g80c8e1e-1x26r301
37247	GMR9F04	CB1_GMR_9F04_AE_01_02-fA01b_C090902_20090902104731500_02_warp_m0g80c8e1e-1x26r301
37248	GMR9F09	CB1_GMR_9F09_AE_01_05-fA01b_C091218_20091218102655865_02_warp_m0g80c8e1e-1x26r301
37249	GMR9F12	CB1_GMR_9F12_AE_01_00-fA01b_C090902_20090902105824515_02_warp_m0g80c8e1e-1x26r301
37250	GMR9G03	CB1_GMR_9G03_AE_01_00-fA01b_C090901_20090901113328656_02_warp_m0g80c8e1e-1x26r301
37251	GMR9G04	CB1_GMR_9G04_AE_01_02-fA01b_C090901_20090901113922968_02_warp_m0g80c8e1e-1x26r301
37252	GMR9G08	CB1_GMR_9G08_AE_01_31-fA01b_C100418_20100419213620609_02_warp_m0g80c8e1e-1x26r301
37253	GMR9G09	CB1_GMR_9G09_AE_01_41-fA01b_C100120_20100120131426046_02_warp_m0g80c8e1e-1x26r301
37254	GMR10A06	CB1_GMR_10A06_AE_01_08-fA01b_C100709_20100709225242046_02_warp_m0g80c8e1e-1x26r301
37255	GMR10A07	CB1_GMR_10A07_AE_01_09-fA01b_C100723_20100723110413656_02_warp_m0g80c8e1e-1x26r301
37256	GMR10A09	CB1_GMR_10A09_AE_01_14-fA01b_C110114_20110117123119062_02_warp_m0g80c8e1e-1x26r301
37257	GMR10A11	CB1_GMR_10A11_AE_01_08-fA01b_C090919_20090919090341339_02_warp_m0g80c8e1e-1x26r301
37258	GMR10A12	CB1_GMR_10A12_AE_01_09-fA01b_C090919_20090919090446183_02_warp_m0g80c8e1e-1x26r301
37259	GMR10B01	CB1_GMR_10B01_AE_01_05-fA01b_C091130_20091201140014654_02_warp_m0g80c8e1e-1x26r301
37260	GMR10B02	CB1_GMR_10B02_AE_01_04-fA01b_C091130_20091201140211091_02_warp_m0g80c8e1e-1x26r301
37261	GMR10B05	CB1_GMR_10B05_AE_01_05-fA01b_C100709_20100709225631953_02_warp_m0g80c8e1e-1x26r301
37262	GMR10B06	CB1_GMR_10B06_AE_01_03-fA01b_C100319_20100319105344703_02_warp_m0g80c8e1e-1x26r301
37263	GMR10B08	CB1_GMR_10B08_AE_01_04-fA01b_C100709_20100709225917140_02_warp_m0g80c8e1e-1x26r301
37264	GMR10B09	CB1_GMR_10B09_AE_01_09-fA01b_C090919_20090919090818746_02_warp_m0g80c8e1e-1x26r301
37265	GMR10B11	CB1_GMR_10B11_AE_01_06-fA01b_C100109_20100111084659939_02_warp_m0g80c8e1e-1x26r301
37266	GMR10C04	CB1_GMR_10C04_AE_01_03-fA01b_C101006_20101006100859359_02_warp_m0g80c8e1e-1x26r301
37267	GMR10C05	CB1_GMR_10C05_AE_01_11-fA01b_C100723_20100723110603203_02_warp_m0g80c8e1e-1x26r301
37268	GMR10C06	CB1_GMR_10C06_AE_01_03-fA01b_C101006_20101006101043406_02_warp_m0g80c8e1e-1x26r301
37269	GMR10C07	CB1_GMR_10C07_AE_01_12-fA01b_C100709_20100709230124312_02_warp_m0g80c8e1e-1x26r301
37270	GMR10D09	CB1_GMR_10D09_AE_01_04-fA01b_C100429_20100429091505046_02_warp_m0g80c8e1e-1x26r301
37271	GMR10E02	CB1_GMR_10E02_AE_01_11-fA01b_C100604_20100604093950828_02_warp_m0g80c8e1e-1x26r301
37272	GMR10E03	CB1_GMR_10E03_AE_01_04-fA01b_C100429_20100429091631875_02_warp_m0g80c8e1e-1x26r301
37273	GMR10E04	CB1_GMR_10E04_AE_01_07-fA01b_C090919_20090919114643593_02_warp_m0g80c8e1e-1x26r301
37274	GMR10E07	CB1_GMR_10E07_AE_01_10-fA01b_C100418_20100419213734968_02_warp_m0g80c8e1e-1x26r301
37275	GMR10E09	CB1_GMR_10E09_AE_01_13-fA01b_C091216_20091216104311084_02_warp_m0g80c8e1e-1x26r301
37276	GMR10F02	CB1_GMR_10F02_AE_01_02-fA01b_C090226_20090226161945500_02_warp_m0g80c8e1e-1x26r301
37277	GMR10F08	CB1_GMR_10F08_AE_01_05-fA01b_C100418_20100419214058359_02_warp_m0g80c8e1e-1x26r301
37278	GMR10F09	CB1_GMR_10F09_AE_01_06-fA01b_C101205_20101206102718218_02_warp_m0g80c8e1e-1x26r301
37279	GMR10F12	CB1_GMR_10F12_AE_01_05-fA01b_C100710_20100710122547015_02_warp_m0g80c8e1e-1x26r301
37280	GMR10G01	CB1_GMR_10G01_AE_01_09-fA01b_C090919_20090919122309968_02_warp_m0g80c8e1e-1x26r301
37281	GMR10G02	CB1_GMR_10G02_AE_01_10-fA01b_C100109_20100111084955518_02_warp_m0g80c8e1e-1x26r301
37282	GMR10G04	CB1_GMR_10G04_AE_01_05-fA01b_C091201_20091201140504373_02_warp_m0g80c8e1e-1x26r301
37283	GMR10G09	CB1_GMR_10G09_AE_01_10-fA01b_C090919_20090921112305437_02_warp_m0g80c8e1e-1x26r301
37284	GMR10H02	CB1_GMR_10H02_AE_01_11-fA01b_C100708_20100708110135546_02_warp_m0g80c8e1e-1x26r301
37285	GMR10H03	CB1_GMR_10H03_AE_01_17-fA01b_C101205_20101206103312015_02_warp_m0g80c8e1e-1x26r301
37286	GMR10H04	CB1_GMR_10H04_AE_01_07-fA01b_C100708_20100708110244093_02_warp_m0g80c8e1e-1x26r301
37287	GMR10H05	CB1_GMR_10H05_AE_01_04-fA01b_C090922_20090922111220641_02_warp_m0g80c8e1e-1x26r301
37288	GMR10H09	CB1_GMR_10H09_AE_01_13-fA01b_C091201_20091201142513966_02_warp_m0g80c8e1e-1x26r301
37289	GMR10H10	CB1_GMR_10H10_AE_01_05-fA01b_C100418_20100419214238109_02_warp_m0g80c8e1e-1x26r301
37290	GMR11A01	CB1_GMR_11A01_AE_01_11-fA01b_C100320_20100321132301843_02_warp_m0g80c8e1e-1x26r301
37291	GMR11A07	CB1_GMR_11A07_AE_01_06-fA01b_C090922_20090922112626891_02_warp_m0g80c8e1e-1x26r301
37292	GMR11A09	CB1_GMR_11A09_AE_01_10-fA01b_C090922_20090922100437730_02_warp_m0g80c8e1e-1x26r301
37293	GMR11A10	CB1_GMR_11A10_AE_01_02-fA01b_C090226_20090226151445906_02_warp_m0g80c8e1e-1x26r301
37294	GMR11A11	CB1_GMR_11A11_AE_01_10-fA01b_C090922_20090922100754746_02_warp_m0g80c8e1e-1x26r301
37295	GMR11A12	CB1_GMR_11A12_AE_01_05-fA01b_C100708_20100708110424953_02_warp_m0g80c8e1e-1x26r301
37296	GMR11B02	CB1_GMR_11B02_AE_01_05-fA01b_C100429_20100429091829562_02_warp_m0g80c8e1e-1x26r301
37297	GMR11B04	CB1_GMR_11B04_AE_01_14-fA01b_C090922_20090922101435089_02_warp_m0g80c8e1e-1x26r301
37298	GMR11B06	CB1_GMR_11B06_AE_01_11-fA01b_C100407_20100408134400062_02_warp_m0g80c8e1e-1x26r301
37299	GMR11B07	CB1_GMR_11B07_AE_01_14-fA01b_C110629_20110629102632140_02_warp_m0g80c8e1e-1x26r301
37300	GMR11B09	CB1_GMR_11B09_AE_01_13-fA01b_C100708_20100708110557000_02_warp_m0g80c8e1e-1x26r301
37301	GMR11B12	CB1_GMR_11B12_AE_01_07-fA01b_C090922_20090922101749199_02_warp_m0g80c8e1e-1x26r301
37302	GMR11C04	CB1_GMR_11C04_AE_01_08-fA01b_C100319_20100319105602984_02_warp_m0g80c8e1e-1x26r301
37303	GMR11C07	CB1_GMR_11C07_AE_01_05-fA01b_C100429_20100429092106843_02_warp_m0g80c8e1e-1x26r301
37304	GMR11C11	CB1_GMR_11C11_AE_01_04-fA01b_C091126_20091126102855653_02_warp_m0g80c8e1e-1x26r301
37305	GMR11D01	CB1_GMR_11D01_AE_01_09-fA01b_C091030_20091030124448828_02_warp_m0g80c8e1e-1x26r301
37306	GMR11D02	CB1_GMR_11D02_AE_01_04-fA01b_C100708_20100708110656859_02_warp_m0g80c8e1e-1x26r301
37308	GMR11D04	CB1_GMR_11D04_AE_01_10-fA01b_C100319_20100319105629359_02_warp_m0g80c8e1e-1x26r301
37309	GMR11D09	CB1_GMR_11D09_AE_01_13-fA01b_C091216_20091216105344037_02_warp_m0g80c8e1e-1x26r301
37310	GMR11E05	CB1_GMR_11E05_AE_01_11-fA01b_C100418_20100419214454250_02_warp_m0g80c8e1e-1x26r301
37311	GMR11E07	CB1_GMR_11E07_AE_01_07-fA01b_C090923_20090923110948047_02_warp_m0g80c8e1e-1x26r301
37312	GMR11E08	CB1_GMR_11E08_AE_01_03-fA01b_C100226_20100226111100625_02_warp_m0g80c8e1e-1x26r301
37313	GMR11F02	CB1_GMR_11F02_AE_01_13-fA01b_C090923_20090923111510266_02_warp_m0g80c8e1e-1x26r301
37314	GMR11F03	CB1_GMR_11F03_AE_01_16-fA01b_C091126_20091126103953512_02_warp_m0g80c8e1e-1x26r301
37315	GMR11F06	CB1_GMR_11F06_AE_01_09-fA01b_C090923_20090923111650032_02_warp_m0g80c8e1e-1x26r301
37316	GMR11F07	CB1_GMR_11F07_AE_01_13-fA01b_C101006_20101006101446656_02_warp_m0g80c8e1e-1x26r301
37317	GMR11F08	CB1_GMR_11F08_AE_01_10-fA01b_C100708_20100708111013437_02_warp_m0g80c8e1e-1x26r301
37318	GMR11G01	CB1_GMR_11G01_AE_01_08-fA01b_C110107_20110107105659718_02_warp_m0g80c8e1e-1x26r301
37319	GMR11G08	CB1_GMR_11G08_AE_01_03-fA01b_C090923_20090923112411704_02_warp_m0g80c8e1e-1x26r301
37320	GMR11G11	CB1_GMR_11G11_AE_01_03-fA01b_C100226_20100226111622437_02_warp_m0g80c8e1e-1x26r301
37321	GMR11G12	CB1_GMR_11G12_AE_01_00-fA01b_C090303_20090303104649609_02_warp_m0g80c8e1e-1x26r301
37322	GMR11H01	CB1_GMR_11H01_AE_01_03-fA01b_C101123_20101123101317546_02_warp_m0g80c8e1e-1x26r301
37323	GMR11H05	CB1_GMR_11H05_AE_01_06-fA01b_C091202_20091202093723766_02_warp_m0g80c8e1e-1x26r301
37324	GMR11H07	CB1_GMR_11H07_AE_01_00-fA01b_C090303_20090303105441671_02_warp_m0g80c8e1e-1x26r301
37325	GMR11H09	CB1_GMR_11H09_AE_01_14-fA01b_C091202_20091202093831360_02_warp_m0g80c8e1e-1x26r301
37326	GMR11H10	CB1_GMR_11H10_AE_01_08-fA01b_C110105_20110105102707421_02_warp_m0g80c8e1e-1x26r301
37327	GMR12A01	CB1_GMR_12A01_AE_01_05-fA01b_C090508_20090508135056281_02_warp_m0g80c8e1e-1x26r301
37328	GMR12A05	CB1_GMR_12A05_AE_01_06-fA01b_C091202_20091202094419626_02_warp_m0g80c8e1e-1x26r301
37329	GMR12A06	CB1_GMR_12A06_AE_01_06-fA01b_C110105_20110105103129031_02_warp_m0g80c8e1e-1x26r301
37330	GMR12A08	CB1_GMR_12A08_AE_01_06-fA01b_C091202_20091202094535126_02_warp_m0g80c8e1e-1x26r301
37331	GMR12A10	CB1_GMR_12A10_AE_01_03-fA01b_C101002_20101003110235078_02_warp_m0g80c8e1e-1x26r301
37332	GMR12A11	CB1_GMR_12A11_AE_01_05-fA01b_C090923_20090923112849813_02_warp_m0g80c8e1e-1x26r301
37333	GMR12A12	CB1_GMR_12A12_AE_01_05-fA01b_C090923_20090923113202016_02_warp_m0g80c8e1e-1x26r301
37334	GMR12B01	CB1_GMR_12B01_AE_01_03-fA01b_C091202_20091202094754516_02_warp_m0g80c8e1e-1x26r301
37335	GMR12B02	CB1_GMR_12B02_AE_01_05-fA01b_C100429_20100429092533046_02_warp_m0g80c8e1e-1x26r301
37336	GMR12B08	CB1_GMR_12B08_AE_01_06-fA01b_C091202_20091202095212485_02_warp_m0g80c8e1e-1x26r301
37337	GMR12B10	CB1_GMR_12B10_AE_01_05-fA01b_C100319_20100319110008281_02_warp_m0g80c8e1e-1x26r301
37338	GMR12C01	CB1_GMR_12C01_AE_01_10-fA01b_C100418_20100419214726468_02_warp_m0g80c8e1e-1x26r301
37339	GMR12C04	CB1_GMR_12C04_AE_01_06-fA01b_C090923_20090923110540730_02_warp_m0g80c8e1e-1x26r301
37340	GMR12C07	CB1_GMR_12C07_AE_01_02-fA01b_C090328_20090330100423125_02_warp_m0g80c8e1e-1x26r301
37341	GMR12C11	CB1_GMR_12C11_AE_01_10-fA01b_C090923_20090923111206371_02_warp_m0g80c8e1e-1x26r301
37342	GMR12C12	CB1_GMR_12C12_AE_01_15-fA01b_C100709_20100709110839031_02_warp_m0g80c8e1e-1x26r301
37343	GMR12D02	CB1_GMR_12D02_AE_01_08-fA01b_C100109_20100109110247835_02_warp_m0g80c8e1e-1x26r301
37344	GMR12D03	CB1_GMR_12D03_AE_01_06-fA01b_C090923_20090923111353105_02_warp_m0g80c8e1e-1x26r301
37345	GMR12D04	CB1_GMR_12D04_AE_01_07-fA01b_C100429_20100429092632093_02_warp_m0g80c8e1e-1x26r301
37346	GMR12D05	CB1_GMR_12D05_AE_01_11-fA01b_C100709_20100709110938718_02_warp_m0g80c8e1e-1x26r301
37347	GMR12D09	CB1_GMR_12D09_AE_01_09-fA01b_C091030_20091030125044687_02_warp_m0g80c8e1e-1x26r301
37348	GMR12D10	CB1_GMR_12D10_AE_01_08-fA01b_C090923_20090923111829277_02_warp_m0g80c8e1e-1x26r301
37349	GMR12D11	CB1_GMR_12D11_AE_01_06-fA01b_C100226_20100226111819890_02_warp_m0g80c8e1e-1x26r301
37350	GMR12D12	CB1_GMR_12D12_AE_01_07-fA01b_C100429_20100429210245171_02_warp_m0g80c8e1e-1x26r301
37351	GMR12E04	CB1_GMR_12E04_AE_01_06-fA01b_C100319_20100319110034984_02_warp_m0g80c8e1e-1x26r301
37352	GMR12E08	CB1_GMR_12E08_AE_01_09-fA01b_C100709_20100709111356375_02_warp_m0g80c8e1e-1x26r301
37353	GMR12E09	CB1_GMR_12E09_AE_01_10-fA01b_C100319_20100319110220281_02_warp_m0g80c8e1e-1x26r301
37354	GMR12F01	CB1_GMR_12F01_AE_01_05-fA01b_C100226_20100226112124437_02_warp_m0g80c8e1e-1x26r301
37355	GMR12F03	CB1_GMR_12F03_AE_01_04-fA01b_C091202_20091202100501891_02_warp_m0g80c8e1e-1x26r301
37356	GMR12F05	CB1_GMR_12F05_AE_01_04-fA01b_C100709_20100709111603109_02_warp_m0g80c8e1e-1x26r301
37357	GMR12F08	CB1_GMR_12F08_AE_01_09-fA01b_C100227_20100301104016062_02_warp_m0g80c8e1e-1x26r301
37358	GMR12F09	CB1_GMR_12F09_AE_01_04-fA01b_C100319_20100319110508640_02_warp_m0g80c8e1e-1x26r301
37359	GMR12F11	CB1_GMR_12F11_AE_01_06-fA01b_C101002_20101003110807140_02_warp_m0g80c8e1e-1x26r301
37360	GMR12G01	CB1_GMR_12G01_AE_01_04-fA01b_C100319_20100319110633625_02_warp_m0g80c8e1e-1x26r301
37361	GMR12G02	CB1_GMR_12G02_AE_01_03-fA01b_C101002_20101003110844843_02_warp_m0g80c8e1e-1x26r301
37362	GMR12G03	CB1_GMR_12G03_AE_01_08-fA01b_C091014_20091014113612781_02_warp_m0g80c8e1e-1x26r301
37363	GMR12G04	CB1_GMR_12G04_AE_01_05-fA01b_C100811_20100811102535687_02_warp_m0g80c8e1e-1x26r301
37364	GMR12G06	CB1_GMR_12G06_AE_01_05-fA01b_C100709_20100709111820250_02_warp_m0g80c8e1e-1x26r301
37365	GMR12G07	CB1_GMR_12G07_AE_01_05-fA01b_C100709_20100709111958375_02_warp_m0g80c8e1e-1x26r301
37366	GMR12G08	CB1_GMR_12G08_AE_01_10-fA01b_C100420_20100420221129203_02_warp_m0g80c8e1e-1x26r301
37367	GMR12G09	CB1_GMR_12G09_AE_01_04-fA01b_C101002_20101003111201265_02_warp_m0g80c8e1e-1x26r301
37368	GMR12G10	CB1_GMR_12G10_AE_01_03-fA01b_C100318_20100318135634796_02_warp_m0g80c8e1e-1x26r301
37369	GMR12G11	CB1_GMR_12G11_AE_01_10-fA01b_C091014_20091014113917765_02_warp_m0g80c8e1e-1x26r301
37370	GMR12G12	CB1_GMR_12G12_AE_01_05-fA01b_C091218_20091218160337281_02_warp_m0g80c8e1e-1x26r301
37371	GMR12H02	CB1_GMR_12H02_AE_01_07-fA01b_C100429_20100429210350578_02_warp_m0g80c8e1e-1x26r301
37372	GMR12H03	CB1_GMR_12H03_AE_01_04-fA01b_C100429_20100429210526062_02_warp_m0g80c8e1e-1x26r301
37374	GMR12H08	CB1_GMR_12H08_AE_01_05-fA01b_C101014_20101014101605812_02_warp_m0g80c8e1e-1x26r301
37375	GMR12H09	CB1_GMR_12H09_AE_01_05-fA01b_C100429_20100429210838281_02_warp_m0g80c8e1e-1x26r301
37376	GMR12H11	CB1_GMR_12H11_AE_01_04-fA01b_C101014_20101014101844312_02_warp_m0g80c8e1e-1x26r301
37377	GMR12H12	CB1_GMR_12H12_AE_01_04-fA01b_C100712_20100712221209718_02_warp_m0g80c8e1e-1x26r301
37378	GMR13A04	CB1_GMR_13A04_AE_01_05-fA01b_C100226_20100226140807453_02_warp_m0g80c8e1e-1x26r301
37379	GMR13A07	CB1_GMR_13A07_AE_01_03-fA01b_C101014_20101014102001125_02_warp_m0g80c8e1e-1x26r301
37380	GMR13A08	CB1_GMR_13A08_AE_01_05-fA01b_C100712_20100712221434843_02_warp_m0g80c8e1e-1x26r301
37381	GMR13B01	CB1_GMR_13B01_AE_01_04-fA01b_C100226_20100226140958125_02_warp_m0g80c8e1e-1x26r301
37382	GMR13B02	CB1_GMR_13B02_AE_01_09-fA01b_C091203_20091203140441294_02_warp_m0g80c8e1e-1x26r301
37383	GMR13B06	CB1_GMR_13B06_AE_01_06-fA01b_C091204_20091204114348126_02_warp_m0g80c8e1e-1x26r301
37384	GMR13B07	CB1_GMR_13B07_AE_01_08-fA01b_C091216_20091216110439069_02_warp_m0g80c8e1e-1x26r301
37385	GMR13B08	CB1_GMR_13B08_AE_01_05-fA01b_C091204_20091204114814266_02_warp_m0g80c8e1e-1x26r301
37386	GMR13B10	CB1_GMR_13B10_AE_01_04-fA01b_C091218_20091218160745578_02_warp_m0g80c8e1e-1x26r301
37387	GMR13B12	CB1_GMR_13B12_AE_01_14-fA01b_C091204_20091204115118220_02_warp_m0g80c8e1e-1x26r301
37388	GMR13C03	CB1_GMR_13C03_AE_01_03-fA01b_C100712_20100712221705765_02_warp_m0g80c8e1e-1x26r301
37389	GMR13C04	CB1_GMR_13C04_AE_01_03-fA01b_C100319_20100319125626031_02_warp_m0g80c8e1e-1x26r301
37391	GMR13C09	CB1_GMR_13C09_AE_01_03-fA01b_C100712_20100712221903906_02_warp_m0g80c8e1e-1x26r301
37392	GMR13C11	CB1_GMR_13C11_AE_01_08-fA01b_C100113_20100113095922770_02_warp_m0g80c8e1e-1x26r301
37393	GMR13D02	CB1_GMR_13D02_AE_01_03-fA01b_C101014_20101014102150687_02_warp_m0g80c8e1e-1x26r301
37394	GMR13D03	CB1_GMR_13D03_AE_01_04-fA01b_C091204_20091204120109548_02_warp_m0g80c8e1e-1x26r301
37395	GMR13D04	CB1_GMR_13D04_AE_01_07-fA01b_C100320_20100321132457812_02_warp_m0g80c8e1e-1x26r301
37396	GMR13D09	CB1_GMR_13D09_AE_01_06-fA01b_C091204_20091204114018044_02_warp_m0g80c8e1e-1x26r301
37397	GMR13E04	CB1_GMR_13E04_AE_01_04-fA01b_C100712_20100712222314718_02_warp_m0g80c8e1e-1x26r301
37398	GMR13E06	CB1_GMR_13E06_AE_01_03-fA01b_C091204_20091204114836044_02_warp_m0g80c8e1e-1x26r301
37399	GMR13E10	CB1_GMR_13E10_AE_01_02-fA01b_C101218_20101219105714437_02_warp_m0g80c8e1e-1x26r301
37400	GMR13E12	CB1_GMR_13E12_AE_01_03-fA01b_C091204_20091204115149107_02_warp_m0g80c8e1e-1x26r301
37401	GMR13F01	CB1_GMR_13F01_AE_01_03-fA01b_C100318_20100318135829968_02_warp_m0g80c8e1e-1x26r301
37402	GMR13F02	CB1_GMR_13F02_AE_01_04-fA01b_C100319_20100319125832484_02_warp_m0g80c8e1e-1x26r301
37403	GMR13F03	CB1_GMR_13F03_AE_01_05-fA01b_C100318_20100318140102203_02_warp_m0g80c8e1e-1x26r301
37404	GMR13F04	CB1_GMR_13F04_AE_01_04-fA01b_C100318_20100318140202562_02_warp_m0g80c8e1e-1x26r301
37405	GMR13F07	CB1_GMR_13F07_AE_01_02-fA01b_C090306_20090306143524640_02_warp_m0g80c8e1e-1x26r301
37406	GMR13F08	CB1_GMR_13F08_AE_01_03-fA01b_C100712_20100712222629875_02_warp_m0g80c8e1e-1x26r301
37407	GMR13F09	CB1_GMR_13F09_AE_01_04-fA01b_C100226_20100226141508000_02_warp_m0g80c8e1e-1x26r301
37408	GMR13F10	CB1_GMR_13F10_AE_01_04-fA01b_C100429_20100429211319734_02_warp_m0g80c8e1e-1x26r301
37409	GMR13G01	CB1_GMR_13G01_AE_01_04-fA01b_C100318_20100318140326046_02_warp_m0g80c8e1e-1x26r301
37410	GMR13G03	CB1_GMR_13G03_AE_01_03-fA01b_C100712_20100712222824765_02_warp_m0g80c8e1e-1x26r301
37411	GMR13G04	CB1_GMR_13G04_AE_01_03-fA01b_C100429_20100429211423828_02_warp_m0g80c8e1e-1x26r301
37412	GMR13G06	CB1_GMR_13G06_AE_01_12-fA01b_C100226_20100226141810468_02_warp_m0g80c8e1e-1x26r301
37413	GMR13G08	CB1_GMR_13G08_AE_01_07-fA01b_C100710_20100710122658593_02_warp_m0g80c8e1e-1x26r301
37414	GMR13G12	CB1_GMR_13G12_AE_01_05-fA01b_C091208_20091208094418678_02_warp_m0g80c8e1e-1x26r301
37415	GMR13H03	CB1_GMR_13H03_AE_01_05-fA01b_C100226_20100226142529671_02_warp_m0g80c8e1e-1x26r301
37416	GMR13H04	CB1_GMR_13H04_AE_01_03-fA01b_C100319_20100319125902578_02_warp_m0g80c8e1e-1x26r301
37417	GMR13H08	CB1_GMR_13H08_AE_01_00-fA01b_C100710_20100710122826468_02_warp_m0g80c8e1e-1x26r301
37418	GMR13H11	CB1_GMR_13H11_AE_01_07-fA01b_C091208_20091208094724662_02_warp_m0g80c8e1e-1x26r301
37419	GMR14A01	CB1_GMR_14A01_AE_01_01-fA01b_C090310_20090310144606437_02_warp_m0g80c8e1e-1x26r301
37420	GMR14A02	CB1_GMR_14A02_AE_01_04-fA01b_C100226_20100226142622140_02_warp_m0g80c8e1e-1x26r301
37421	GMR14A05	CB1_GMR_14A05_AE_01_13-fA01b_C100226_20100226142935296_02_warp_m0g80c8e1e-1x26r301
37422	GMR14A07	CB1_GMR_14A07_AE_01_04-fA01b_C100318_20100318140627234_02_warp_m0g80c8e1e-1x26r301
37423	GMR14A11	CB1_GMR_14A11_AE_01_04-fA01b_C100318_20100318140749484_02_warp_m0g80c8e1e-1x26r301
37424	GMR14A12	CB1_GMR_14A12_AE_01_09-fA01b_C091208_20091208095749334_02_warp_m0g80c8e1e-1x26r301
37425	GMR14B01	CB1_GMR_14B01_AE_01_03-fA01b_C100226_20100226112347734_02_warp_m0g80c8e1e-1x26r301
37426	GMR14B02	CB1_GMR_14B02_AE_01_04-fA01b_C100226_20100226112610765_02_warp_m0g80c8e1e-1x26r301
37427	GMR14B04	CB1_GMR_14B04_AE_01_03-fA01b_C100430_20100430105619687_02_warp_m0g80c8e1e-1x26r301
37429	GMR14B06	CB1_GMR_14B06_AE_01_08-fA01b_C100227_20100301104154750_02_warp_m0g80c8e1e-1x26r301
37430	GMR14B07	CB1_GMR_14B07_AE_01_04-fA01b_C100227_20100301104410171_02_warp_m0g80c8e1e-1x26r301
37431	GMR14B11	CB1_GMR_14B11_AE_01_05-fA01b_C091208_20091208100242803_02_warp_m0g80c8e1e-1x26r301
37432	GMR14C03	CB1_GMR_14C03_AE_01_01-fA01b_C090311_20090311111615843_02_warp_m0g80c8e1e-1x26r301
37433	GMR14C05	CB1_GMR_14C05_AE_01_05-fA01b_C091208_20091208100519787_02_warp_m0g80c8e1e-1x26r301
37434	GMR14C06	CB1_GMR_14C06_AE_01_00-fA01b_C090311_20090311112412187_02_warp_m0g80c8e1e-1x26r301
37435	GMR14C07	CB1_GMR_14C07_AE_01_05-fA01b_C100320_20100321132720765_02_warp_m0g80c8e1e-1x26r301
37436	GMR14C08	CB1_GMR_14C08_AE_01_11-fA01b_C100227_20100301104559234_02_warp_m0g80c8e1e-1x26r301
37437	GMR14C11	CB1_GMR_14C11_AE_01_11-fA01b_C091216_20091216142602937_02_warp_m0g80c8e1e-1x26r301
37438	GMR14D05	CB1_GMR_14D05_AE_01_02-fA01b_C090311_20090311113954718_02_warp_m0g80c8e1e-1x26r301
37439	GMR14D06	CB1_GMR_14D06_AE_01_05-fA01b_C100430_20100430105901078_02_warp_m0g80c8e1e-1x26r301
37440	GMR14D10	CB1_GMR_14D10_AE_01_01-fA01b_C090528_20090529131159187_02_warp_m0g80c8e1e-1x26r301
37441	GMR14D12	CB1_GMR_14D12_AE_01_00-fA01b_C090311_20090311122154500_02_warp_m0g80c8e1e-1x26r301
37442	GMR14E02	CB1_GMR_14E02_AE_01_03-fA01b_C100702_20100702091114296_02_warp_m0g80c8e1e-1x26r301
37443	GMR14E05	CB1_GMR_14E05_AE_01_04-fA01b_C100430_20100430110005328_02_warp_m0g80c8e1e-1x26r301
37444	GMR14E06	CB1_GMR_14E06_AE_01_08-fA01b_C100320_20100321132935031_02_warp_m0g80c8e1e-1x26r301
37445	GMR14E08	CB1_GMR_14E08_AE_01_04-fA01b_C091211_20091211092728531_02_warp_m0g80c8e1e-1x26r301
37446	GMR14E09	CB1_GMR_14E09_AE_01_79-fA01b_C110428_20110428113904968_02_warp_m0g80c8e1e-1x26r301
37447	GMR14E12	CB1_GMR_14E12_AE_01_04-fA01b_C100811_20100811103019125_02_warp_m0g80c8e1e-1x26r301
37448	GMR14F03	CB1_GMR_14F03_AE_01_09-fA01b_C100323_20100323114341296_02_warp_m0g80c8e1e-1x26r301
37449	GMR14F06	CB1_GMR_14F06_AE_01_05-fA01b_C100430_20100430110206468_02_warp_m0g80c8e1e-1x26r301
37450	GMR14F09	CB1_GMR_14F09_AE_01_05-fA01b_C100811_20100811103418671_02_warp_m0g80c8e1e-1x26r301
37451	GMR14F11	CB1_GMR_14F11_AE_01_05-fA01b_C100811_20100811103606453_02_warp_m0g80c8e1e-1x26r301
37452	GMR14F12	CB1_GMR_14F12_AE_01_02-fA01b_C090312_20090312122455671_02_warp_m0g80c8e1e-1x26r301
37454	GMR14G03	CB1_GMR_14G03_AE_01_06-fA01b_C100811_20100811103642375_02_warp_m0g80c8e1e-1x26r301
37455	GMR14G05	CB1_GMR_14G05_AE_01_04-fA01b_C100430_20100430220753968_02_warp_m0g80c8e1e-1x26r301
37456	GMR14G06	CB1_GMR_14G06_AE_01_08-fA01b_C100908_20100908101622828_02_warp_m0g80c8e1e-1x26r301
37457	GMR14G08	CB1_GMR_14G08_AE_01_09-fA01b_C101030_20101101112816265_02_warp_m0g80c8e1e-1x26r301
37458	GMR14G09	CB1_GMR_14G09_AE_01_06-fA01b_C100630_20100630095620515_02_warp_m0g80c8e1e-1x26r301
37459	GMR14H01	CB1_GMR_14H01_AE_01_00-fA01b_C090312_20090312144237109_02_warp_m0g80c8e1e-1x26r301
37460	GMR14H04	CB1_GMR_14H04_AE_01_05-fA01b_C090929_20090929105548446_02_warp_m0g80c8e1e-1x26r301
37461	GMR14H05	CB1_GMR_14H05_AE_01_11-fA01b_C091211_20091211094032515_02_warp_m0g80c8e1e-1x26r301
37462	GMR14H06	CB1_GMR_14H06_AE_01_10-fA01b_C090929_20090929125228264_02_warp_m0g80c8e1e-1x26r301
37463	GMR14H11	CB1_GMR_14H11_AE_01_07-fA01b_C091001_20091001093620420_02_warp_m0g80c8e1e-1x26r301
37464	GMR15A01	CB1_GMR_15A01_AE_01_05-fA01b_C100815_20100815144446015_02_warp_m0g80c8e1e-1x26r301
37465	GMR15A04	CB1_GMR_15A04_AE_01_09-fA01b_C091216_20091216143015812_02_warp_m0g80c8e1e-1x26r301
37466	GMR15A05	CB1_GMR_15A05_AE_01_15-fA01b_C091216_20091216143115703_02_warp_m0g80c8e1e-1x26r301
37467	GMR15A08	CB1_GMR_15A08_AE_01_03-fA01b_C100430_20100430221049843_02_warp_m0g80c8e1e-1x26r301
37468	GMR15A11	CB1_GMR_15A11_AE_01_09-fA01b_C091211_20091211094144718_02_warp_m0g80c8e1e-1x26r301
37469	GMR15B03	CB1_GMR_15B03_AE_01_04-fA01b_C090929_20090929125720483_02_warp_m0g80c8e1e-1x26r301
37470	GMR15B04	CB1_GMR_15B04_AE_01_03-fA01b_C091211_20091211094459234_02_warp_m0g80c8e1e-1x26r301
37471	GMR15B07	CB1_GMR_15B07_AE_01_03-fA01b_C090929_20090929125913076_02_warp_m0g80c8e1e-1x26r301
37472	GMR15C02	CB1_GMR_15C02_AE_01_04-fA01b_C101011_20101012105448906_02_warp_m0g80c8e1e-1x26r301
37473	GMR15C03	CB1_GMR_15C03_AE_01_07-fA01b_C090929_20090929130255186_02_warp_m0g80c8e1e-1x26r301
37474	GMR15C11	CB1_GMR_15C11_AE_01_06-fA01b_C100421_20100421214517453_02_warp_m0g80c8e1e-1x26r301
37475	GMR15D01	CB1_GMR_15D01_AE_01_00-fA01b_C110114_20110117123429265_02_warp_m0g80c8e1e-1x26r301
37476	GMR15D03	CB1_GMR_15D03_AE_01_00-fA01b_C090313_20090313152902375_02_warp_m0g80c8e1e-1x26r301
37477	GMR15D05	CB1_GMR_15D05_AE_01_07-fA01b_C091216_20091216143551312_02_warp_m0g80c8e1e-1x26r301
37478	GMR15D08	CB1_GMR_15D08_AE_01_05-fA01b_C100430_20100430110546796_02_warp_m0g80c8e1e-1x26r301
37479	GMR15D10	CB1_GMR_15D10_AE_01_06-fA01b_C100113_20100113100547285_02_warp_m0g80c8e1e-1x26r301
37480	GMR15E01	CB1_GMR_15E01_AE_01_22-fA01b_C100318_20100318140948374_02_warp_m0g80c8e1e-1x26r301
37481	GMR15E06	CB1_GMR_15E06_AE_01_02-fA01b_C090809_20090809112315671_02_warp_m0g80c8e1e-1x26r301
37482	GMR15E07	CB1_GMR_15E07_AE_01_06-fA01b_C091205_20091205110943623_02_warp_m0g80c8e1e-1x26r301
37483	GMR15E09	CB1_GMR_15E09_AE_01_05-fA01b_C110107_20110107103423125_02_warp_m0g80c8e1e-1x26r301
37484	GMR15E10	CB1_GMR_15E10_AE_01_05-fA01b_C090929_20090929110244056_02_warp_m0g80c8e1e-1x26r301
37485	GMR15E12	CB1_GMR_15E12_AE_01_04-fA01b_C091209_20091209103655115_02_warp_m0g80c8e1e-1x26r301
37486	GMR15F02	CB1_GMR_15F02_AE_01_05-fA01b_C091209_20091209104413881_02_warp_m0g80c8e1e-1x26r301
37487	GMR15F08	CB1_GMR_15F08_AE_01_10-fA01b_C100224_20100224103619642_02_warp_m0g80c8e1e-1x26r301
37488	GMR15F09	CB1_GMR_15F09_AE_01_09-fA01b_C100430_20100430110823750_02_warp_m0g80c8e1e-1x26r301
37489	GMR15F10	CB1_GMR_15F10_AE_01_05-fA01b_C100323_20100323115043156_02_warp_m0g80c8e1e-1x26r301
37490	GMR15G04	CB1_GMR_15G04_AE_01_09-fA01b_C091209_20091209104741069_02_warp_m0g80c8e1e-1x26r301
37491	GMR15G08	CB1_GMR_15G08_AE_01_04-fA01b_C101013_20101013101839093_02_warp_m0g80c8e1e-1x26r301
37492	GMR15G09	CB1_GMR_15G09_AE_01_07-fA01b_C091216_20091216144519046_02_warp_m0g80c8e1e-1x26r301
37493	GMR15G12	CB1_GMR_15G12_AE_01_11-fA01b_C090929_20090929111614946_02_warp_m0g80c8e1e-1x26r301
37494	GMR15H01	CB1_GMR_15H01_AE_01_03-fA01b_C101013_20101013101950609_02_warp_m0g80c8e1e-1x26r301
37495	GMR15H04	CB1_GMR_15H04_AE_01_04-fA01b_C091209_20091209105115709_02_warp_m0g80c8e1e-1x26r301
37496	GMR15H10	CB1_GMR_15H10_AE_01_05-fA01b_C100224_20100224103759689_02_warp_m0g80c8e1e-1x26r301
37497	GMR15H11	CB1_GMR_15H11_AE_01_03-fA01b_C100430_20100430221216359_02_warp_m0g80c8e1e-1x26r301
37498	GMR15H12	CB1_GMR_15H12_AE_01_04-fA01b_C101009_20101010094108015_02_warp_m0g80c8e1e-1x26r301
37499	GMR16A06	CB1_GMR_16A06_AE_01_03-fA01b_C100224_20100224103832142_02_warp_m0g80c8e1e-1x26r301
37500	GMR16A07	CB1_GMR_16A07_AE_01_11-fA01b_C090929_20090929112150400_02_warp_m0g80c8e1e-1x26r301
37501	GMR16A08	CB1_GMR_16A08_AE_01_07-fA01b_C100224_20100224104035892_02_warp_m0g80c8e1e-1x26r301
37502	GMR16A12	CB1_GMR_16A12_AE_01_09-fA01b_C091209_20091209105331944_02_warp_m0g80c8e1e-1x26r301
37503	GMR16B01	CB1_GMR_16B01_AE_01_04-fA01b_C091209_20091209105810725_02_warp_m0g80c8e1e-1x26r301
37504	GMR16B04	CB1_GMR_16B04_AE_01_05-fA01b_C100702_20100702091315218_02_warp_m0g80c8e1e-1x26r301
37505	GMR16B05	CB1_GMR_16B05_AE_01_04-fA01b_C100224_20100224104317907_02_warp_m0g80c8e1e-1x26r301
37506	GMR16B10	CB1_GMR_16B10_AE_01_05-fA01b_C100224_20100224104513157_02_warp_m0g80c8e1e-1x26r301
37507	GMR16C03	CB1_GMR_16C03_AE_01_05-fA01b_C100224_20100224104645595_02_warp_m0g80c8e1e-1x26r301
37508	GMR16C05	CB1_GMR_16C05_AE_01_05-fA01b_C090930_20090930104408280_02_warp_m0g80c8e1e-1x26r301
37509	GMR16C09	CB1_GMR_16C09_AE_01_05-fA01b_C100227_20100301105046609_02_warp_m0g80c8e1e-1x26r301
37510	GMR16C12	CB1_GMR_16C12_AE_01_01-fA01b_C091218_20091218160925828_02_warp_m0g80c8e1e-1x26r301
37511	GMR16D01	CB1_GMR_16D01_AE_01_09-fA01b_C090929_20090929130927451_02_warp_m0g80c8e1e-1x26r301
37512	GMR16D02	CB1_GMR_16D02_AE_01_06-fA01b_C100815_20100815145445171_02_warp_m0g80c8e1e-1x26r301
37513	GMR16D06	CB1_GMR_16D06_AE_01_04-fA01b_C090930_20090930104909061_02_warp_m0g80c8e1e-1x26r301
37514	GMR16E01	CB1_GMR_16E01_AE_01_05-fA01b_C091209_20091209110621350_02_warp_m0g80c8e1e-1x26r301
37515	GMR16E03	CB1_GMR_16E03_AE_01_19-fA01b_C091209_20091209110842240_02_warp_m0g80c8e1e-1x26r301
37516	GMR16E07	CB1_GMR_16E07_AE_01_12-fA01b_C110213_20110213122200046_02_warp_m0g80c8e1e-1x26r301
37517	GMR16E11	CB1_GMR_16E11_AE_01_06-fA01b_C091001_20091001094324608_02_warp_m0g80c8e1e-1x26r301
37518	GMR16F03	CB1_GMR_16F03_AE_01_05-fA01b_C100224_20100224102144229_02_warp_m0g80c8e1e-1x26r301
37519	GMR16F04	CB1_GMR_16F04_AE_01_03-fA01b_C091001_20091001094604326_02_warp_m0g80c8e1e-1x26r301
37520	GMR16F05	CB1_GMR_16F05_AE_01_04-fA01b_C100224_20100224102238619_02_warp_m0g80c8e1e-1x26r301
37521	GMR16F06	CB1_GMR_16F06_AE_01_15-fA01b_C100224_20100224102330901_02_warp_m0g80c8e1e-1x26r301
37522	GMR16F08	CB1_GMR_16F08_AE_01_07-fA01b_C100227_20100301105301734_02_warp_m0g80c8e1e-1x26r301
37523	GMR16F09	CB1_GMR_16F09_AE_01_07-fA01b_C091001_20091001094827623_02_warp_m0g80c8e1e-1x26r301
37524	GMR16F11	CB1_GMR_16F11_AE_01_05-fA01b_C100225_20100225102627416_02_warp_m0g80c8e1e-1x26r301
37525	GMR16F12	CB1_GMR_16F12_AE_01_03-fA01b_C091209_20091209111107428_02_warp_m0g80c8e1e-1x26r301
37526	GMR16G01	CB1_GMR_16G01_AE_01_05-fA01b_C100225_20100225102728385_02_warp_m0g80c8e1e-1x26r301
37527	GMR16G04	CB1_GMR_16G04_AE_01_04-fA01b_C100225_20100225102824963_02_warp_m0g80c8e1e-1x26r301
37528	GMR16G05	CB1_GMR_16G05_AE_01_02-fA01b_C090320_20090320110023734_02_warp_m0g80c8e1e-1x26r301
37529	GMR16G07	CB1_GMR_16G07_AE_01_05-fA01b_C100225_20100225102948854_02_warp_m0g80c8e1e-1x26r301
37530	GMR16G08	CB1_GMR_16G08_AE_01_05-fA01b_C091001_20091001095234326_02_warp_m0g80c8e1e-1x26r301
37531	GMR16H02	CB1_GMR_16H02_AE_01_03-fA01b_C100430_20100430221510125_02_warp_m0g80c8e1e-1x26r301
37532	GMR16H04	CB1_GMR_16H04_AE_01_05-fA01b_C091001_20091001095319858_02_warp_m0g80c8e1e-1x26r301
37533	GMR16H05	CB1_GMR_16H05_AE_01_12-fA01b_C091211_20091211135612272_02_warp_m0g80c8e1e-1x26r301
37534	GMR16H07	CB1_GMR_16H07_AE_01_03-fA01b_C091001_20091001095820139_02_warp_m0g80c8e1e-1x26r301
37535	GMR17A03	CB1_GMR_17A03_AE_01_03-fA01b_C091211_20091211135727850_02_warp_m0g80c8e1e-1x26r301
37536	GMR17A04	CB1_GMR_17A04_AE_01_05-fA01b_C100502_20100503023805015_02_warp_m0g80c8e1e-1x26r301
37537	GMR17A07	CB1_GMR_17A07_AE_01_03-fA01b_C101116_20101116093941562_02_warp_m0g80c8e1e-1x26r301
37538	GMR17A10	CB1_GMR_17A10_AE_01_10-fA01b_C100318_20100318141049312_02_warp_m0g80c8e1e-1x26r301
37539	GMR17A11	CB1_GMR_17A11_AE_01_05-fA01b_C090929_20090929131507139_02_warp_m0g80c8e1e-1x26r301
37540	GMR17B01	CB1_GMR_17B01_AE_01_05-fA01b_C100813_20100813104057343_02_warp_m0g80c8e1e-1x26r301
37541	GMR17B02	CB1_GMR_17B02_AE_01_09-fA01b_C100227_20100301105456171_02_warp_m0g80c8e1e-1x26r301
37542	GMR17B08	CB1_GMR_17B08_AE_01_03-fA01b_C100502_20100503023833687_02_warp_m0g80c8e1e-1x26r301
37543	GMR17C02	CB1_GMR_17C02_AE_01_05-fA01b_C100225_20100225103142166_02_warp_m0g80c8e1e-1x26r301
37544	GMR17C09	CB1_GMR_17C09_AE_01_03-fA01b_C100225_20100225103208854_02_warp_m0g80c8e1e-1x26r301
37545	GMR17C11	CB1_GMR_17C11_AE_01_09-fA01b_C091119_20091120145833781_02_warp_m0g80c8e1e-1x26r301
37546	GMR17C12	CB1_GMR_17C12_AE_01_03-fA01b_C100225_20100225103433088_02_warp_m0g80c8e1e-1x26r301
37547	GMR17D02	CB1_GMR_17D02_AE_01_04-fA01b_C100418_20100419215058437_02_warp_m0g80c8e1e-1x26r301
37548	GMR17D09	CB1_GMR_17D09_AE_01_11-fA01b_C100225_20100225103706244_02_warp_m0g80c8e1e-1x26r301
37549	GMR17D11	CB1_GMR_17D11_AE_01_05-fA01b_C100225_20100225103832619_02_warp_m0g80c8e1e-1x26r301
37550	GMR17D12	CB1_GMR_17D12_AE_01_04-fA01b_C100228_20100301110749828_02_warp_m0g80c8e1e-1x26r301
37551	GMR17E02	CB1_GMR_17E02_AE_01_04-fA01b_C091211_20091211140918881_02_warp_m0g80c8e1e-1x26r301
37552	GMR17E05	CB1_GMR_17E05_AE_01_05-fA01b_C091211_20091211141437553_02_warp_m0g80c8e1e-1x26r301
37553	GMR17E11	CB1_GMR_17E11_AE_01_07-fA01b_C100502_20100503023957187_02_warp_m0g80c8e1e-1x26r301
37554	GMR17F03	CB1_GMR_17F03_AE_01_04-fA01b_C100225_20100225102225142_02_warp_m0g80c8e1e-1x26r301
37555	GMR17F09	CB1_GMR_17F09_AE_01_04-fA01b_C100228_20100301110945031_02_warp_m0g80c8e1e-1x26r301
37556	GMR17F11	CB1_GMR_17F11_AE_01_05-fA01b_C100225_20100225102421157_02_warp_m0g80c8e1e-1x26r301
37557	GMR17F12	CB1_GMR_17F12_AE_01_06-fA01b_C100225_20100225102551110_02_warp_m0g80c8e1e-1x26r301
37558	GMR17G01	CB1_GMR_17G01_AE_01_06-fA01b_C091119_20091120145923578_02_warp_m0g80c8e1e-1x26r301
37559	GMR17G03	CB1_GMR_17G03_AE_01_04-fA01b_C100502_20100503024151031_02_warp_m0g80c8e1e-1x26r301
37560	GMR17G05	CB1_GMR_17G05_AE_01_03-fA01b_C100318_20100318141146953_02_warp_m0g80c8e1e-1x26r301
37561	GMR17G06	CB1_GMR_17G06_AE_01_05-fA01b_C090930_20090930110155842_02_warp_m0g80c8e1e-1x26r301
37562	GMR17G08	CB1_GMR_17G08_AE_01_05-fA01b_C101006_20101006102403343_02_warp_m0g80c8e1e-1x26r301
37563	GMR17G11	CB1_GMR_17G11_AE_01_05-fA01b_C100813_20100813104529734_02_warp_m0g80c8e1e-1x26r301
37564	GMR17H01	CB1_GMR_17H01_AE_01_05-fA01b_C090930_20090930110500936_02_warp_m0g80c8e1e-1x26r301
37565	GMR17H02	CB1_GMR_17H02_AE_01_05-fA01b_C100228_20100301111218187_02_warp_m0g80c8e1e-1x26r301
37566	GMR17H10	CB1_GMR_17H10_AE_01_03-fA01b_C100225_20100225102847767_02_warp_m0g80c8e1e-1x26r301
37567	GMR17H11	CB1_GMR_17H11_AE_01_02-fA01b_C090415_20090415103812046_02_warp_m0g80c8e1e-1x26r301
37568	GMR18A01	CB1_GMR_18A01_AE_01_04-fA01b_C091211_20091211142130147_02_warp_m0g80c8e1e-1x26r301
37569	GMR18A03	CB1_GMR_18A03_AE_01_07-fA01b_C110603_20110603110204031_02_warp_m0g80c8e1e-1x26r301
37570	GMR18A04	CB1_GMR_18A04_AE_01_09-fA01b_C091006_20091006105849859_02_warp_m0g80c8e1e-1x26r301
37571	GMR18A05	CB1_GMR_18A05_AE_01_03-fA01b_C091119_20091119141614140_02_warp_m0g80c8e1e-1x26r301
37572	GMR18A08	CB1_GMR_18A08_AE_01_06-fA01b_C091006_20091006110257562_02_warp_m0g80c8e1e-1x26r301
37573	GMR18A11	CB1_GMR_18A11_AE_01_06-fA01b_C100225_20100225103115673_02_warp_m0g80c8e1e-1x26r301
37574	GMR18A12	CB1_GMR_18A12_AE_01_03-fA01b_C100502_20100503024246875_02_warp_m0g80c8e1e-1x26r301
37575	GMR18B05	CB1_GMR_18B05_AE_01_05-fA01b_C091006_20091006110403843_02_warp_m0g80c8e1e-1x26r301
37576	GMR18B06	CB1_GMR_18B06_AE_01_08-fA01b_C100225_20100225103211345_02_warp_m0g80c8e1e-1x26r301
37577	GMR18B07	CB1_GMR_18B07_AE_01_04-fA01b_C091007_20091007132343765_02_warp_m0g80c8e1e-1x26r301
37578	GMR18B10	CB1_GMR_18B10_AE_01_03-fA01b_C100502_20100503024420171_02_warp_m0g80c8e1e-1x26r301
37579	GMR18B11	CB1_GMR_18B11_AE_01_04-fA01b_C100502_20100503024556156_02_warp_m0g80c8e1e-1x26r301
37580	GMR18B12	CB1_GMR_18B12_AE_01_03-fA01b_C100225_20100225103346173_02_warp_m0g80c8e1e-1x26r301
37581	GMR18C02	CB1_GMR_18C02_AE_01_03-fA01b_C100505_20100506145555281_02_warp_m0g80c8e1e-1x26r301
37582	GMR18C06	CB1_GMR_18C06_AE_01_06-fA01b_C091006_20091006110946234_02_warp_m0g80c8e1e-1x26r301
37583	GMR18C07	CB1_GMR_18C07_AE_01_04-fA01b_C100225_20100225103538064_02_warp_m0g80c8e1e-1x26r301
37584	GMR18C09	CB1_GMR_18C09_AE_01_03-fA01b_C100502_20100503024731250_02_warp_m0g80c8e1e-1x26r301
37585	GMR18C11	CB1_GMR_18C11_AE_01_05-fA01b_C091006_20091006111213734_02_warp_m0g80c8e1e-1x26r301
37586	GMR18C12	CB1_GMR_18C12_AE_01_05-fA01b_C100226_20100226143229515_02_warp_m0g80c8e1e-1x26r301
37587	GMR18D04	CB1_GMR_18D04_AE_01_05-fA01b_C100226_20100226143421531_02_warp_m0g80c8e1e-1x26r301
37588	GMR18D05	CB1_GMR_18D05_AE_01_02-fA01b_C090813_20090813132535171_02_warp_m0g80c8e1e-1x26r301
37589	GMR18D07	CB1_GMR_18D07_AE_01_03-fA01b_C100226_20100226143458500_02_warp_m0g80c8e1e-1x26r301
37590	GMR18D09	CB1_GMR_18D09_AE_01_08-fA01b_C100502_20100503024830875_02_warp_m0g80c8e1e-1x26r301
37591	GMR18D11	CB1_GMR_18D11_AE_01_05-fA01b_C100606_20100607215011203_02_warp_m0g80c8e1e-1x26r301
37592	GMR18E06	CB1_GMR_18E06_AE_01_06-fA01b_C100228_20100301111551640_02_warp_m0g80c8e1e-1x26r301
37593	GMR18E08	CB1_GMR_18E08_AE_01_08-fA01b_C091006_20091006111945093_02_warp_m0g80c8e1e-1x26r301
37594	GMR18F04	CB1_GMR_18F04_AE_01_06-fA01b_C091210_20091210120751444_02_warp_m0g80c8e1e-1x26r301
37595	GMR18F07	CB1_GMR_18F07_AE_01_05-fA01b_C100502_20100503025111468_02_warp_m0g80c8e1e-1x26r301
37596	GMR18F09	CB1_GMR_18F09_AE_01_06-fA01b_C100115_20100115095414045_02_warp_m0g80c8e1e-1x26r301
37597	GMR18G01	CB1_GMR_18G01_AE_01_05-fA01b_C091007_20091007133402140_02_warp_m0g80c8e1e-1x26r301
37598	GMR18G02	CB1_GMR_18G02_AE_01_06-fA01b_C091218_20091218103132490_02_warp_m0g80c8e1e-1x26r301
37599	GMR18G05	CB1_GMR_18G05_AE_01_05-fA01b_C100507_20100507212437843_02_warp_m0g80c8e1e-1x26r301
37600	GMR18G06	CB1_GMR_18G06_AE_01_05-fA01b_C100508_20100510093815390_02_warp_m0g80c8e1e-1x26r301
37601	GMR18G08	CB1_GMR_18G08_AE_01_06-fA01b_C100318_20100318141315249_02_warp_m0g80c8e1e-1x26r301
37602	GMR18H02	CB1_GMR_18H02_AE_01_12-fA01b_C100508_20100510093912968_02_warp_m0g80c8e1e-1x26r301
37603	GMR18H03	CB1_GMR_18H03_AE_01_03-fA01b_C100508_20100510093940953_02_warp_m0g80c8e1e-1x26r301
37604	GMR18H07	CB1_GMR_18H07_AE_01_04-fA01b_C091007_20091007133919453_02_warp_m0g80c8e1e-1x26r301
37605	GMR18H09	CB1_GMR_18H09_AE_01_05-fA01b_C100311_20100311111311218_02_warp_m0g80c8e1e-1x26r301
37606	GMR18H11	CB1_GMR_18H11_AE_01_07-fA01b_C091230_20091230122503533_02_warp_m0g80c8e1e-1x26r301
37607	GMR19A04	CB1_GMR_19A04_AE_01_08-fA01b_C100323_20100323115150078_02_warp_m0g80c8e1e-1x26r301
37608	GMR19A08	CB1_GMR_19A08_AE_01_04-fA01b_C101006_20101006102440734_02_warp_m0g80c8e1e-1x26r301
37609	GMR19A11	CB1_GMR_19A11_AE_01_03-fA01b_C100503_20100503095740687_02_warp_m0g80c8e1e-1x26r301
37610	GMR19B01	CB1_GMR_19B01_AE_01_07-fA01b_C100503_20100503095937171_02_warp_m0g80c8e1e-1x26r301
37611	GMR19B03	CB1_GMR_19B03_AE_01_08-fA01b_C091006_20091006112527312_02_warp_m0g80c8e1e-1x26r301
37612	GMR19B04	CB1_GMR_19B04_AE_01_10-fA01b_C091007_20091007134318078_02_warp_m0g80c8e1e-1x26r301
37613	GMR19B09	CB1_GMR_19B09_AE_01_04-fA01b_C100503_20100503100007437_02_warp_m0g80c8e1e-1x26r301
37614	GMR19C05	CB1_GMR_19C05_AE_01_08-fA01b_C100105_20100105114519265_02_warp_m0g80c8e1e-1x26r301
37615	GMR19C06	CB1_GMR_19C06_AE_01_06-fA01b_C100323_20100323115400812_02_warp_m0g80c8e1e-1x26r301
37616	GMR19C07	CB1_GMR_19C07_AE_01_07-fA01b_C100813_20100813104954953_02_warp_m0g80c8e1e-1x26r301
37617	GMR19C08	CB1_GMR_19C08_AE_01_07-fA01b_C100503_20100503100211656_02_warp_m0g80c8e1e-1x26r301
37618	GMR19C12	CB1_GMR_19C12_AE_01_05-fA01b_C100503_20100503100343218_02_warp_m0g80c8e1e-1x26r301
37619	GMR19D03	CB1_GMR_19D03_AE_01_06-fA01b_C091230_20091230122848330_02_warp_m0g80c8e1e-1x26r301
37620	GMR19D07	CB1_GMR_19D07_AE_01_02-fA01b_C101116_20101116094116875_02_warp_m0g80c8e1e-1x26r301
37621	GMR19D10	CB1_GMR_19D10_AE_01_06-fA01b_C100505_20100505093641421_02_warp_m0g80c8e1e-1x26r301
37622	GMR19D12	CB1_GMR_19D12_AE_01_07-fA01b_C091230_20091230123131908_02_warp_m0g80c8e1e-1x26r301
37623	GMR19E01	CB1_GMR_19E01_AE_01_08-fA01b_C100505_20100505093849109_02_warp_m0g80c8e1e-1x26r301
37624	GMR19E02	CB1_GMR_19E02_AE_01_05-fA01b_C091007_20091007135130453_02_warp_m0g80c8e1e-1x26r301
37625	GMR19E06	CB1_GMR_19E06_AE_01_06-fA01b_C091006_20091007130811359_02_warp_m0g80c8e1e-1x26r301
37626	GMR19E09	CB1_GMR_19E09_AE_01_10-fA01b_C100505_20100506145911062_02_warp_m0g80c8e1e-1x26r301
37627	GMR19E11	CB1_GMR_19E11_AE_01_02-fA01b_C110218_20110224100352015_02_warp_m0g80c8e1e-1x26r301
37628	GMR19E12	CB1_GMR_19E12_AE_01_08-fA01b_C100505_20100505094026062_02_warp_m0g80c8e1e-1x26r301
37629	GMR19F01	CB1_GMR_19F01_AE_01_06-fA01b_C100311_20100311111643359_02_warp_m0g80c8e1e-1x26r301
37630	GMR19F02	CB1_GMR_19F02_AE_01_09-fA01b_C100115_20100115100252623_02_warp_m0g80c8e1e-1x26r301
37631	GMR19F03	CB1_GMR_19F03_AE_01_01-fA01b_C090325_20090326123440937_02_warp_m0g80c8e1e-1x26r301
37632	GMR19F04	CB1_GMR_19F04_AE_01_08-fA01b_C091119_20091119143744312_02_warp_m0g80c8e1e-1x26r301
37633	GMR19F05	CB1_GMR_19F05_AE_01_07-fA01b_C091119_20091119144029593_02_warp_m0g80c8e1e-1x26r301
37634	GMR19F06	CB1_GMR_19F06_AE_01_04-fA01b_C100505_20100505094059359_02_warp_m0g80c8e1e-1x26r301
37635	GMR19F07	CB1_GMR_19F07_AE_01_06-fA01b_C100505_20100505094241203_02_warp_m0g80c8e1e-1x26r301
37636	GMR19F11	CB1_GMR_19F11_AE_01_07-fA01b_C100323_20100323115643671_02_warp_m0g80c8e1e-1x26r301
37637	GMR19F12	CB1_GMR_19F12_AE_01_04-fA01b_C091119_20091119144234515_02_warp_m0g80c8e1e-1x26r301
37638	GMR19G01	CB1_GMR_19G01_AE_01_03-fA01b_C091119_20091119144418077_02_warp_m0g80c8e1e-1x26r301
37639	GMR19G02	CB1_GMR_19G02_AE_01_07-fA01b_C091120_20091120150331718_02_warp_m0g80c8e1e-1x26r301
37640	GMR19G03	CB1_GMR_19G03_AE_01_11-fA01b_C091218_20091218103450834_02_warp_m0g80c8e1e-1x26r301
37641	GMR19G05	CB1_GMR_19G05_AE_01_07-fA01b_C110205_20110207111553250_02_warp_m0g80c8e1e-1x26r301
37642	GMR19G06	CB1_GMR_19G06_AE_01_04-fA01b_C100505_20100505094424671_02_warp_m0g80c8e1e-1x26r301
37643	GMR19G07	CB1_GMR_19G07_AE_01_09-fA01b_C091218_20091218161208093_02_warp_m0g80c8e1e-1x26r301
37644	GMR19G10	CB1_GMR_19G10_AE_01_07-fA01b_C100505_20100505094603156_02_warp_m0g80c8e1e-1x26r301
37645	GMR19G11	CB1_GMR_19G11_AE_01_06-fA01b_C101013_20101013102335671_02_warp_m0g80c8e1e-1x26r301
37646	GMR19H01	CB1_GMR_19H01_AE_01_03-fA01b_C101201_20101201095502500_02_warp_m0g80c8e1e-1x26r301
37647	GMR19H04	CB1_GMR_19H04_AE_01_06-fA01b_C100311_20100311111935828_02_warp_m0g80c8e1e-1x26r301
37649	GMR19H07	CB1_GMR_19H07_AE_01_14-fA01b_C100505_20100505095014578_02_warp_m0g80c8e1e-1x26r301
37650	GMR19H09	CB1_GMR_19H09_AE_01_05-fA01b_C100504_20100504214359390_02_warp_m0g80c8e1e-1x26r301
37651	GMR19H10	CB1_GMR_19H10_AE_01_06-fA01b_C091201_20091201141803404_02_warp_m0g80c8e1e-1x26r301
37652	GMR19H11	CB1_GMR_19H11_AE_01_06-fA01b_C100319_20100319130001812_02_warp_m0g80c8e1e-1x26r301
37653	GMR19H12	CB1_GMR_19H12_AE_01_07-fA01b_C091006_20091007131236578_02_warp_m0g80c8e1e-1x26r301
37654	GMR20A02	CB1_GMR_20A02_AE_01_06-fA01b_C100311_20100311112150484_02_warp_m0g80c8e1e-1x26r301
37655	GMR20A03	CB1_GMR_20A03_AE_01_08-fA01b_C091230_20091230123321549_02_warp_m0g80c8e1e-1x26r301
37656	GMR20A04	CB1_GMR_20A04_AE_01_06-fA01b_C091006_20091007131550171_02_warp_m0g80c8e1e-1x26r301
37657	GMR20A05	CB1_GMR_20A05_AE_01_04-fA01b_C091201_20091201142101388_02_warp_m0g80c8e1e-1x26r301
37658	GMR20A06	CB1_GMR_20A06_AE_01_05-fA01b_C100323_20100323115759875_02_warp_m0g80c8e1e-1x26r301
37659	GMR20A07	CB1_GMR_20A07_AE_01_04-fA01b_C100105_20100105114737531_02_warp_m0g80c8e1e-1x26r301
37660	GMR20A08	CB1_GMR_20A08_AE_01_05-fA01b_C100319_20100319130229406_02_warp_m0g80c8e1e-1x26r301
37661	GMR20A09	CB1_GMR_20A09_AE_01_05-fA01b_C100311_20100311112259328_02_warp_m0g80c8e1e-1x26r301
37662	GMR20A10	CB1_GMR_20A10_AE_01_05-fA01b_C100504_20100504214524062_02_warp_m0g80c8e1e-1x26r301
37663	GMR20B02	CB1_GMR_20B02_AE_01_05-fA01b_C100320_20100321133152125_02_warp_m0g80c8e1e-1x26r301
37664	GMR20B05	CB1_GMR_20B05_AE_01_11-fA01b_C091230_20091230123615830_02_warp_m0g80c8e1e-1x26r301
37665	GMR20B07	CB1_GMR_20B07_AE_01_05-fA01b_C100504_20100504214551843_02_warp_m0g80c8e1e-1x26r301
37666	GMR20B08	CB1_GMR_20B08_AE_01_05-fA01b_C100322_20100323155938593_02_warp_m0g80c8e1e-1x26r301
37667	GMR20B09	CB1_GMR_20B09_AE_01_03-fA01b_C100319_20100319130259828_02_warp_m0g80c8e1e-1x26r301
37668	GMR20B10	CB1_GMR_20B10_AE_01_04-fA01b_C100319_20100319130456468_02_warp_m0g80c8e1e-1x26r301
37669	GMR20B11	CB1_GMR_20B11_AE_01_05-fA01b_C091230_20091230123820689_02_warp_m0g80c8e1e-1x26r301
37670	GMR20B12	CB1_GMR_20B12_AE_01_05-fA01b_C100322_20100323160133359_02_warp_m0g80c8e1e-1x26r301
37671	GMR20C01	CB1_GMR_20C01_AE_01_05-fA01b_C100504_20100504214725671_02_warp_m0g80c8e1e-1x26r301
37672	GMR20C03	CB1_GMR_20C03_AE_01_07-fA01b_C100813_20100813105317359_02_warp_m0g80c8e1e-1x26r301
37673	GMR20C04	CB1_GMR_20C04_AE_01_05-fA01b_C100504_20100504214952671_02_warp_m0g80c8e1e-1x26r301
37674	GMR20C05	CB1_GMR_20C05_AE_01_05-fA01b_C100322_20100323160435437_02_warp_m0g80c8e1e-1x26r301
37675	GMR20C06	CB1_GMR_20C06_AE_01_06-fA01b_C100908_20100908101838531_02_warp_m0g80c8e1e-1x26r301
37676	GMR20C08	CB1_GMR_20C08_AE_01_06-fA01b_C100322_20100323160618796_02_warp_m0g80c8e1e-1x26r301
37677	GMR20C10	CB1_GMR_20C10_AE_01_07-fA01b_C091119_20091120095940765_02_warp_m0g80c8e1e-1x26r301
37678	GMR20C12	CB1_GMR_20C12_AE_01_06-fA01b_C091009_20091009134246375_02_warp_m0g80c8e1e-1x26r301
37679	GMR20D01	CB1_GMR_20D01_AE_01_08-fA01b_C091009_20091011111805381_02_warp_m0g80c8e1e-1x26r301
37680	GMR20D02	CB1_GMR_20D02_AE_01_02-fA01b_C101201_20101201095638578_02_warp_m0g80c8e1e-1x26r301
37681	GMR20D05	CB1_GMR_20D05_AE_01_07-fA01b_C100323_20100323160842750_02_warp_m0g80c8e1e-1x26r301
37682	GMR20D06	CB1_GMR_20D06_AE_01_04-fA01b_C100323_20100323161015531_02_warp_m0g80c8e1e-1x26r301
37683	GMR20D07	CB1_GMR_20D07_AE_01_05-fA01b_C091010_20091011111624084_02_warp_m0g80c8e1e-1x26r301
37684	GMR20D09	CB1_GMR_20D09_AE_01_04-fA01b_C100323_20100323161127437_02_warp_m0g80c8e1e-1x26r301
37685	GMR20D10	CB1_GMR_20D10_AE_01_04-fA01b_C100323_20100323161353343_02_warp_m0g80c8e1e-1x26r301
37686	GMR20D11	CB1_GMR_20D11_AE_01_04-fA01b_C100324_20100325140629218_02_warp_m0g80c8e1e-1x26r301
37687	GMR20E01	CB1_GMR_20E01_AE_01_07-fA01b_C091224_20091224143710734_02_warp_m0g80c8e1e-1x26r301
37688	GMR20E02	CB1_GMR_20E02_AE_01_07-fA01b_C100503_20100503100738953_02_warp_m0g80c8e1e-1x26r301
37689	GMR20E03	CB1_GMR_20E03_AE_01_05-fA01b_C091224_20091224143819656_02_warp_m0g80c8e1e-1x26r301
37690	GMR20E04	CB1_GMR_20E04_AE_01_07-fA01b_C100325_20100325140929046_02_warp_m0g80c8e1e-1x26r301
37691	GMR20E05	CB1_GMR_20E05_AE_01_08-fA01b_C100503_20100503100808515_02_warp_m0g80c8e1e-1x26r301
37692	GMR20E06	CB1_GMR_20E06_AE_01_04-fA01b_C091224_20091224144021312_02_warp_m0g80c8e1e-1x26r301
37693	GMR20E07	CB1_GMR_20E07_AE_01_07-fA01b_C100418_20100419215443265_02_warp_m0g80c8e1e-1x26r301
37694	GMR20E08	CB1_GMR_20E08_AE_01_03-fA01b_C100503_20100503100938859_02_warp_m0g80c8e1e-1x26r301
37695	GMR20E09	CB1_GMR_20E09_AE_01_13-fA01b_C110326_20110328111816484_02_warp_m0g80c8e1e-1x26r301
37696	GMR20F02	CB1_GMR_20F02_AE_01_08-fA01b_C091009_20091009134536953_02_warp_m0g80c8e1e-1x26r301
37697	GMR20F03	CB1_GMR_20F03_AE_01_06-fA01b_C091224_20091224144428890_02_warp_m0g80c8e1e-1x26r301
37698	GMR20F06	CB1_GMR_20F06_AE_01_03-fA01b_C100122_20100122132747578_02_warp_m0g80c8e1e-1x26r301
37699	GMR20F10	CB1_GMR_20F10_AE_01_04-fA01b_C091010_20091011112311069_02_warp_m0g80c8e1e-1x26r301
37700	GMR20F11	CB1_GMR_20F11_AE_01_04-fA01b_C100325_20100325141725250_02_warp_m0g80c8e1e-1x26r301
37701	GMR20G01	CB1_GMR_20G01_AE_01_07-fA01b_C091009_20091009134922062_02_warp_m0g80c8e1e-1x26r301
37702	GMR20G02	CB1_GMR_20G02_AE_01_04-fA01b_C100325_20100325141832781_02_warp_m0g80c8e1e-1x26r301
37703	GMR20G03	CB1_GMR_20G03_AE_01_07-fA01b_C091009_20091009135216265_02_warp_m0g80c8e1e-1x26r301
37704	GMR20G04	CB1_GMR_20G04_AE_01_06-fA01b_C100324_20100324121341437_02_warp_m0g80c8e1e-1x26r301
37705	GMR20G05	CB1_GMR_20G05_AE_01_04-fA01b_C100325_20100325142001687_02_warp_m0g80c8e1e-1x26r301
37706	GMR20G06	CB1_GMR_20G06_AE_01_06-fA01b_C091009_20091009135511781_02_warp_m0g80c8e1e-1x26r301
37707	GMR20G07	CB1_GMR_20G07_AE_01_04-fA01b_C100319_20100319130623437_02_warp_m0g80c8e1e-1x26r301
37708	GMR20G09	CB1_GMR_20G09_AE_01_03-fA01b_C091010_20091011112559100_02_warp_m0g80c8e1e-1x26r301
37709	GMR20G10	CB1_GMR_20G10_AE_01_05-fA01b_C091009_20091009135703765_02_warp_m0g80c8e1e-1x26r301
37710	GMR20H01	CB1_GMR_20H01_AE_01_07-fA01b_C091010_20091011112956631_02_warp_m0g80c8e1e-1x26r301
37711	GMR20H03	CB1_GMR_20H03_AE_01_05-fA01b_C100503_20100504112417000_02_warp_m0g80c8e1e-1x26r301
37712	GMR20H05	CB1_GMR_20H05_AE_01_05-fA01b_C100324_20100324121523468_02_warp_m0g80c8e1e-1x26r301
37713	GMR20H08	CB1_GMR_20H08_AE_01_04-fA01b_C091009_20091009140136000_02_warp_m0g80c8e1e-1x26r301
37714	GMR20H10	CB1_GMR_20H10_AE_01_03-fA01b_C100313_20100314184918866_02_warp_m0g80c8e1e-1x26r301
37715	GMR20H11	CB1_GMR_20H11_AE_01_03-fA01b_C100505_20100506150113468_02_warp_m0g80c8e1e-1x26r301
37716	GMR21A01	CB1_GMR_21A01_AE_01_06-fA01b_C091009_20091009140600531_02_warp_m0g80c8e1e-1x26r301
37717	GMR21A03	CB1_GMR_21A03_AE_01_04-fA01b_C100408_20100408135527312_02_warp_m0g80c8e1e-1x26r301
37718	GMR21A04	CB1_GMR_21A04_AE_01_06-fA01b_C091010_20091011113716147_02_warp_m0g80c8e1e-1x26r301
37719	GMR21A05	CB1_GMR_21A05_AE_01_16-fA01b_C100324_20100324121631031_02_warp_m0g80c8e1e-1x26r301
37720	GMR21A07	CB1_GMR_21A07_AE_01_04-fA01b_C100324_20100324121952937_02_warp_m0g80c8e1e-1x26r301
37721	GMR21A09	CB1_GMR_21A09_AE_01_08-fA01b_C101205_20101206110703687_02_warp_m0g80c8e1e-1x26r301
37722	GMR21A10	CB1_GMR_21A10_AE_01_03-fA01b_C091010_20091010112314625_02_warp_m0g80c8e1e-1x26r301
37723	GMR21A11	CB1_GMR_21A11_AE_01_06-fA01b_C100324_20100324122540062_02_warp_m0g80c8e1e-1x26r301
37724	GMR21A12	CB1_GMR_21A12_AE_01_05-fA01b_C100324_20100324122709718_02_warp_m0g80c8e1e-1x26r301
37725	GMR21B01	CB1_GMR_21B01_AE_01_03-fA01b_C100313_20100314185041241_02_warp_m0g80c8e1e-1x26r301
37726	GMR21B02	CB1_GMR_21B02_AE_01_05-fA01b_C091124_20091124114209650_02_warp_m0g80c8e1e-1x26r301
37727	GMR21B04	CB1_GMR_21B04_AE_01_03-fA01b_C100324_20100324122741062_02_warp_m0g80c8e1e-1x26r301
37728	GMR21B06	CB1_GMR_21B06_AE_01_14-fA01b_C100319_20100319130758078_02_warp_m0g80c8e1e-1x26r301
37729	GMR21B07	CB1_GMR_21B07_AE_01_04-fA01b_C091124_20091124114454259_02_warp_m0g80c8e1e-1x26r301
37730	GMR21B09	CB1_GMR_21B09_AE_01_03-fA01b_C100313_20100314185200726_02_warp_m0g80c8e1e-1x26r301
37731	GMR21B10	CB1_GMR_21B10_AE_01_05-fA01b_C091009_20091009133539359_02_warp_m0g80c8e1e-1x26r301
37732	GMR21B11	CB1_GMR_21B11_AE_01_04-fA01b_C100313_20100314185353772_02_warp_m0g80c8e1e-1x26r301
37733	GMR21C01	CB1_GMR_21C01_AE_01_06-fA01b_C100313_20100314185520147_02_warp_m0g80c8e1e-1x26r301
37734	GMR21C02	CB1_GMR_21C02_AE_01_04-fA01b_C100504_20100504111136812_02_warp_m0g80c8e1e-1x26r301
37735	GMR21C03	CB1_GMR_21C03_AE_01_06-fA01b_C100323_20100323161759343_02_warp_m0g80c8e1e-1x26r301
37736	GMR21C04	CB1_GMR_21C04_AE_01_07-fA01b_C100323_20100323161832828_02_warp_m0g80c8e1e-1x26r301
37737	GMR21C05	CB1_GMR_21C05_AE_01_08-fA01b_C110213_20110213110226109_02_warp_m0g80c8e1e-1x26r301
37738	GMR21C08	CB1_GMR_21C08_AE_01_03-fA01b_C100929_20100929105140500_02_warp_m0g80c8e1e-1x26r301
37739	GMR21C11	CB1_GMR_21C11_AE_01_06-fA01b_C100418_20100419215708781_02_warp_m0g80c8e1e-1x26r301
37740	GMR21C12	CB1_GMR_21C12_AE_01_05-fA01b_C100506_20100506150608484_02_warp_m0g80c8e1e-1x26r301
37741	GMR21D02	CB1_GMR_21D02_AE_01_06-fA01b_C100313_20100314185703788_02_warp_m0g80c8e1e-1x26r301
37742	GMR21D03	CB1_GMR_21D03_AE_01_06-fA01b_C091010_20091010112950578_02_warp_m0g80c8e1e-1x26r301
37743	GMR21D04	CB1_GMR_21D04_AE_01_04-fA01b_C091218_20091218161529812_02_warp_m0g80c8e1e-1x26r301
37744	GMR21D06	CB1_GMR_21D06_AE_01_06-fA01b_C100313_20100314185757522_02_warp_m0g80c8e1e-1x26r301
37745	GMR21D07	CB1_GMR_21D07_AE_01_05-fA01b_C100504_20100504111459921_02_warp_m0g80c8e1e-1x26r301
37746	GMR21D08	CB1_GMR_21D08_AE_01_04-fA01b_C091017_20091019101644207_02_warp_m0g80c8e1e-1x26r301
37747	GMR21D09	CB1_GMR_21D09_AE_01_00-fA01b_C090809_20090809112432375_02_warp_m0g80c8e1e-1x26r301
37748	GMR21D11	CB1_GMR_21D11_AE_01_04-fA01b_C100324_20100325135945031_02_warp_m0g80c8e1e-1x26r301
37749	GMR21D12	CB1_GMR_21D12_AE_01_06-fA01b_C100409_20100409010521453_02_warp_m0g80c8e1e-1x26r301
37750	GMR21E02	CB1_GMR_21E02_AE_01_05-fA01b_C100105_20100105115547578_02_warp_m0g80c8e1e-1x26r301
37751	GMR21E05	CB1_GMR_21E05_AE_01_06-fA01b_C100324_20100325140221437_02_warp_m0g80c8e1e-1x26r301
37752	GMR21E06	CB1_GMR_21E06_AE_01_09-fA01b_C110927_20110927101823578_02_warp_m0g80c8e1e-1x26r301
37753	GMR21E07	CB1_GMR_21E07_AE_01_09-fA01b_C091228_20091229105437990_02_warp_m0g80c8e1e-1x26r301
37754	GMR21E09	CB1_GMR_21E09_AE_01_03-fA01b_C091124_20091124114644572_02_warp_m0g80c8e1e-1x26r301
37755	GMR21F01	CB1_GMR_21F01_AE_01_06-fA01b_C091124_20091124114919681_02_warp_m0g80c8e1e-1x26r301
37756	GMR21F03	CB1_GMR_21F03_AE_01_05-fA01b_C091119_20091120100444046_02_warp_m0g80c8e1e-1x26r301
37757	GMR21F05	CB1_GMR_21F05_AE_01_04-fA01b_C100324_20100325140308125_02_warp_m0g80c8e1e-1x26r301
37758	GMR21F06	CB1_GMR_21F06_AE_01_07-fA01b_C100408_20100409113757296_02_warp_m0g80c8e1e-1x26r301
37759	GMR21F07	CB1_GMR_21F07_AE_01_05-fA01b_C110213_20110213111454453_02_warp_m0g80c8e1e-1x26r301
37760	GMR21F08	CB1_GMR_21F08_AE_01_04-fA01b_C100324_20100325140508437_02_warp_m0g80c8e1e-1x26r301
37761	GMR21G01	CB1_GMR_21G01_AE_01_05-fA01b_C091020_20091020103300620_02_warp_m0g80c8e1e-1x26r301
37762	GMR21G04	CB1_GMR_21G04_AE_01_08-fA01b_C091217_20091217112418109_02_warp_m0g80c8e1e-1x26r301
37763	GMR21G06	CB1_GMR_21G06_AE_01_04-fA01b_C100326_20100326120418296_02_warp_m0g80c8e1e-1x26r301
37764	GMR21G08	CB1_GMR_21G08_AE_01_05-fA01b_C100310_20100310102443726_02_warp_m0g80c8e1e-1x26r301
37765	GMR21G11	CB1_GMR_21G11_AE_01_04-fA01b_C100326_20100326120744546_02_warp_m0g80c8e1e-1x26r301
37766	GMR21H01	CB1_GMR_21H01_AE_01_10-fA01b_C091124_20091124115053384_02_warp_m0g80c8e1e-1x26r301
37767	GMR21H04	CB1_GMR_21H04_AE_01_05-fA01b_C100630_20100630095803515_02_warp_m0g80c8e1e-1x26r301
37768	GMR21H06	CB1_GMR_21H06_AE_01_04-fA01b_C091021_20091021093832359_02_warp_m0g80c8e1e-1x26r301
37769	GMR21H09	CB1_GMR_21H09_AE_01_10-fA01b_C091020_20091020103831510_02_warp_m0g80c8e1e-1x26r301
37770	GMR21H10	CB1_GMR_21H10_AE_01_13-fA01b_C110205_20110207111842375_02_warp_m0g80c8e1e-1x26r301
37771	GMR21H11	CB1_GMR_21H11_AE_01_06-fA01b_C091028_20091028103319018_02_warp_m0g80c8e1e-1x26r301
37772	GMR21H12	CB1_GMR_21H12_AE_01_05-fA01b_C100326_20100326121023484_02_warp_m0g80c8e1e-1x26r301
37773	GMR22A03	CB1_GMR_22A03_AE_01_05-fA01b_C091218_20091218161840515_02_warp_m0g80c8e1e-1x26r301
37774	GMR22A04	CB1_GMR_22A04_AE_01_05-fA01b_C100310_20100310102534366_02_warp_m0g80c8e1e-1x26r301
37775	GMR22A05	CB1_GMR_22A05_AE_01_04-fA01b_C100326_20100326121159234_02_warp_m0g80c8e1e-1x26r301
37776	GMR22A07	CB1_GMR_22A07_AE_01_05-fA01b_C100326_20100326121349015_02_warp_m0g80c8e1e-1x26r301
37777	GMR22A08	CB1_GMR_22A08_AE_01_05-fA01b_C100310_20100310102653351_02_warp_m0g80c8e1e-1x26r301
37778	GMR22A11	CB1_GMR_22A11_AE_01_14-fA01b_C100310_20100310102832069_02_warp_m0g80c8e1e-1x26r301
37779	GMR22A12	CB1_GMR_22A12_AE_01_05-fA01b_C100504_20100504111645015_02_warp_m0g80c8e1e-1x26r301
37780	GMR22B01	CB1_GMR_22B01_AE_01_04-fA01b_C100326_20100326121804828_02_warp_m0g80c8e1e-1x26r301
37781	GMR22B02	CB1_GMR_22B02_AE_01_04-fA01b_C100325_20100326134748937_02_warp_m0g80c8e1e-1x26r301
37782	GMR22B05	CB1_GMR_22B05_AE_01_04-fA01b_C091020_20091020104410964_02_warp_m0g80c8e1e-1x26r301
37783	GMR22B07	CB1_GMR_22B07_AE_01_06-fA01b_C100326_20100326135527671_02_warp_m0g80c8e1e-1x26r301
37784	GMR22B10	CB1_GMR_22B10_AE_01_13-fA01b_C100813_20100813105300734_02_warp_m0g80c8e1e-1x26r301
37785	GMR22B12	CB1_GMR_22B12_AE_01_04-fA01b_C100325_20100326135109000_02_warp_m0g80c8e1e-1x26r301
37786	GMR22C01	CB1_GMR_22C01_AE_01_09-fA01b_C100325_20100326135235984_02_warp_m0g80c8e1e-1x26r301
37787	GMR22C02	CB1_GMR_22C02_AE_01_00-fA01b_C090517_20090518091559906_02_warp_m0g80c8e1e-1x26r301
37788	GMR22C04	CB1_GMR_22C04_AE_01_04-fA01b_C100326_20100326135555765_02_warp_m0g80c8e1e-1x26r301
37789	GMR22C05	CB1_GMR_22C05_AE_01_09-fA01b_C100723_20100723111755171_02_warp_m0g80c8e1e-1x26r301
37790	GMR22C06	CB1_GMR_22C06_AE_01_05-fA01b_C091021_20091021094134718_02_warp_m0g80c8e1e-1x26r301
37791	GMR22C07	CB1_GMR_22C07_AE_01_10-fA01b_C100504_20100504111832250_02_warp_m0g80c8e1e-1x26r301
37792	GMR22C10	CB1_GMR_22C10_AE_01_05-fA01b_C100606_20100607220106125_02_warp_m0g80c8e1e-1x26r301
37793	GMR22C11	CB1_GMR_22C11_AE_01_04-fA01b_C100310_20100310102857272_02_warp_m0g80c8e1e-1x26r301
37794	GMR22C12	CB1_GMR_22C12_AE_01_04-fA01b_C100504_20100504111944171_02_warp_m0g80c8e1e-1x26r301
37795	GMR22D02	CB1_GMR_22D02_AE_01_05-fA01b_C091119_20091120100756484_02_warp_m0g80c8e1e-1x26r301
37796	GMR22D04	CB1_GMR_22D04_AE_01_09-fA01b_C100409_20100409010626718_02_warp_m0g80c8e1e-1x26r301
37797	GMR22D06	CB1_GMR_22D06_AE_01_09-fA01b_C091124_20091124115533025_02_warp_m0g80c8e1e-1x26r301
37798	GMR22D11	CB1_GMR_22D11_AE_01_09-fA01b_C100123_20100125103509961_02_warp_m0g80c8e1e-1x26r301
37799	GMR22E03	CB1_GMR_22E03_AE_01_05-fA01b_C100606_20100607215156062_02_warp_m0g80c8e1e-1x26r301
37800	GMR22E04	CB1_GMR_22E04_AE_01_05-fA01b_C091021_20091021094700500_02_warp_m0g80c8e1e-1x26r301
37801	GMR22E05	CB1_GMR_22E05_AE_01_04-fA01b_C100504_20100504112054609_02_warp_m0g80c8e1e-1x26r301
37802	GMR22E06	CB1_GMR_22E06_AE_01_05-fA01b_C100504_20100504112307046_02_warp_m0g80c8e1e-1x26r301
37803	GMR22E07	CB1_GMR_22E07_AE_01_06-fA01b_C100310_20100310103129991_02_warp_m0g80c8e1e-1x26r301
37804	GMR22E09	CB1_GMR_22E09_AE_01_11-fA01b_C100909_20100909092333453_02_warp_m0g80c8e1e-1x26r301
37805	GMR22E10	CB1_GMR_22E10_AE_01_04-fA01b_C091021_20091021094850140_02_warp_m0g80c8e1e-1x26r301
37806	GMR22E12	CB1_GMR_22E12_AE_01_03-fA01b_C100310_20100310103151788_02_warp_m0g80c8e1e-1x26r301
37807	GMR22F02	CB1_GMR_22F02_AE_01_09-fA01b_C110205_20110207112155812_02_warp_m0g80c8e1e-1x26r301
37808	GMR22F03	CB1_GMR_22F03_AE_01_05-fA01b_C100504_20100504213925484_02_warp_m0g80c8e1e-1x26r301
37809	GMR22F07	CB1_GMR_22F07_AE_01_05-fA01b_C100327_20100329112758281_02_warp_m0g80c8e1e-1x26r301
37810	GMR22F08	CB1_GMR_22F08_AE_01_05-fA01b_C100504_20100504214057250_02_warp_m0g80c8e1e-1x26r301
37811	GMR22F11	CB1_GMR_22F11_AE_01_05-fA01b_C100506_20100506150427609_02_warp_m0g80c8e1e-1x26r301
37812	GMR22F12	CB1_GMR_22F12_AE_01_04-fA01b_C100504_20100504214159875_02_warp_m0g80c8e1e-1x26r301
37813	GMR22G01	CB1_GMR_22G01_AE_01_17-fA01b_C091210_20091210114406037_02_warp_m0g80c8e1e-1x26r301
37814	GMR22G03	CB1_GMR_22G03_AE_01_03-fA01b_C100507_20100507103254218_02_warp_m0g80c8e1e-1x26r301
37815	GMR22G07	CB1_GMR_22G07_AE_01_06-fA01b_C091120_20091120101531062_02_warp_m0g80c8e1e-1x26r301
37816	GMR22G09	CB1_GMR_22G09_AE_01_05-fA01b_C100504_20100504215129140_02_warp_m0g80c8e1e-1x26r301
37817	GMR22G11	CB1_GMR_22G11_AE_01_16-fA01b_C091122_20091123091427090_02_warp_m0g80c8e1e-1x26r301
37818	GMR22H01	CB1_GMR_22H01_AE_01_11-fA01b_C091223_20091223104645738_02_warp_m0g80c8e1e-1x26r301
37819	GMR22H02	CB1_GMR_22H02_AE_01_06-fA01b_C091122_20091123092142137_02_warp_m0g80c8e1e-1x26r301
37820	GMR22H05	CB1_GMR_22H05_AE_01_04-fA01b_C091021_20091021095422390_02_warp_m0g80c8e1e-1x26r301
37821	GMR22H07	CB1_GMR_22H07_AE_01_12-fA01b_C100715_20100715221848531_02_warp_m0g80c8e1e-1x26r301
37822	GMR22H09	CB1_GMR_22H09_AE_01_04-fA01b_C100504_20100504215233000_02_warp_m0g80c8e1e-1x26r301
37823	GMR22H10	CB1_GMR_22H10_AE_01_06-fA01b_C100715_20100715221954953_02_warp_m0g80c8e1e-1x26r301
37824	GMR22H11	CB1_GMR_22H11_AE_01_12-fA01b_C100723_20100723223025500_02_warp_m0g80c8e1e-1x26r301
37825	GMR22H12	CB1_GMR_22H12_AE_01_09-fA01b_C091122_20091123092418481_02_warp_m0g80c8e1e-1x26r301
37826	GMR23A03	CB1_GMR_23A03_AE_01_08-fA01b_C100715_20100715222203296_02_warp_m0g80c8e1e-1x26r301
37827	GMR23A04	CB1_GMR_23A04_AE_01_09-fA01b_C091122_20091123094049653_02_warp_m0g80c8e1e-1x26r301
37828	GMR23A06	CB1_GMR_23A06_AE_01_08-fA01b_C100327_20100329113331906_02_warp_m0g80c8e1e-1x26r301
37829	GMR23A07	CB1_GMR_23A07_AE_01_05-fA01b_C091122_20091123094657372_02_warp_m0g80c8e1e-1x26r301
37830	GMR23A11	CB1_GMR_23A11_AE_01_06-fA01b_C100509_20100510221227046_02_warp_m0g80c8e1e-1x26r301
37831	GMR23A12	CB1_GMR_23A12_AE_01_02-fA01b_C090918_20090918103050218_02_warp_m0g80c8e1e-1x26r301
37832	GMR23B09	CB1_GMR_23B09_AE_01_02-fA01b_C090918_20090918103703656_02_warp_m0g80c8e1e-1x26r301
37833	GMR23B11	CB1_GMR_23B11_AE_01_10-fA01b_C091122_20091123095441872_02_warp_m0g80c8e1e-1x26r301
37834	GMR23C06	CB1_GMR_23C06_AE_01_06-fA01b_C100330_20100330112954140_02_warp_m0g80c8e1e-1x26r301
37835	GMR23C12	CB1_GMR_23C12_AE_01_09-fA01b_C091122_20091123100029106_02_warp_m0g80c8e1e-1x26r301
37836	GMR23D01	CB1_GMR_23D01_AE_01_04-fA01b_C091122_20091123100229747_02_warp_m0g80c8e1e-1x26r301
37837	GMR23D02	CB1_GMR_23D02_AE_01_05-fA01b_C091218_20091218162445546_02_warp_m0g80c8e1e-1x26r301
37838	GMR23D03	CB1_GMR_23D03_AE_01_09-fA01b_C100505_20100505213343703_02_warp_m0g80c8e1e-1x26r301
37839	GMR23D12	CB1_GMR_23D12_AE_01_06-fA01b_C100813_20100813105636968_02_warp_m0g80c8e1e-1x26r301
37840	GMR23E05	CB1_GMR_23E05_AE_01_05-fA01b_C100505_20100505213526234_02_warp_m0g80c8e1e-1x26r301
37841	GMR23E06	CB1_GMR_23E06_AE_01_04-fA01b_C091223_20091223183008785_02_warp_m0g80c8e1e-1x26r301
37842	GMR23E07	CB1_GMR_23E07_AE_01_05-fA01b_C100505_20100505213703062_02_warp_m0g80c8e1e-1x26r301
37843	GMR23E11	CB1_GMR_23E11_AE_01_04-fA01b_C100106_20100106112018971_02_warp_m0g80c8e1e-1x26r301
37844	GMR23E12	CB1_GMR_23E12_AE_01_00-fA01b_C090407_20090407101658592_02_warp_m0g80c8e1e-1x26r301
37845	GMR23F02	CB1_GMR_23F02_AE_01_00-fA01b_C101105_20101105145815015_02_warp_m0g80c8e1e-1x26r301
37846	GMR23F03	CB1_GMR_23F03_AE_01_05-fA01b_C100109_20100111090326721_02_warp_m0g80c8e1e-1x26r301
37847	GMR23F05	CB1_GMR_23F05_AE_01_07-fA01b_C100716_20100716215454750_02_warp_m0g80c8e1e-1x26r301
37848	GMR23F06	CB1_GMR_23F06_AE_01_05-fA01b_C110215_20110215094041843_02_warp_m0g80c8e1e-1x26r301
37849	GMR23G01	CB1_GMR_23G01_AE_01_06-fA01b_C100716_20100716215931890_02_warp_m0g80c8e1e-1x26r301
37850	GMR23G06	CB1_GMR_23G06_AE_01_04-fA01b_C100505_20100505213944921_02_warp_m0g80c8e1e-1x26r301
37851	GMR23G09	CB1_GMR_23G09_AE_01_04-fA01b_C100507_20100507211635343_02_warp_m0g80c8e1e-1x26r301
37852	GMR23G11	CB1_GMR_23G11_AE_01_06-fA01b_C110215_20110215094153906_02_warp_m0g80c8e1e-1x26r301
37853	GMR23H03	CB1_GMR_23H03_AE_01_04-fA01b_C100507_20100507211811609_02_warp_m0g80c8e1e-1x26r301
37854	GMR23H05	CB1_GMR_23H05_AE_01_05-fA01b_C100112_20100112114052096_02_warp_m0g80c8e1e-1x26r301
37855	GMR23H06	CB1_GMR_23H06_AE_01_08-fA01b_C100109_20100111091517705_02_warp_m0g80c8e1e-1x26r301
37856	GMR23H08	CB1_GMR_23H08_AE_01_05-fA01b_C100507_20100507211941000_02_warp_m0g80c8e1e-1x26r301
37857	GMR23H10	CB1_GMR_23H10_AE_01_04-fA01b_C100103_20100103162948709_02_warp_m0g80c8e1e-1x26r301
37858	GMR23H11	CB1_GMR_23H11_AE_01_09-fA01b_C091230_20091230124415158_02_warp_m0g80c8e1e-1x26r301
37859	GMR23H12	CB1_GMR_23H12_AE_01_05-fA01b_C100103_20100103163415928_02_warp_m0g80c8e1e-1x26r301
37860	GMR24A01	CB1_GMR_24A01_AE_01_06-fA01b_C091124_20091125094604965_02_warp_m0g80c8e1e-1x26r301
37861	GMR24A02	CB1_GMR_24A02_AE_01_04-fA01b_C091124_20091125094821934_02_warp_m0g80c8e1e-1x26r301
37862	GMR24A04	CB1_GMR_24A04_AE_01_06-fA01b_C100702_20100702091619546_02_warp_m0g80c8e1e-1x26r301
37863	GMR24A05	CB1_GMR_24A05_AE_01_05-fA01b_C100507_20100507212136390_02_warp_m0g80c8e1e-1x26r301
37864	GMR24A07	CB1_GMR_24A07_AE_01_04-fA01b_C100506_20100506211215031_02_warp_m0g80c8e1e-1x26r301
37865	GMR24A08	CB1_GMR_24A08_AE_01_03-fA01b_C100702_20100702091652843_02_warp_m0g80c8e1e-1x26r301
37866	GMR24A10	CB1_GMR_24A10_AE_01_04-fA01b_C100506_20100506211430000_02_warp_m0g80c8e1e-1x26r301
37867	GMR24B01	CB1_GMR_24B01_AE_01_04-fA01b_C100505_20100505214254312_02_warp_m0g80c8e1e-1x26r301
37868	GMR24B03	CB1_GMR_24B03_AE_01_03-fA01b_C091124_20091125095715434_02_warp_m0g80c8e1e-1x26r301
37869	GMR24B05	CB1_GMR_24B05_AE_01_07-fA01b_C100111_20100112113144955_02_warp_m0g80c8e1e-1x26r301
37870	GMR24B06	CB1_GMR_24B06_AE_01_04-fA01b_C091124_20091125100313481_02_warp_m0g80c8e1e-1x26r301
37871	GMR24B07	CB1_GMR_24B07_AE_01_00-fA01b_C090805_20090805141904140_02_warp_m0g80c8e1e-1x26r301
37872	GMR24B08	CB1_GMR_24B08_AE_01_07-fA01b_C100111_20100112113630080_02_warp_m0g80c8e1e-1x26r301
37873	GMR24B09	CB1_GMR_24B09_AE_01_02-fA01b_C090409_20090409092938217_02_warp_m0g80c8e1e-1x26r301
37874	GMR24B11	CB1_GMR_24B11_AE_01_05-fA01b_C091230_20091230092009600_02_warp_m0g80c8e1e-1x26r301
37875	GMR24C05	CB1_GMR_24C05_AE_01_10-fA01b_C110215_20110215094552281_02_warp_m0g80c8e1e-1x26r301
37876	GMR24C06	CB1_GMR_24C06_AE_01_05-fA01b_C100630_20100630100113796_02_warp_m0g80c8e1e-1x26r301
37877	GMR24C07	CB1_GMR_24C07_AE_01_05-fA01b_C091022_20091022095649500_02_warp_m0g80c8e1e-1x26r301
37879	GMR24C10	CB1_GMR_24C10_AE_01_05-fA01b_C100716_20100716220322171_02_warp_m0g80c8e1e-1x26r301
37880	GMR24C12	CB1_GMR_24C12_AE_01_06-fA01b_C091022_20091022100051375_02_warp_m0g80c8e1e-1x26r301
37881	GMR24D02	CB1_GMR_24D02_AE_01_06-fA01b_C091022_20091022100349140_02_warp_m0g80c8e1e-1x26r301
37882	GMR24D04	CB1_GMR_24D04_AE_01_04-fA01b_C100506_20100506211909546_02_warp_m0g80c8e1e-1x26r301
37883	GMR24D07	CB1_GMR_24D07_AE_01_12-fA01b_C110705_20110705130603806_02_warp_m0g80c8e1e-1x26r301
37884	GMR24D12	CB1_GMR_24D12_AE_01_04-fA01b_C100606_20100607215302890_02_warp_m0g80c8e1e-1x26r301
37885	GMR24E05	CB1_GMR_24E05_AE_01_04-fA01b_C100505_20100505214435484_02_warp_m0g80c8e1e-1x26r301
37886	GMR24E06	CB1_GMR_24E06_AE_01_04-fA01b_C100123_20100125103615711_02_warp_m0g80c8e1e-1x26r301
37887	GMR24E08	CB1_GMR_24E08_AE_01_04-fA01b_C100505_20100505214737125_02_warp_m0g80c8e1e-1x26r301
37888	GMR24E09	CB1_GMR_24E09_AE_01_04-fA01b_C091022_20091022100601562_02_warp_m0g80c8e1e-1x26r301
37889	GMR24E12	CB1_GMR_24E12_AE_01_06-fA01b_C100813_20100813105822796_02_warp_m0g80c8e1e-1x26r301
37890	GMR24F06	CB1_GMR_24F06_AE_01_03-fA01b_C100506_20100506212554687_02_warp_m0g80c8e1e-1x26r301
37891	GMR24F08	CB1_GMR_24F08_AE_01_05-fA01b_C100506_20100506212851093_02_warp_m0g80c8e1e-1x26r301
37892	GMR24F10	CB1_GMR_24F10_AE_01_03-fA01b_C100702_20100702092008531_02_warp_m0g80c8e1e-1x26r301
37893	GMR24F11	CB1_GMR_24F11_AE_01_09-fA01b_C101016_20101018101147593_02_warp_m0g80c8e1e-1x26r301
37894	GMR24F12	CB1_GMR_24F12_AE_01_05-fA01b_C100103_20100103163702490_02_warp_m0g80c8e1e-1x26r301
37895	GMR24G01	CB1_GMR_24G01_AE_01_08-fA01b_C100228_20100301111701953_02_warp_m0g80c8e1e-1x26r301
37896	GMR24G06	CB1_GMR_24G06_AE_01_06-fA01b_C100716_20100716220712281_02_warp_m0g80c8e1e-1x26r301
37897	GMR24G07	CB1_GMR_24G07_AE_01_05-fA01b_C091230_20091230092226631_02_warp_m0g80c8e1e-1x26r301
37898	GMR24G09	CB1_GMR_24G09_AE_01_04-fA01b_C100702_20100702092136421_02_warp_m0g80c8e1e-1x26r301
37899	GMR24H02	CB1_GMR_24H02_AE_01_05-fA01b_C091023_20091023103155484_02_warp_m0g80c8e1e-1x26r301
37900	GMR24H03	CB1_GMR_24H03_AE_01_03-fA01b_C091230_20091230092333896_02_warp_m0g80c8e1e-1x26r301
37901	GMR24H08	CB1_GMR_24H08_AE_01_06-fA01b_C091125_20091125095637790_02_warp_m0g80c8e1e-1x26r301
37902	GMR24H12	CB1_GMR_24H12_AE_01_05-fA01b_C100506_20100507102216453_02_warp_m0g80c8e1e-1x26r301
37903	GMR25A01	CB1_GMR_25A01_AE_01_04-fA01b_C091023_20091023103619875_02_warp_m0g80c8e1e-1x26r301
37904	GMR25A02	CB1_GMR_25A02_AE_01_06-fA01b_C091023_20091023104143500_02_warp_m0g80c8e1e-1x26r301
37905	GMR25A06	CB1_GMR_25A06_AE_01_05-fA01b_C091027_20091027095832036_02_warp_m0g80c8e1e-1x26r301
37906	GMR25A07	CB1_GMR_25A07_AE_01_09-fA01b_C110215_20110215095030609_02_warp_m0g80c8e1e-1x26r301
37907	GMR25A08	CB1_GMR_25A08_AE_01_05-fA01b_C100103_20100103164239490_02_warp_m0g80c8e1e-1x26r301
37908	GMR25B01	CB1_GMR_25B01_AE_01_07-fA01b_C100418_20100419220354140_02_warp_m0g80c8e1e-1x26r301
37909	GMR25B03	CB1_GMR_25B03_AE_01_08-fA01b_C110215_20110215095204375_02_warp_m0g80c8e1e-1x26r301
37910	GMR25B06	CB1_GMR_25B06_AE_01_06-fA01b_C101103_20101103112750500_02_warp_m0g80c8e1e-1x26r301
37911	GMR25B07	CB1_GMR_25B07_AE_01_03-fA01b_C091023_20091023104244625_02_warp_m0g80c8e1e-1x26r301
37912	GMR25B10	CB1_GMR_25B10_AE_01_05-fA01b_C100506_20100507102357390_02_warp_m0g80c8e1e-1x26r301
37913	GMR25B12	CB1_GMR_25B12_AE_01_00-fA01b_C090417_20090417135128906_02_warp_m0g80c8e1e-1x26r301
37914	GMR25C01	CB1_GMR_25C01_AE_01_05-fA01b_C091023_20091023104702578_02_warp_m0g80c8e1e-1x26r301
37915	GMR25C02	CB1_GMR_25C02_AE_01_03-fA01b_C100103_20100103164544615_02_warp_m0g80c8e1e-1x26r301
37916	GMR25C04	CB1_GMR_25C04_AE_01_05-fA01b_C100506_20100506212451562_02_warp_m0g80c8e1e-1x26r301
37917	GMR25C08	CB1_GMR_25C08_AE_01_03-fA01b_C100506_20100507102535906_02_warp_m0g80c8e1e-1x26r301
37918	GMR25C09	CB1_GMR_25C09_AE_01_04-fA01b_C110215_20110215095310375_02_warp_m0g80c8e1e-1x26r301
37919	GMR25D01	CB1_GMR_25D01_AE_01_07-fA01b_C110209_20110209095957578_02_warp_m0g80c8e1e-1x26r301
37920	GMR25D08	CB1_GMR_25D08_AE_01_09-fA01b_C100723_20100723223410375_02_warp_m0g80c8e1e-1x26r301
37921	GMR25D10	CB1_GMR_25D10_AE_01_05-fA01b_C100507_20100507102826656_02_warp_m0g80c8e1e-1x26r301
37922	GMR25E04	CB1_GMR_25E04_AE_01_00-fA01b_C090708_20090708121054896_02_warp_m0g80c8e1e-1x26r301
37923	GMR25E06	CB1_GMR_25E06_AE_01_05-fA01b_C100103_20100103164840084_02_warp_m0g80c8e1e-1x26r301
37924	GMR25E10	CB1_GMR_25E10_AE_01_03-fA01b_C091023_20091023105235125_02_warp_m0g80c8e1e-1x26r301
37925	GMR25F04	CB1_GMR_25F04_AE_01_08-fA01b_C100706_20100707104133796_02_warp_m0g80c8e1e-1x26r301
37926	GMR25F06	CB1_GMR_25F06_AE_01_05-fA01b_C110101_20110103101625078_02_warp_m0g80c8e1e-1x26r301
37927	GMR25F09	CB1_GMR_25F09_AE_01_10-fA01b_C091125_20091125100134618_02_warp_m0g80c8e1e-1x26r301
37928	GMR25F11	CB1_GMR_25F11_AE_01_08-fA01b_C100420_20100420130022078_02_warp_m0g80c8e1e-1x26r301
37929	GMR25G01	CB1_GMR_25G01_AE_01_00-fA01b_C101201_20101201095921578_02_warp_m0g80c8e1e-1x26r301
37930	GMR25G02	CB1_GMR_25G02_AE_01_04-fA01b_C100507_20100507103039375_02_warp_m0g80c8e1e-1x26r301
37931	GMR25G03	CB1_GMR_25G03_AE_01_05-fA01b_C091023_20091023105957156_02_warp_m0g80c8e1e-1x26r301
37932	GMR25G04	CB1_GMR_25G04_AE_01_07-fA01b_C100420_20100420130444453_02_warp_m0g80c8e1e-1x26r301
37933	GMR25G05	CB1_GMR_25G05_AE_01_05-fA01b_C091125_20091125100319415_02_warp_m0g80c8e1e-1x26r301
37934	GMR25G08	CB1_GMR_25G08_AE_01_06-fA01b_C091022_20091023102634354_02_warp_m0g80c8e1e-1x26r301
37935	GMR25G10	CB1_GMR_25G10_AE_01_05-fA01b_C091024_20091024103350005_02_warp_m0g80c8e1e-1x26r301
37936	GMR25H02	CB1_GMR_25H02_AE_01_03-fA01b_C100507_20100507103147218_02_warp_m0g80c8e1e-1x26r301
37937	GMR25H03	CB1_GMR_25H03_AE_01_06-fA01b_C091024_20091024103721864_02_warp_m0g80c8e1e-1x26r301
37938	GMR25H04	CB1_GMR_25H04_AE_01_06-fA01b_C091024_20091024104052349_02_warp_m0g80c8e1e-1x26r301
37939	GMR25H06	CB1_GMR_25H06_AE_01_06-fA01b_C110101_20110103104430984_02_warp_m0g80c8e1e-1x26r301
37940	GMR25H08	CB1_GMR_25H08_AE_01_05-fA01b_C100508_20100510092323187_02_warp_m0g80c8e1e-1x26r301
37941	GMR25H09	CB1_GMR_25H09_AE_01_04-fA01b_C100508_20100510092358031_02_warp_m0g80c8e1e-1x26r301
37942	GMR25H11	CB1_GMR_25H11_AE_01_04-fA01b_C100508_20100510092530812_02_warp_m0g80c8e1e-1x26r301
37943	GMR26A03	CB1_GMR_26A03_AE_01_08-fA01b_C101102_20101102110654734_02_warp_m0g80c8e1e-1x26r301
37944	GMR26A06	CB1_GMR_26A06_AE_01_00-fA01b_C090708_20090708123024975_02_warp_m0g80c8e1e-1x26r301
37945	GMR26A09	CB1_GMR_26A09_AE_01_02-fA01b_C090710_20090710133417975_02_warp_m0g80c8e1e-1x26r301
37946	GMR26B01	CB1_GMR_26B01_AE_01_11-fA01b_C100508_20100510093139031_02_warp_m0g80c8e1e-1x26r301
37947	GMR26B04	CB1_GMR_26B04_AE_01_04-fA01b_C091027_20091027101216474_02_warp_m0g80c8e1e-1x26r301
37948	GMR26B06	CB1_GMR_26B06_AE_01_03-fA01b_C100519_20100519094426531_02_warp_m0g80c8e1e-1x26r301
37949	GMR26B08	CB1_GMR_26B08_AE_01_05-fA01b_C100508_20100510093643328_02_warp_m0g80c8e1e-1x26r301
37950	GMR26B09	CB1_GMR_26B09_AE_01_04-fA01b_C100509_20100510215827671_02_warp_m0g80c8e1e-1x26r301
37951	GMR26B10	CB1_GMR_26B10_AE_01_04-fA01b_C100509_20100510220002000_02_warp_m0g80c8e1e-1x26r301
37952	GMR26B11	CB1_GMR_26B11_AE_01_00-fA01b_C090710_20090710134128053_02_warp_m0g80c8e1e-1x26r301
37954	GMR26C02	CB1_GMR_26C02_AE_01_04-fA01b_C100101_20100101115217428_02_warp_m0g80c8e1e-1x26r301
37955	GMR26C03	CB1_GMR_26C03_AE_01_07-fA01b_C100420_20100420215744859_02_warp_m0g80c8e1e-1x26r301
37956	GMR26C04	CB1_GMR_26C04_AE_01_04-fA01b_C100101_20100101115737678_02_warp_m0g80c8e1e-1x26r301
37957	GMR26C06	CB1_GMR_26C06_AE_01_04-fA01b_C100101_20100101120048943_02_warp_m0g80c8e1e-1x26r301
37958	GMR26C08	CB1_GMR_26C08_AE_01_03-fA01b_C091230_20091230093137490_02_warp_m0g80c8e1e-1x26r301
37959	GMR26C11	CB1_GMR_26C11_AE_01_02-fA01b_C090714_20090714105937296_02_warp_m0g80c8e1e-1x26r301
37960	GMR26C12	CB1_GMR_26C12_AE_01_03-fA01b_C091028_20091028104632049_02_warp_m0g80c8e1e-1x26r301
37961	GMR26D01	CB1_GMR_26D01_AE_01_06-fA01b_C100929_20100929105851234_02_warp_m0g80c8e1e-1x26r301
37962	GMR26D03	CB1_GMR_26D03_AE_01_04-fA01b_C110316_20110316105305453_02_warp_m0g80c8e1e-1x26r301
37963	GMR26D04	CB1_GMR_26D04_AE_01_04-fA01b_C100101_20100101120359850_02_warp_m0g80c8e1e-1x26r301
37964	GMR26D05	CB1_GMR_26D05_AE_01_00-fA01b_C090714_20090714111237312_02_warp_m0g80c8e1e-1x26r301
37965	GMR26D10	CB1_GMR_26D10_AE_01_02-fA01b_C100924_20100927102131671_02_warp_m0g80c8e1e-1x26r301
37966	GMR26D11	CB1_GMR_26D11_AE_01_13-fA01b_C100810_20100810213751062_02_warp_m0g80c8e1e-1x26r301
37967	GMR26D12	CB1_GMR_26D12_AE_01_79-fA01b_C110503_20110503110858250_02_warp_m0g80c8e1e-1x26r301
37968	GMR26E01	CB1_GMR_26E01_AE_01_00-fA01b_C090714_20090714112124343_02_warp_m0g80c8e1e-1x26r301
37969	GMR26E02	CB1_GMR_26E02_AE_01_03-fA01b_C110216_20110216093127765_02_warp_m0g80c8e1e-1x26r301
37970	GMR26E03	CB1_GMR_26E03_AE_01_04-fA01b_C091028_20091028105230893_02_warp_m0g80c8e1e-1x26r301
37971	GMR26E06	CB1_GMR_26E06_AE_01_04-fA01b_C091028_20091028105414018_02_warp_m0g80c8e1e-1x26r301
37972	GMR26E07	CB1_GMR_26E07_AE_01_03-fA01b_C091210_20091210115707272_02_warp_m0g80c8e1e-1x26r301
37973	GMR26E08	CB1_GMR_26E08_AE_01_05-fA01b_C091210_20091210120152756_02_warp_m0g80c8e1e-1x26r301
37974	GMR26E09	CB1_GMR_26E09_AE_01_04-fA01b_C100511_20100511104743796_02_warp_m0g80c8e1e-1x26r301
37975	GMR26E12	CB1_GMR_26E12_AE_01_06-fA01b_C110216_20110216093342953_02_warp_m0g80c8e1e-1x26r301
37976	GMR26F01	CB1_GMR_26F01_AE_01_05-fA01b_C091231_20091231113830174_02_warp_m0g80c8e1e-1x26r301
37977	GMR26F03	CB1_GMR_26F03_AE_01_04-fA01b_C091210_20091210120254334_02_warp_m0g80c8e1e-1x26r301
37978	GMR26F05	CB1_GMR_26F05_AE_01_03-fA01b_C091213_20091214091604546_02_warp_m0g80c8e1e-1x26r301
37979	GMR26F06	CB1_GMR_26F06_AE_01_03-fA01b_C091231_20091231114525142_02_warp_m0g80c8e1e-1x26r301
37980	GMR26F07	CB1_GMR_26F07_AE_01_06-fA01b_C091231_20091231115310392_02_warp_m0g80c8e1e-1x26r301
37981	GMR26F08	CB1_GMR_26F08_AE_01_05-fA01b_C091231_20091231115613658_02_warp_m0g80c8e1e-1x26r301
37982	GMR26F12	CB1_GMR_26F12_AE_01_04-fA01b_C091213_20091214092050890_02_warp_m0g80c8e1e-1x26r301
37983	GMR26G02	CB1_GMR_26G02_AE_01_05-fA01b_C100511_20100511105455109_02_warp_m0g80c8e1e-1x26r301
37984	GMR26G03	CB1_GMR_26G03_AE_01_04-fA01b_C091231_20091231120338424_02_warp_m0g80c8e1e-1x26r301
37985	GMR26G04	CB1_GMR_26G04_AE_01_05-fA01b_C091218_20091218163102328_02_warp_m0g80c8e1e-1x26r301
37986	GMR26G08	CB1_GMR_26G08_AE_01_00-fA01b_C090829_20090830100921031_02_warp_m0g80c8e1e-1x26r301
37987	GMR26G09	CB1_GMR_26G09_AE_01_08-fA01b_C110206_20110207104726890_02_warp_m0g80c8e1e-1x26r301
37988	GMR26H02	CB1_GMR_26H02_AE_01_05-fA01b_C100509_20100510220830234_02_warp_m0g80c8e1e-1x26r301
37989	GMR26H04	CB1_GMR_26H04_AE_01_04-fA01b_C100511_20100511105600953_02_warp_m0g80c8e1e-1x26r301
37990	GMR26H06	CB1_GMR_26H06_AE_01_03-fA01b_C100509_20100510220939906_02_warp_m0g80c8e1e-1x26r301
37991	GMR26H07	CB1_GMR_26H07_AE_01_04-fA01b_C100511_20100511105737000_02_warp_m0g80c8e1e-1x26r301
37992	GMR26H08	CB1_GMR_26H08_AE_01_06-fA01b_C100511_20100511105945671_02_warp_m0g80c8e1e-1x26r301
37993	GMR27A01	CB1_GMR_27A01_AE_01_05-fA01b_C100519_20100519094858875_02_warp_m0g80c8e1e-1x26r301
37994	GMR27A04	CB1_GMR_27A04_AE_01_04-fA01b_C091222_20091222104519394_02_warp_m0g80c8e1e-1x26r301
37995	GMR27A05	CB1_GMR_27A05_AE_01_03-fA01b_C100512_20100512091312187_02_warp_m0g80c8e1e-1x26r301
37996	GMR27A06	CB1_GMR_27A06_AE_01_04-fA01b_C100519_20100519095003109_02_warp_m0g80c8e1e-1x26r301
37997	GMR27B02	CB1_GMR_27B02_AE_01_06-fA01b_C100509_20100510222148500_02_warp_m0g80c8e1e-1x26r301
37998	GMR27B03	CB1_GMR_27B03_AE_01_04-fA01b_C100509_20100510222249578_02_warp_m0g80c8e1e-1x26r301
37999	GMR27B07	CB1_GMR_27B07_AE_01_05-fA01b_C100509_20100510222419640_02_warp_m0g80c8e1e-1x26r301
38000	GMR27C02	CB1_GMR_27C02_AE_01_03-fA01b_C100509_20100510222449656_02_warp_m0g80c8e1e-1x26r301
38001	GMR27C03	CB1_GMR_27C03_AE_01_04-fA01b_C100511_20100511223434343_02_warp_m0g80c8e1e-1x26r301
38002	GMR27C07	CB1_GMR_27C07_AE_01_04-fA01b_C100106_20100106112213736_02_warp_m0g80c8e1e-1x26r301
38003	GMR27C08	CB1_GMR_27C08_AE_01_05-fA01b_C100519_20100519095218625_02_warp_m0g80c8e1e-1x26r301
38004	GMR27C09	CB1_GMR_27C09_AE_01_04-fA01b_C100106_20100106112415783_02_warp_m0g80c8e1e-1x26r301
38005	GMR27C12	CB1_GMR_27C12_AE_01_02-fA01b_C100618_20100618110118296_02_warp_m0g80c8e1e-1x26r301
38006	GMR27D02	CB1_GMR_27D02_AE_01_05-fA01b_C100511_20100511223731828_02_warp_m0g80c8e1e-1x26r301
38007	GMR27D10	CB1_GMR_27D10_AE_01_06-fA01b_C091222_20091222105342457_02_warp_m0g80c8e1e-1x26r301
38008	GMR27E02	CB1_GMR_27E02_AE_01_04-fA01b_C091119_20091119144809656_02_warp_m0g80c8e1e-1x26r301
38009	GMR27E04	CB1_GMR_27E04_AE_01_06-fA01b_C100106_20100106113207674_02_warp_m0g80c8e1e-1x26r301
38010	GMR27E05	CB1_GMR_27E05_AE_01_04-fA01b_C100511_20100511224017234_02_warp_m0g80c8e1e-1x26r301
38011	GMR27E07	CB1_GMR_27E07_AE_01_06-fA01b_C100511_20100511224232812_02_warp_m0g80c8e1e-1x26r301
38012	GMR27E09	CB1_GMR_27E09_AE_01_04-fA01b_C100511_20100511224307578_02_warp_m0g80c8e1e-1x26r301
38013	GMR27E11	CB1_GMR_27E11_AE_01_07-fA01b_C100715_20100715101141062_02_warp_m0g80c8e1e-1x26r301
38014	GMR27E12	CB1_GMR_27E12_AE_01_04-fA01b_C091222_20091222105450410_02_warp_m0g80c8e1e-1x26r301
38015	GMR27F02	CB1_GMR_27F02_AE_01_05-fA01b_C091222_20091222105650816_02_warp_m0g80c8e1e-1x26r301
38016	GMR27G01	CB1_GMR_27G01_AE_01_05-fA01b_C091103_20091103113827680_02_warp_m0g80c8e1e-1x26r301
38017	GMR27G06	CB1_GMR_27G06_AE_01_05-fA01b_C100106_20100106113857658_02_warp_m0g80c8e1e-1x26r301
38018	GMR27G07	CB1_GMR_27G07_AE_01_09-fA01b_C101018_20110705164112263_02_warp_m0g80c8e1e-1x26r301
38019	GMR27G10	CB1_GMR_27G10_AE_01_05-fA01b_C100106_20100106114345939_02_warp_m0g80c8e1e-1x26r301
38020	GMR27G12	CB1_GMR_27G12_AE_01_08-fA01b_C100715_20100715102018781_02_warp_m0g80c8e1e-1x26r301
38021	GMR27H01	CB1_GMR_27H01_AE_01_04-fA01b_C100511_20100511224810250_02_warp_m0g80c8e1e-1x26r301
38022	GMR27H08	CB1_GMR_27H08_AE_01_04-fA01b_C100511_20100511224953234_02_warp_m0g80c8e1e-1x26r301
38023	GMR28A03	CB1_GMR_28A03_AE_01_02-fA01b_C101229_20101229101936906_02_warp_m0g80c8e1e-1x26r301
38024	GMR28A07	CB1_GMR_28A07_AE_01_06-fA01b_C100511_20100511225351593_02_warp_m0g80c8e1e-1x26r301
38025	GMR28A08	CB1_GMR_28A08_AE_01_04-fA01b_C100512_20100512090903500_02_warp_m0g80c8e1e-1x26r301
38026	GMR28A10	CB1_GMR_28A10_AE_01_07-fA01b_C091103_20091103114207649_02_warp_m0g80c8e1e-1x26r301
38027	GMR28B05	CB1_GMR_28B05_AE_01_04-fA01b_C091103_20091103114314977_02_warp_m0g80c8e1e-1x26r301
38028	GMR28C03	CB1_GMR_28C03_AE_01_06-fA01b_C091103_20091103120203805_02_warp_m0g80c8e1e-1x26r301
38029	GMR28C04	CB1_GMR_28C04_AE_01_06-fA01b_C100420_20100420220113093_02_warp_m0g80c8e1e-1x26r301
38030	GMR28C05	CB1_GMR_28C05_AE_01_05-fA01b_C100715_20100715102049687_02_warp_m0g80c8e1e-1x26r301
38031	GMR28C06	CB1_GMR_28C06_AE_01_03-fA01b_C100512_20100512090941281_02_warp_m0g80c8e1e-1x26r301
38032	GMR28C08	CB1_GMR_28C08_AE_01_06-fA01b_C100106_20100106134357851_02_warp_m0g80c8e1e-1x26r301
38033	GMR28C09	CB1_GMR_28C09_AE_01_06-fA01b_C091103_20091103121625696_02_warp_m0g80c8e1e-1x26r301
38034	GMR28C10	CB1_GMR_28C10_AE_01_05-fA01b_C100106_20100106134603991_02_warp_m0g80c8e1e-1x26r301
38035	GMR28C11	CB1_GMR_28C11_AE_01_05-fA01b_C100106_20100106134934507_02_warp_m0g80c8e1e-1x26r301
38036	GMR28C12	CB1_GMR_28C12_AE_01_09-fA01b_C110216_20110216094227968_02_warp_m0g80c8e1e-1x26r301
38037	GMR28D01	CB1_GMR_28D01_AE_01_05-fA01b_C091103_20091103122026118_02_warp_m0g80c8e1e-1x26r301
38038	GMR28D05	CB1_GMR_28D05_AE_01_06-fA01b_C100106_20100106135618272_02_warp_m0g80c8e1e-1x26r301
38039	GMR28D07	CB1_GMR_28D07_AE_01_06-fA01b_C100516_20100517220538359_02_warp_m0g80c8e1e-1x26r301
38040	GMR28D10	CB1_GMR_28D10_AE_01_05-fA01b_C091103_20091103122613977_02_warp_m0g80c8e1e-1x26r301
38041	GMR28D12	CB1_GMR_28D12_AE_01_04-fA01b_C100512_20100512091626703_02_warp_m0g80c8e1e-1x26r301
38042	GMR28E01	CB1_GMR_28E01_AE_01_04-fA01b_C091230_20091230093548787_02_warp_m0g80c8e1e-1x26r301
38043	GMR28E02	CB1_GMR_28E02_AE_01_06-fA01b_C100717_20100718122824000_02_warp_m0g80c8e1e-1x26r301
38044	GMR28E05	CB1_GMR_28E05_AE_01_04-fA01b_C100512_20100512091805703_02_warp_m0g80c8e1e-1x26r301
38045	GMR28E10	CB1_GMR_28E10_AE_01_05-fA01b_C091231_20091231113456521_02_warp_m0g80c8e1e-1x26r301
38046	GMR28E12	CB1_GMR_28E12_AE_01_05-fA01b_C100516_20100517220713609_02_warp_m0g80c8e1e-1x26r301
38047	GMR28F07	CB1_GMR_28F07_AE_01_02-fA01b_C101102_20101102111331390_02_warp_m0g80c8e1e-1x26r301
38048	GMR28F11	CB1_GMR_28F11_AE_01_07-fA01b_C100512_20100512212534921_02_warp_m0g80c8e1e-1x26r301
38049	GMR28F12	CB1_GMR_28F12_AE_01_06-fA01b_C100512_20100512212728656_02_warp_m0g80c8e1e-1x26r301
38050	GMR28G02	CB1_GMR_28G02_AE_01_06-fA01b_C091103_20091103123742430_02_warp_m0g80c8e1e-1x26r301
38051	GMR28G03	CB1_GMR_28G03_AE_01_06-fA01b_C091103_20091103124036930_02_warp_m0g80c8e1e-1x26r301
38052	GMR28G09	CB1_GMR_28G09_AE_01_00-fA01b_C101102_20101102111438453_02_warp_m0g80c8e1e-1x26r301
38053	GMR28H03	CB1_GMR_28H03_AE_01_08-fA01b_C091213_20091214092542734_02_warp_m0g80c8e1e-1x26r301
38054	GMR28H04	CB1_GMR_28H04_AE_01_04-fA01b_C091103_20091103114727437_02_warp_m0g80c8e1e-1x26r301
38055	GMR28H05	CB1_GMR_28H05_AE_01_05-fA01b_C100331_20100331142714421_02_warp_m0g80c8e1e-1x26r301
38056	GMR28H10	CB1_GMR_28H10_AE_01_03-fA01b_C100105_20100105114526866_02_warp_m0g80c8e1e-1x26r301
38057	GMR29A01	CB1_GMR_29A01_AE_01_00-fA01b_C101201_20101201100127234_02_warp_m0g80c8e1e-1x26r301
38058	GMR29A06	CB1_GMR_29A06_AE_01_04-fA01b_C100706_20100707104533921_02_warp_m0g80c8e1e-1x26r301
38059	GMR29A08	CB1_GMR_29A08_AE_01_06-fA01b_C091103_20091103115057765_02_warp_m0g80c8e1e-1x26r301
38060	GMR29A11	CB1_GMR_29A11_AE_01_08-fA01b_C091213_20091214092813125_02_warp_m0g80c8e1e-1x26r301
38061	GMR29B04	CB1_GMR_29B04_AE_01_05-fA01b_C100521_20100521011902953_02_warp_m0g80c8e1e-1x26r301
38062	GMR29B06	CB1_GMR_29B06_AE_01_05-fA01b_C110216_20110216094444968_02_warp_m0g80c8e1e-1x26r301
38063	GMR29C07	CB1_GMR_29C07_AE_01_04-fA01b_C091029_20091029112213518_02_warp_m0g80c8e1e-1x26r301
38064	GMR29C08	CB1_GMR_29C08_AE_01_04-fA01b_C100105_20100105114955694_02_warp_m0g80c8e1e-1x26r301
38065	GMR29C10	CB1_GMR_29C10_AE_01_06-fA01b_C110218_20110218103946578_02_warp_m0g80c8e1e-1x26r301
38066	GMR29C11	CB1_GMR_29C11_AE_01_01-fA01b_C110123_20110124101232000_02_warp_m0g80c8e1e-1x26r301
38067	GMR29D01	CB1_GMR_29D01_AE_01_03-fA01b_C101123_20101123101514828_02_warp_m0g80c8e1e-1x26r301
38068	GMR29D08	CB1_GMR_29D08_AE_01_04-fA01b_C100606_20100607215558703_02_warp_m0g80c8e1e-1x26r301
38069	GMR29D10	CB1_GMR_29D10_AE_01_05-fA01b_C091213_20091214093516421_02_warp_m0g80c8e1e-1x26r301
38070	GMR29D11	CB1_GMR_29D11_AE_01_04-fA01b_C091029_20091029112752362_02_warp_m0g80c8e1e-1x26r301
38071	GMR29D12	CB1_GMR_29D12_AE_01_05-fA01b_C091029_20091029113233956_02_warp_m0g80c8e1e-1x26r301
38072	GMR29E02	CB1_GMR_29E02_AE_01_05-fA01b_C091029_20091029113421221_02_warp_m0g80c8e1e-1x26r301
38073	GMR29E04	CB1_GMR_29E04_AE_01_10-fA01b_C110218_20110218104316859_02_warp_m0g80c8e1e-1x26r301
38074	GMR29E05	CB1_GMR_29E05_AE_01_06-fA01b_C091030_20091030112140484_02_warp_m0g80c8e1e-1x26r301
38075	GMR29E06	CB1_GMR_29E06_AE_01_07-fA01b_C111005_20111005102021156_02_warp_m0g80c8e1e-1x26r301
38076	GMR29E09	CB1_GMR_29E09_AE_01_10-fA01b_C101223_20101223140622828_02_warp_m0g80c8e1e-1x26r301
38077	GMR29E11	CB1_GMR_29E11_AE_01_04-fA01b_C100512_20100512213153718_02_warp_m0g80c8e1e-1x26r301
38078	GMR29F02	CB1_GMR_29F02_AE_01_00-fA01b_C101102_20101102111648062_02_warp_m0g80c8e1e-1x26r301
38079	GMR29F04	CB1_GMR_29F04_AE_01_03-fA01b_C100521_20100521012255281_02_warp_m0g80c8e1e-1x26r301
38080	GMR29F11	CB1_GMR_29F11_AE_01_03-fA01b_C091030_20091030112842109_02_warp_m0g80c8e1e-1x26r301
38081	GMR29F12	CB1_GMR_29F12_AE_01_04-fA01b_C100420_20100420220404015_02_warp_m0g80c8e1e-1x26r301
38082	GMR29G03	CB1_GMR_29G03_AE_01_07-fA01b_C100331_20100331142809921_02_warp_m0g80c8e1e-1x26r301
38083	GMR29G05	CB1_GMR_29G05_AE_01_05-fA01b_C091030_20091030113500171_02_warp_m0g80c8e1e-1x26r301
38084	GMR29G06	CB1_GMR_29G06_AE_01_07-fA01b_C100722_20100722221720406_02_warp_m0g80c8e1e-1x26r301
38085	GMR29G07	CB1_GMR_29G07_AE_01_02-fA01b_C101123_20101123101651453_02_warp_m0g80c8e1e-1x26r301
38086	GMR29G08	CB1_GMR_29G08_AE_01_03-fA01b_C100513_20100513142328093_02_warp_m0g80c8e1e-1x26r301
38087	GMR29G10	CB1_GMR_29G10_AE_01_05-fA01b_C100514_20100514115317796_02_warp_m0g80c8e1e-1x26r301
38088	GMR29G11	CB1_GMR_29G11_AE_01_03-fA01b_C091030_20091030113554984_02_warp_m0g80c8e1e-1x26r301
38089	GMR29G12	CB1_GMR_29G12_AE_01_05-fA01b_C100518_20100518102058187_02_warp_m0g80c8e1e-1x26r301
38090	GMR29H06	CB1_GMR_29H06_AE_01_03-fA01b_C101116_20101116094743171_02_warp_m0g80c8e1e-1x26r301
38091	GMR29H12	CB1_GMR_29H12_AE_01_05-fA01b_C100722_20100722221944046_02_warp_m0g80c8e1e-1x26r301
38092	GMR30A02	CB1_GMR_30A02_AE_01_09-fA01b_C110104_20110104100248359_02_warp_m0g80c8e1e-1x26r301
38093	GMR30A04	CB1_GMR_30A04_AE_01_05-fA01b_C100117_20100118093520473_02_warp_m0g80c8e1e-1x26r301
38094	GMR30A05	CB1_GMR_30A05_AE_01_00-fA01b_C101102_20101102111720593_02_warp_m0g80c8e1e-1x26r301
38095	GMR30A06	CB1_GMR_30A06_AE_01_05-fA01b_C100518_20100518102206812_02_warp_m0g80c8e1e-1x26r301
38096	GMR30A07	CB1_GMR_30A07_AE_01_04-fA01b_C091213_20091214094113750_02_warp_m0g80c8e1e-1x26r301
38097	GMR30A09	CB1_GMR_30A09_AE_01_05-fA01b_C091031_20091031103833140_02_warp_m0g80c8e1e-1x26r301
38098	GMR30A10	CB1_GMR_30A10_AE_01_06-fA01b_C100117_20100118094032332_02_warp_m0g80c8e1e-1x26r301
38099	GMR30A12	CB1_GMR_30A12_AE_01_05-fA01b_C100121_20100121150900726_02_warp_m0g80c8e1e-1x26r301
38100	GMR30B01	CB1_GMR_30B01_AE_01_04-fA01b_C100117_20100118094142785_02_warp_m0g80c8e1e-1x26r301
38101	GMR30B05	CB1_GMR_30B05_AE_01_05-fA01b_C100516_20100517221128468_02_warp_m0g80c8e1e-1x26r301
38102	GMR30B09	CB1_GMR_30B09_AE_01_04-fA01b_C091031_20091031104515312_02_warp_m0g80c8e1e-1x26r301
38103	GMR30B10	CB1_GMR_30B10_AE_01_06-fA01b_C110216_20110217093417687_02_warp_m0g80c8e1e-1x26r301
38104	GMR30B11	CB1_GMR_30B11_AE_01_07-fA01b_C100516_20100517221619453_02_warp_m0g80c8e1e-1x26r301
38105	GMR30C01	CB1_GMR_30C01_AE_01_05-fA01b_C091031_20091031104747437_02_warp_m0g80c8e1e-1x26r301
38106	GMR30C02	CB1_GMR_30C02_AE_01_04-fA01b_C100117_20100118094944770_02_warp_m0g80c8e1e-1x26r301
38107	GMR30C03	CB1_GMR_30C03_AE_01_06-fA01b_C100516_20100517221757328_02_warp_m0g80c8e1e-1x26r301
38108	GMR30C06	CB1_GMR_30C06_AE_01_04-fA01b_C100117_20100118095244207_02_warp_m0g80c8e1e-1x26r301
38109	GMR30C07	CB1_GMR_30C07_AE_01_06-fA01b_C091103_20091103115520327_02_warp_m0g80c8e1e-1x26r301
38110	GMR30C08	CB1_GMR_30C08_AE_01_06-fA01b_C091031_20091031105517859_02_warp_m0g80c8e1e-1x26r301
38111	GMR30C12	CB1_GMR_30C12_AE_01_09-fA01b_C091104_20091104095815265_02_warp_m0g80c8e1e-1x26r301
38112	GMR30D02	CB1_GMR_30D02_AE_01_06-fA01b_C110216_20110217093630265_02_warp_m0g80c8e1e-1x26r301
38113	GMR30D05	CB1_GMR_30D05_AE_01_09-fA01b_C091104_20091104095959234_02_warp_m0g80c8e1e-1x26r301
38114	GMR30D10	CB1_GMR_30D10_AE_01_03-fA01b_C100519_20100519221529625_02_warp_m0g80c8e1e-1x26r301
38115	GMR30D11	CB1_GMR_30D11_AE_01_08-fA01b_C091211_20091211143142475_02_warp_m0g80c8e1e-1x26r301
38116	GMR30E02	CB1_GMR_30E02_AE_01_13-fA01b_C101223_20101223141135703_02_warp_m0g80c8e1e-1x26r301
38117	GMR30E03	CB1_GMR_30E03_AE_01_06-fA01b_C100928_20100928101951375_02_warp_m0g80c8e1e-1x26r301
38118	GMR30E05	CB1_GMR_30E05_AE_01_04-fA01b_C091104_20091104100720718_02_warp_m0g80c8e1e-1x26r301
38119	GMR30E08	CB1_GMR_30E08_AE_01_04-fA01b_C091104_20091104101248405_02_warp_m0g80c8e1e-1x26r301
38120	GMR30E09	CB1_GMR_30E09_AE_01_05-fA01b_C110216_20110217093813031_02_warp_m0g80c8e1e-1x26r301
38121	GMR30E10	CB1_GMR_30E10_AE_01_06-fA01b_C100521_20100521012904609_02_warp_m0g80c8e1e-1x26r301
38122	GMR30E11	CB1_GMR_30E11_AE_01_05-fA01b_C091104_20091104101622312_02_warp_m0g80c8e1e-1x26r301
38123	GMR30F02	CB1_GMR_30F02_AE_01_02-fA01b_C101104_20101104103326203_02_warp_m0g80c8e1e-1x26r301
38124	GMR30F03	CB1_GMR_30F03_AE_01_05-fA01b_C100519_20100519222101484_02_warp_m0g80c8e1e-1x26r301
38125	GMR30F04	CB1_GMR_30F04_AE_01_00-fA01b_C101124_20101124102130750_02_warp_m0g80c8e1e-1x26r301
38126	GMR30F11	CB1_GMR_30F11_AE_01_05-fA01b_C100519_20100519222605203_02_warp_m0g80c8e1e-1x26r301
38127	GMR30G02	CB1_GMR_30G02_AE_01_00-fA01b_C090918_20090918104121765_02_warp_m0g80c8e1e-1x26r301
38128	GMR30G03	CB1_GMR_30G03_AE_01_04-fA01b_C100518_20100518100751406_02_warp_m0g80c8e1e-1x26r301
38129	GMR30G05	CB1_GMR_30G05_AE_01_04-fA01b_C100518_20100518101116500_02_warp_m0g80c8e1e-1x26r301
38130	GMR30G08	CB1_GMR_30G08_AE_01_07-fA01b_C091213_20091214100248968_02_warp_m0g80c8e1e-1x26r301
38131	GMR30G12	CB1_GMR_30G12_AE_01_05-fA01b_C100521_20100521013104031_02_warp_m0g80c8e1e-1x26r301
38132	GMR30H02	CB1_GMR_30H02_AE_01_04-fA01b_C091119_20091119145011749_02_warp_m0g80c8e1e-1x26r301
38133	GMR30H05	CB1_GMR_30H05_AE_01_03-fA01b_C110216_20110217094139390_02_warp_m0g80c8e1e-1x26r301
38134	GMR30H09	CB1_GMR_30H09_AE_01_01-fA01b_C090116_20090116120121046_02_warp_m0g80c8e1e-1x26r301
38135	GMR31A01	CB1_GMR_31A01_AE_01_03-fA01b_C100117_20100118095449223_02_warp_m0g80c8e1e-1x26r301
38136	GMR31A02	CB1_GMR_31A02_AE_01_04-fA01b_C100117_20100118095807364_02_warp_m0g80c8e1e-1x26r301
38137	GMR31A05	CB1_GMR_31A05_AE_01_01-fA01b_C090424_20090424105851906_02_warp_m0g80c8e1e-1x26r301
38138	GMR31A06	CB1_GMR_31A06_AE_01_00-fA01b_C090424_20090424110122062_02_warp_m0g80c8e1e-1x26r301
38139	GMR31A07	CB1_GMR_31A07_AE_01_08-fA01b_C091213_20091214100904812_02_warp_m0g80c8e1e-1x26r301
38140	GMR31A09	CB1_GMR_31A09_AE_01_03-fA01b_C100319_20100319130827234_02_warp_m0g80c8e1e-1x26r301
38141	GMR31A10	CB1_GMR_31A10_AE_01_06-fA01b_C100117_20100118100351551_02_warp_m0g80c8e1e-1x26r301
38142	GMR31A11	CB1_GMR_31A11_AE_01_05-fA01b_C091104_20091105110754734_02_warp_m0g80c8e1e-1x26r301
38143	GMR31A12	CB1_GMR_31A12_AE_01_05-fA01b_C100117_20100118100705520_02_warp_m0g80c8e1e-1x26r301
38144	GMR31B01	CB1_GMR_31B01_AE_01_05-fA01b_C091104_20091105111004609_02_warp_m0g80c8e1e-1x26r301
38145	GMR31B05	CB1_GMR_31B05_AE_01_05-fA01b_C091213_20091214101239406_02_warp_m0g80c8e1e-1x26r301
38146	GMR31B07	CB1_GMR_31B07_AE_01_04-fA01b_C100331_20100331143132796_02_warp_m0g80c8e1e-1x26r301
38147	GMR31B09	CB1_GMR_31B09_AE_01_04-fA01b_C091104_20091105111133155_02_warp_m0g80c8e1e-1x26r301
38148	GMR31B10	CB1_GMR_31B10_AE_01_00-fA01b_C090120_20090120111543875_02_warp_m0g80c8e1e-1x26r301
38149	GMR31B12	CB1_GMR_31B12_AE_01_05-fA01b_C091213_20091214102211937_02_warp_m0g80c8e1e-1x26r301
38150	GMR31C03	CB1_GMR_31C03_AE_01_03-fA01b_C091213_20091214102435125_02_warp_m0g80c8e1e-1x26r301
38151	GMR31D03	CB1_GMR_31D03_AE_01_06-fA01b_C091214_20091214141023162_02_warp_m0g80c8e1e-1x26r301
38152	GMR31D05	CB1_GMR_31D05_AE_01_03-fA01b_C101124_20101124102500890_02_warp_m0g80c8e1e-1x26r301
38153	GMR31D06	CB1_GMR_31D06_AE_01_02-fA01b_C090517_20090518092902109_02_warp_m0g80c8e1e-1x26r301
38154	GMR31D07	CB1_GMR_31D07_AE_01_04-fA01b_C100722_20100722222207562_02_warp_m0g80c8e1e-1x26r301
38155	GMR31D09	CB1_GMR_31D09_AE_01_09-fA01b_C100106_20100106135718257_02_warp_m0g80c8e1e-1x26r301
38156	GMR31E02	CB1_GMR_31E02_AE_01_03-fA01b_C100331_20100331143352906_02_warp_m0g80c8e1e-1x26r301
38158	GMR31F01	CB1_GMR_31F01_AE_01_03-fA01b_C100516_20100517222021062_02_warp_m0g80c8e1e-1x26r301
38159	GMR31F03	CB1_GMR_31F03_AE_01_06-fA01b_C101016_20101018102449703_02_warp_m0g80c8e1e-1x26r301
38160	GMR31F04	CB1_GMR_31F04_AE_01_00-fA01b_C101124_20101124102533359_02_warp_m0g80c8e1e-1x26r301
38161	GMR31F05	CB1_GMR_31F05_AE_01_04-fA01b_C100722_20100722222610562_02_warp_m0g80c8e1e-1x26r301
38162	GMR31F06	CB1_GMR_31F06_AE_01_09-fA01b_C100117_20100118101840317_02_warp_m0g80c8e1e-1x26r301
38163	GMR31F09	CB1_GMR_31F09_AE_01_03-fA01b_C101215_20101215100322406_02_warp_m0g80c8e1e-1x26r301
38165	GMR31G04	CB1_GMR_31G04_AE_01_03-fA01b_C091104_20091105110015540_02_warp_m0g80c8e1e-1x26r301
38166	GMR31G05	CB1_GMR_31G05_AE_01_10-fA01b_C110604_20110606120743250_02_warp_m0g80c8e1e-1x26r301
38167	GMR31G08	CB1_GMR_31G08_AE_01_15-fA01b_C100117_20100118102152629_02_warp_m0g80c8e1e-1x26r301
38168	GMR31G11	CB1_GMR_31G11_AE_01_07-fA01b_C100722_20100722223033250_02_warp_m0g80c8e1e-1x26r301
38169	GMR31H02	CB1_GMR_31H02_AE_01_05-fA01b_C100526_20100526110551062_02_warp_m0g80c8e1e-1x26r301
38170	GMR31H04	CB1_GMR_31H04_AE_01_00-fA01b_C101108_20101109111350015_02_warp_m0g80c8e1e-1x26r301
38171	GMR31H05	CB1_GMR_31H05_AE_01_14-fA01b_C100409_20100409011741515_02_warp_m0g80c8e1e-1x26r301
38172	GMR31H09	CB1_GMR_31H09_AE_01_11-fA01b_C091214_20091214142517019_02_warp_m0g80c8e1e-1x26r301
38173	GMR32A02	CB1_GMR_32A02_AE_01_03-fA01b_C100319_20100322113010984_02_warp_m0g80c8e1e-1x26r301
38174	GMR32A03	CB1_GMR_32A03_AE_01_05-fA01b_C100319_20100322113257984_02_warp_m0g80c8e1e-1x26r301
38175	GMR32A05	CB1_GMR_32A05_AE_01_05-fA01b_C100320_20100322113551453_02_warp_m0g80c8e1e-1x26r301
38176	GMR32A08	CB1_GMR_32A08_AE_01_03-fA01b_C100409_20100409114857546_02_warp_m0g80c8e1e-1x26r301
38178	GMR32B03	CB1_GMR_32B03_AE_01_06-fA01b_C091215_20091215102408084_02_warp_m0g80c8e1e-1x26r301
38179	GMR32B04	CB1_GMR_32B04_AE_01_05-fA01b_C100521_20100521013304781_02_warp_m0g80c8e1e-1x26r301
38180	GMR32B12	CB1_GMR_32B12_AE_01_05-fA01b_C100106_20100106141134944_02_warp_m0g80c8e1e-1x26r301
38181	GMR32C04	CB1_GMR_32C04_AE_01_06-fA01b_C091215_20091215102842897_02_warp_m0g80c8e1e-1x26r301
38182	GMR32C05	CB1_GMR_32C05_AE_01_06-fA01b_C100409_20100409222558968_02_warp_m0g80c8e1e-1x26r301
38183	GMR32C12	CB1_GMR_32C12_AE_01_05-fA01b_C100320_20100322114031421_02_warp_m0g80c8e1e-1x26r301
38184	GMR32D02	CB1_GMR_32D02_AE_01_04-fA01b_C091104_20091105111541530_02_warp_m0g80c8e1e-1x26r301
38185	GMR32D03	CB1_GMR_32D03_AE_01_03-fA01b_C091104_20091104094939587_02_warp_m0g80c8e1e-1x26r301
38186	GMR32D04	CB1_GMR_32D04_AE_01_06-fA01b_C100117_20100118102750895_02_warp_m0g80c8e1e-1x26r301
38187	GMR32D05	CB1_GMR_32D05_AE_01_05-fA01b_C100526_20100526110910593_02_warp_m0g80c8e1e-1x26r301
38188	GMR32D06	CB1_GMR_32D06_AE_01_04-fA01b_C100305_20100305105755731_02_warp_m0g80c8e1e-1x26r301
38189	GMR32D08	CB1_GMR_32D08_AE_01_05-fA01b_C110204_20110204093050343_02_warp_m0g80c8e1e-1x26r301
38190	GMR32D10	CB1_GMR_32D10_AE_01_01-fA01b_C090128_20090128130304859_02_warp_m0g80c8e1e-1x26r301
38191	GMR32D11	CB1_GMR_32D11_AE_01_04-fA01b_C100320_20100322114129781_02_warp_m0g80c8e1e-1x26r301
38192	GMR32E01	CB1_GMR_32E01_AE_01_04-fA01b_C100107_20100107094550366_02_warp_m0g80c8e1e-1x26r301
38193	GMR32E04	CB1_GMR_32E04_AE_01_05-fA01b_C100320_20100322114333031_02_warp_m0g80c8e1e-1x26r301
38194	GMR32E05	CB1_GMR_32E05_AE_01_09-fA01b_C100928_20100928102420515_02_warp_m0g80c8e1e-1x26r301
38195	GMR32E06	CB1_GMR_32E06_AE_01_03-fA01b_C100107_20100107095153210_02_warp_m0g80c8e1e-1x26r301
38196	GMR32F01	CB1_GMR_32F01_AE_01_11-fA01b_C100909_20100909092834140_02_warp_m0g80c8e1e-1x26r301
38197	GMR32F05	CB1_GMR_32F05_AE_01_02-fA01b_C090805_20090805142459453_02_warp_m0g80c8e1e-1x26r301
38198	GMR32F06	CB1_GMR_32F06_AE_01_05-fA01b_C100519_20100519095802406_02_warp_m0g80c8e1e-1x26r301
38199	GMR32F10	CB1_GMR_32F10_AE_01_04-fA01b_C100303_20100303102940980_02_warp_m0g80c8e1e-1x26r301
38200	GMR32F11	CB1_GMR_32F11_AE_01_02-fA01b_C090722_20090722135719046_02_warp_m0g80c8e1e-1x26r301
38201	GMR32G02	CB1_GMR_32G02_AE_01_08-fA01b_C100320_20100322114720546_02_warp_m0g80c8e1e-1x26r301
38202	GMR32G05	CB1_GMR_32G05_AE_01_05-fA01b_C100320_20100321133219078_02_warp_m0g80c8e1e-1x26r301
38203	GMR32G06	CB1_GMR_32G06_AE_01_05-fA01b_C100409_20100409223750546_02_warp_m0g80c8e1e-1x26r301
38204	GMR32G08	CB1_GMR_32G08_AE_01_05-fA01b_C100526_20100526111348140_02_warp_m0g80c8e1e-1x26r301
38205	GMR32G09	CB1_GMR_32G09_AE_01_06-fA01b_C100406_20100406232410437_02_warp_m0g80c8e1e-1x26r301
38206	GMR32G12	CB1_GMR_32G12_AE_01_05-fA01b_C100320_20100321133447421_02_warp_m0g80c8e1e-1x26r301
38207	GMR32H01	CB1_GMR_32H01_AE_01_00-fA01b_C101123_20101123102001484_02_warp_m0g80c8e1e-1x26r301
38208	GMR32H03	CB1_GMR_32H03_AE_01_09-fA01b_C091214_20091214143200322_02_warp_m0g80c8e1e-1x26r301
38209	GMR32H08	CB1_GMR_32H08_AE_01_08-fA01b_C100723_20100723223759890_02_warp_m0g80c8e1e-1x26r301
38210	GMR32H11	CB1_GMR_32H11_AE_01_06-fA01b_C100406_20100406233028046_02_warp_m0g80c8e1e-1x26r301
38211	GMR33A01	CB1_GMR_33A01_AE_01_08-fA01b_C100706_20100707104602875_02_warp_m0g80c8e1e-1x26r301
38212	GMR33A04	CB1_GMR_33A04_AE_01_00-fA01b_C110219_20110222105839531_02_warp_m0g80c8e1e-1x26r301
38213	GMR33A11	CB1_GMR_33A11_AE_01_06-fA01b_C100909_20100909093008437_02_warp_m0g80c8e1e-1x26r301
38214	GMR33A12	CB1_GMR_33A12_AE_01_06-fA01b_C100303_20100303103306824_02_warp_m0g80c8e1e-1x26r301
38215	GMR33B02	CB1_GMR_33B02_AE_01_00-fA01b_C101103_20101103110532046_02_warp_m0g80c8e1e-1x26r301
38217	GMR33B09	CB1_GMR_33B09_AE_01_02-fA01b_C090522_20090522134938828_02_warp_m0g80c8e1e-1x26r301
38218	GMR33B12	CB1_GMR_33B12_AE_01_06-fA01b_C100320_20100321133808718_02_warp_m0g80c8e1e-1x26r301
38219	GMR33C01	CB1_GMR_33C01_AE_01_14-fA01b_C100723_20100723224050406_02_warp_m0g80c8e1e-1x26r301
38220	GMR33C06	CB1_GMR_33C06_AE_01_00-fA01b_C090326_20090326151641437_02_warp_m0g80c8e1e-1x26r301
38221	GMR33C08	CB1_GMR_33C08_AE_01_03-fA01b_C091104_20091104095737352_02_warp_m0g80c8e1e-1x26r301
38222	GMR33C10	CB1_GMR_33C10_AE_01_06-fA01b_C100303_20100303103639980_02_warp_m0g80c8e1e-1x26r301
38223	GMR33C11	CB1_GMR_33C11_AE_01_04-fA01b_C091104_20091104100117993_02_warp_m0g80c8e1e-1x26r301
38224	GMR33D04	CB1_GMR_33D04_AE_01_00-fA01b_C100903_20100903101458640_02_warp_m0g80c8e1e-1x26r301
38225	GMR33D06	CB1_GMR_33D06_AE_01_03-fA01b_C090622_20090622163712398_02_warp_m0g80c8e1e-1x26r301
38226	GMR33D07	CB1_GMR_33D07_AE_01_03-fA01b_C100613_20100613103426593_02_warp_m0g80c8e1e-1x26r301
38227	GMR33D12	CB1_GMR_33D12_AE_01_07-fA01b_C091106_20091106134436995_02_warp_m0g80c8e1e-1x26r301
38228	GMR33E01	CB1_GMR_33E01_AE_01_06-fA01b_C100406_20100406234420937_02_warp_m0g80c8e1e-1x26r301
38229	GMR33E02	CB1_GMR_33E02_AE_01_05-fA01b_C100328_20100329111549109_02_warp_m0g80c8e1e-1x26r301
38230	GMR33E04	CB1_GMR_33E04_AE_01_03-fA01b_C100902_20100902094541078_02_warp_m0g80c8e1e-1x26r301
38231	GMR33E05	CB1_GMR_33E05_AE_01_07-fA01b_C100328_20100329111622781_02_warp_m0g80c8e1e-1x26r301
38232	GMR33E06	CB1_GMR_33E06_AE_01_02-fA01b_C090528_20090528143503453_02_warp_m0g80c8e1e-1x26r301
38233	GMR33E08	CB1_GMR_33E08_AE_01_07-fA01b_C100723_20100723224125468_02_warp_m0g80c8e1e-1x26r301
38234	GMR33E11	CB1_GMR_33E11_AE_01_08-fA01b_C100909_20100909093250453_02_warp_m0g80c8e1e-1x26r301
38235	GMR33F04	CB1_GMR_33F04_AE_01_03-fA01b_C100902_20100902094741203_02_warp_m0g80c8e1e-1x26r301
38236	GMR33F06	CB1_GMR_33F06_AE_01_07-fA01b_C100328_20100329111950546_02_warp_m0g80c8e1e-1x26r301
38237	GMR33F08	CB1_GMR_33F08_AE_01_04-fA01b_C110219_20110222110427703_02_warp_m0g80c8e1e-1x26r301
38238	GMR33F10	CB1_GMR_33F10_AE_01_02-fA01b_C100925_20100927102354250_02_warp_m0g80c8e1e-1x26r301
38239	GMR33F11	CB1_GMR_33F11_AE_01_00-fA01b_C100919_20100920104154593_02_warp_m0g80c8e1e-1x26r301
38240	GMR33G01	CB1_GMR_33G01_AE_01_06-fA01b_C100401_20100401103051953_02_warp_m0g80c8e1e-1x26r301
38241	GMR33G02	CB1_GMR_33G02_AE_01_00-fA01b_C100919_20100920104713093_02_warp_m0g80c8e1e-1x26r301
38242	GMR33G04	CB1_GMR_33G04_AE_01_01-fA01b_C100912_20100913102902218_02_warp_m0g80c8e1e-1x26r301
38243	GMR33G05	CB1_GMR_33G05_AE_01_02-fA01b_C100919_20100920110327812_02_warp_m0g80c8e1e-1x26r301
38244	GMR33G07	CB1_GMR_33G07_AE_01_00-fA01b_C100919_20100920110438406_02_warp_m0g80c8e1e-1x26r301
38245	GMR33G11	CB1_GMR_33G11_AE_01_02-fA01b_C100919_20100920110753718_02_warp_m0g80c8e1e-1x26r301
38246	GMR33G12	CB1_GMR_33G12_AE_01_05-fA01b_C100328_20100329112151015_02_warp_m0g80c8e1e-1x26r301
38247	GMR33H01	CB1_GMR_33H01_AE_01_03-fA01b_C100919_20100920111045500_02_warp_m0g80c8e1e-1x26r301
38248	GMR33H03	CB1_GMR_33H03_AE_01_03-fA01b_C100912_20100913102049390_02_warp_m0g80c8e1e-1x26r301
38249	GMR33H04	CB1_GMR_33H04_AE_01_02-fA01b_C101103_20101103110942140_02_warp_m0g80c8e1e-1x26r301
38250	GMR33H06	CB1_GMR_33H06_AE_01_02-fA01b_C100914_20100914100737281_02_warp_m0g80c8e1e-1x26r301
38251	GMR33H08	CB1_GMR_33H08_AE_01_00-fA01b_C100903_20100903101659546_02_warp_m0g80c8e1e-1x26r301
38252	GMR33H10	CB1_GMR_33H10_AE_01_08-fA01b_C100328_20100329112323296_02_warp_m0g80c8e1e-1x26r301
38253	GMR33H11	CB1_GMR_33H11_AE_01_04-fA01b_C091215_20091215103256553_02_warp_m0g80c8e1e-1x26r301
38254	GMR33H12	CB1_GMR_33H12_AE_01_00-fA01b_C100912_20100913103055546_02_warp_m0g80c8e1e-1x26r301
38255	GMR34A01	CB1_GMR_34A01_AE_01_00-fA01b_C110219_20110222110543343_02_warp_m0g80c8e1e-1x26r301
38256	GMR34A03	CB1_GMR_34A03_AE_01_10-fA01b_C091106_20091106134847213_02_warp_m0g80c8e1e-1x26r301
38257	GMR34A10	CB1_GMR_34A10_AE_01_05-fA01b_C100328_20100329112821640_02_warp_m0g80c8e1e-1x26r301
38258	GMR34B02	CB1_GMR_34B02_AE_01_03-fA01b_C100303_20100303124653278_02_warp_m0g80c8e1e-1x26r301
38259	GMR34B03	CB1_GMR_34B03_AE_01_04-fA01b_C100328_20100329113104593_02_warp_m0g80c8e1e-1x26r301
38260	GMR34B07	CB1_GMR_34B07_AE_01_04-fA01b_C100527_20100527212501875_02_warp_m0g80c8e1e-1x26r301
38261	GMR34B09	CB1_GMR_34B09_AE_01_05-fA01b_C100328_20100329113400421_02_warp_m0g80c8e1e-1x26r301
38262	GMR34B11	CB1_GMR_34B11_AE_01_05-fA01b_C100401_20100401103351328_02_warp_m0g80c8e1e-1x26r301
38263	GMR34C03	CB1_GMR_34C03_AE_01_04-fA01b_C100401_20100401103420078_02_warp_m0g80c8e1e-1x26r301
38264	GMR34C05	CB1_GMR_34C05_AE_01_05-fA01b_C091215_20091215103914865_02_warp_m0g80c8e1e-1x26r301
38265	GMR34C06	CB1_GMR_34C06_AE_01_04-fA01b_C091215_20091215104204615_02_warp_m0g80c8e1e-1x26r301
38266	GMR34C07	CB1_GMR_34C07_AE_01_05-fA01b_C100117_20100118103444645_02_warp_m0g80c8e1e-1x26r301
38267	GMR34C08	CB1_GMR_34C08_AE_01_05-fA01b_C100527_20100527212715671_02_warp_m0g80c8e1e-1x26r301
38268	GMR34C09	CB1_GMR_34C09_AE_01_03-fA01b_C100328_20100329113434406_02_warp_m0g80c8e1e-1x26r301
38269	GMR34D03	CB1_GMR_34D03_AE_01_03-fA01b_C100121_20100121151134632_02_warp_m0g80c8e1e-1x26r301
38270	GMR34D04	CB1_GMR_34D04_AE_01_04-fA01b_C100120_20100120131855546_02_warp_m0g80c8e1e-1x26r301
38271	GMR34D05	CB1_GMR_34D05_AE_01_03-fA01b_C110213_20110213110918437_02_warp_m0g80c8e1e-1x26r301
38272	GMR34D08	CB1_GMR_34D08_AE_01_00-fA01b_C090528_20090528143612312_02_warp_m0g80c8e1e-1x26r301
38273	GMR34D12	CB1_GMR_34D12_AE_01_05-fA01b_C110213_20110213111313468_02_warp_m0g80c8e1e-1x26r301
38274	GMR34E01	CB1_GMR_34E01_AE_01_05-fA01b_C100121_20100121151704273_02_warp_m0g80c8e1e-1x26r301
38275	GMR34E03	CB1_GMR_34E03_AE_01_08-fA01b_C110213_20110213111642765_02_warp_m0g80c8e1e-1x26r301
38276	GMR34E04	CB1_GMR_34E04_AE_01_08-fA01b_C110213_20110213111906000_02_warp_m0g80c8e1e-1x26r301
38277	GMR34E05	CB1_GMR_34E05_AE_01_06-fA01b_C100406_20100406151900734_02_warp_m0g80c8e1e-1x26r301
38278	GMR34E07	CB1_GMR_34E07_AE_01_03-fA01b_C100328_20100329113606093_02_warp_m0g80c8e1e-1x26r301
38279	GMR34E09	CB1_GMR_34E09_AE_01_03-fA01b_C100328_20100329113737328_02_warp_m0g80c8e1e-1x26r301
38280	GMR34E12	CB1_GMR_34E12_AE_01_05-fA01b_C100120_20100120111328695_02_warp_m0g80c8e1e-1x26r301
38281	GMR34F03	CB1_GMR_34F03_AE_01_06-fA01b_C100328_20100329114009906_02_warp_m0g80c8e1e-1x26r301
38282	GMR34F05	CB1_GMR_34F05_AE_01_06-fA01b_C100121_20100121152026039_02_warp_m0g80c8e1e-1x26r301
38283	GMR34F06	CB1_GMR_34F06_AE_01_03-fA01b_C100122_20100122133155234_02_warp_m0g80c8e1e-1x26r301
38284	GMR34G01	CB1_GMR_34G01_AE_01_06-fA01b_C091218_20091218104021459_02_warp_m0g80c8e1e-1x26r301
38285	GMR34G04	CB1_GMR_34G04_AE_01_05-fA01b_C100330_20100330112909765_02_warp_m0g80c8e1e-1x26r301
38286	GMR34G05	CB1_GMR_34G05_AE_01_05-fA01b_C100401_20100401103806593_02_warp_m0g80c8e1e-1x26r301
38287	GMR34G06	CB1_GMR_34G06_AE_01_00-fA01b_C090809_20090809112756140_02_warp_m0g80c8e1e-1x26r301
38288	GMR34G10	CB1_GMR_34G10_AE_01_06-fA01b_C100122_20100122133736593_02_warp_m0g80c8e1e-1x26r301
38289	GMR34H03	CB1_GMR_34H03_AE_01_06-fA01b_C100330_20100330113041031_02_warp_m0g80c8e1e-1x26r301
38290	GMR34H04	CB1_GMR_34H04_AE_01_04-fA01b_C100122_20100122133854218_02_warp_m0g80c8e1e-1x26r301
38291	GMR34H05	CB1_GMR_34H05_AE_01_04-fA01b_C100330_20100330113109843_02_warp_m0g80c8e1e-1x26r301
38292	GMR34H08	CB1_GMR_34H08_AE_01_05-fA01b_C100330_20100330113343578_02_warp_m0g80c8e1e-1x26r301
38293	GMR34H09	CB1_GMR_34H09_AE_01_05-fA01b_C100330_20100330113514859_02_warp_m0g80c8e1e-1x26r301
38294	GMR34H10	CB1_GMR_34H10_AE_01_05-fA01b_C100330_20100330113649562_02_warp_m0g80c8e1e-1x26r301
38295	GMR35A02	CB1_GMR_35A02_AE_01_05-fA01b_C091215_20091215105228959_02_warp_m0g80c8e1e-1x26r301
38296	GMR35A07	CB1_GMR_35A07_AE_01_00-fA01b_C090128_20090128130619781_02_warp_m0g80c8e1e-1x26r301
38297	GMR35A10	CB1_GMR_35A10_AE_01_04-fA01b_C100330_20100330113847328_02_warp_m0g80c8e1e-1x26r301
38298	GMR35B01	CB1_GMR_35B01_AE_01_05-fA01b_C100330_20100330113051687_02_warp_m0g80c8e1e-1x26r301
38299	GMR35B03	CB1_GMR_35B03_AE_01_05-fA01b_C100406_20100406152559187_02_warp_m0g80c8e1e-1x26r301
38300	GMR35B05	CB1_GMR_35B05_AE_01_04-fA01b_C100330_20100330113232546_02_warp_m0g80c8e1e-1x26r301
38301	GMR35B06	CB1_GMR_35B06_AE_01_03-fA01b_C100912_20100913102216109_02_warp_m0g80c8e1e-1x26r301
38302	GMR35B10	CB1_GMR_35B10_AE_01_05-fA01b_C100330_20100330113602640_02_warp_m0g80c8e1e-1x26r301
38303	GMR35B12	CB1_GMR_35B12_AE_01_06-fA01b_C100330_20100330113631531_02_warp_m0g80c8e1e-1x26r301
38304	GMR35C01	CB1_GMR_35C01_AE_01_04-fA01b_C100330_20100330113840062_02_warp_m0g80c8e1e-1x26r301
38305	GMR35C05	CB1_GMR_35C05_AE_01_03-fA01b_C100826_20100826100048781_02_warp_m0g80c8e1e-1x26r301
38306	GMR35C08	CB1_GMR_35C08_AE_01_05-fA01b_C100122_20100122134923421_02_warp_m0g80c8e1e-1x26r301
38307	GMR35C10	CB1_GMR_35C10_AE_01_06-fA01b_C100528_20100528220710546_02_warp_m0g80c8e1e-1x26r301
38308	GMR35C12	CB1_GMR_35C12_AE_01_00-fA01b_C090128_20090128130739359_02_warp_m0g80c8e1e-1x26r301
38309	GMR35D03	CB1_GMR_35D03_AE_01_04-fA01b_C100706_20100707104834093_02_warp_m0g80c8e1e-1x26r301
38310	GMR35D04	CB1_GMR_35D04_AE_01_03-fA01b_C100330_20100330114011687_02_warp_m0g80c8e1e-1x26r301
38311	GMR35D07	CB1_GMR_35D07_AE_01_05-fA01b_C100330_20100330114219328_02_warp_m0g80c8e1e-1x26r301
38312	GMR35D09	CB1_GMR_35D09_AE_01_03-fA01b_C100330_20100330114755390_02_warp_m0g80c8e1e-1x26r301
38313	GMR35D10	CB1_GMR_35D10_AE_01_05-fA01b_C100528_20100528220847875_02_warp_m0g80c8e1e-1x26r301
38314	GMR35E06	CB1_GMR_35E06_AE_01_05-fA01b_C100406_20100406152920125_02_warp_m0g80c8e1e-1x26r301
38315	GMR35E07	CB1_GMR_35E07_AE_01_04-fA01b_C100401_20100401102258640_02_warp_m0g80c8e1e-1x26r301
38316	GMR35F02	CB1_GMR_35F02_AE_01_06-fA01b_C100401_20100401102536968_02_warp_m0g80c8e1e-1x26r301
38317	GMR35F03	CB1_GMR_35F03_AE_01_03-fA01b_C100401_20100401102610109_02_warp_m0g80c8e1e-1x26r301
38318	GMR35F07	CB1_GMR_35F07_AE_01_03-fA01b_C100528_20100528221050171_02_warp_m0g80c8e1e-1x26r301
38319	GMR35F10	CB1_GMR_35F10_AE_01_03-fA01b_C100406_20100406153127281_02_warp_m0g80c8e1e-1x26r301
38320	GMR35G02	CB1_GMR_35G02_AE_01_05-fA01b_C100122_20100122135249890_02_warp_m0g80c8e1e-1x26r301
38321	GMR35G04	CB1_GMR_35G04_AE_01_00-fA01b_C100826_20100826100118171_02_warp_m0g80c8e1e-1x26r301
38322	GMR35G08	CB1_GMR_35G08_AE_01_00-fA01b_C100919_20100920100334015_02_warp_m0g80c8e1e-1x26r301
38323	GMR35G09	CB1_GMR_35G09_AE_01_05-fA01b_C100528_20100528221316062_02_warp_m0g80c8e1e-1x26r301
38325	GMR35H02	CB1_GMR_35H02_AE_01_04-fA01b_C100401_20100401103322984_02_warp_m0g80c8e1e-1x26r301
38326	GMR35H09	CB1_GMR_35H09_AE_01_04-fA01b_C100528_20100528221416234_02_warp_m0g80c8e1e-1x26r301
38327	GMR36A01	CB1_GMR_36A01_AE_01_00-fA01b_C101105_20101105112242406_02_warp_m0g80c8e1e-1x26r301
38328	GMR36A05	CB1_GMR_36A05_AE_01_05-fA01b_C100409_20100409011906203_02_warp_m0g80c8e1e-1x26r301
38329	GMR36A08	CB1_GMR_36A08_AE_01_04-fA01b_C100401_20100401103529484_02_warp_m0g80c8e1e-1x26r301
38330	GMR36A10	CB1_GMR_36A10_AE_01_06-fA01b_C100403_20100404123827062_02_warp_m0g80c8e1e-1x26r301
38331	GMR36A11	CB1_GMR_36A11_AE_01_09-fA01b_C101215_20101216101917468_02_warp_m0g80c8e1e-1x26r301
38332	GMR36B06	CB1_GMR_36B06_AE_01_07-fA01b_C101215_20101216102118906_02_warp_m0g80c8e1e-1x26r301
38333	GMR36B07	CB1_GMR_36B07_AE_01_06-fA01b_C091215_20091215140021859_02_warp_m0g80c8e1e-1x26r301
38334	GMR36B11	CB1_GMR_36B11_AE_01_06-fA01b_C100403_20100404124254718_02_warp_m0g80c8e1e-1x26r301
38335	GMR36C01	CB1_GMR_36C01_AE_01_04-fA01b_C100403_20100404124330000_02_warp_m0g80c8e1e-1x26r301
38336	GMR36C02	CB1_GMR_36C02_AE_01_00-fA01b_C110220_20110222110952187_02_warp_m0g80c8e1e-1x26r301
38337	GMR36C06	CB1_GMR_36C06_AE_01_04-fA01b_C100528_20100528221519343_02_warp_m0g80c8e1e-1x26r301
38338	GMR36C09	CB1_GMR_36C09_AE_01_05-fA01b_C100403_20100404124427140_02_warp_m0g80c8e1e-1x26r301
38339	GMR36C10	CB1_GMR_36C10_AE_01_07-fA01b_C101204_20101206095948156_02_warp_m0g80c8e1e-1x26r301
38340	GMR36E07	CB1_GMR_36E07_AE_01_00-fA01b_C090604_20090604144318046_02_warp_m0g80c8e1e-1x26r301
38341	GMR36E11	CB1_GMR_36E11_AE_01_03-fA01b_C100403_20100404124520468_02_warp_m0g80c8e1e-1x26r301
38342	GMR36E12	CB1_GMR_36E12_AE_01_07-fA01b_C100409_20100409012154859_02_warp_m0g80c8e1e-1x26r301
38343	GMR36F07	CB1_GMR_36F07_AE_01_07-fA01b_C101016_20101018104416906_02_warp_m0g80c8e1e-1x26r301
38344	GMR36G02	CB1_GMR_36G02_AE_01_07-fA01b_C101204_20101206100213265_02_warp_m0g80c8e1e-1x26r301
38345	GMR36G04	CB1_GMR_36G04_AE_01_04-fA01b_C100528_20100528221650484_02_warp_m0g80c8e1e-1x26r301
38346	GMR36G09	CB1_GMR_36G09_AE_01_03-fA01b_C091106_20091106135136781_02_warp_m0g80c8e1e-1x26r301
38347	GMR36H04	CB1_GMR_36H04_AE_01_03-fA01b_C100407_20100407234240593_02_warp_m0g80c8e1e-1x26r301
38348	GMR36H05	CB1_GMR_36H05_AE_01_05-fA01b_C100401_20100401104942406_02_warp_m0g80c8e1e-1x26r301
38349	GMR37A03	CB1_GMR_37A03_AE_01_02-fA01b_C100902_20100902094908937_02_warp_m0g80c8e1e-1x26r301
38350	GMR37A08	CB1_GMR_37A08_AE_01_05-fA01b_C100401_20100401105206562_02_warp_m0g80c8e1e-1x26r301
38351	GMR37A11	CB1_GMR_37A11_AE_01_05-fA01b_C100407_20100407234525093_02_warp_m0g80c8e1e-1x26r301
38352	GMR37A12	CB1_GMR_37A12_AE_01_05-fA01b_C100407_20100407234740656_02_warp_m0g80c8e1e-1x26r301
38353	GMR37B05	CB1_GMR_37B05_AE_01_04-fA01b_C090122_20090122141436171_02_warp_m0g80c8e1e-1x26r301
38354	GMR37B08	CB1_GMR_37B08_AE_01_08-fA01b_C100402_20100402121758765_02_warp_m0g80c8e1e-1x26r301
38355	GMR37B10	CB1_GMR_37B10_AE_01_05-fA01b_C100402_20100402121952890_02_warp_m0g80c8e1e-1x26r301
38356	GMR37C01	CB1_GMR_37C01_AE_01_00-fA01b_C090605_20090605125612765_02_warp_m0g80c8e1e-1x26r301
38357	GMR37C02	CB1_GMR_37C02_AE_01_04-fA01b_C100402_20100402122201796_02_warp_m0g80c8e1e-1x26r301
38358	GMR37D07	CB1_GMR_37D07_AE_01_04-fA01b_C100402_20100402122610375_02_warp_m0g80c8e1e-1x26r301
38359	GMR37D08	CB1_GMR_37D08_AE_01_01-fA01b_C090622_20090622163817257_02_warp_m0g80c8e1e-1x26r301
38360	GMR37D11	CB1_GMR_37D11_AE_01_00-fA01b_C090608_20090608132002493_02_warp_m0g80c8e1e-1x26r301
38361	GMR37E04	CB1_GMR_37E04_AE_01_00-fA01b_C090813_20090813134731703_02_warp_m0g80c8e1e-1x26r301
38362	GMR37E06	CB1_GMR_37E06_AE_01_05-fA01b_C100407_20100407234938046_02_warp_m0g80c8e1e-1x26r301
38363	GMR37E07	CB1_GMR_37E07_AE_01_03-fA01b_C100402_20100402123531968_02_warp_m0g80c8e1e-1x26r301
38364	GMR37E08	CB1_GMR_37E08_AE_01_03-fA01b_C100403_20100404132717765_02_warp_m0g80c8e1e-1x26r301
38365	GMR37E10	CB1_GMR_37E10_AE_01_04-fA01b_C100403_20100404132908234_02_warp_m0g80c8e1e-1x26r301
38366	GMR37E11	CB1_GMR_37E11_AE_01_06-fA01b_C100403_20100404133102015_02_warp_m0g80c8e1e-1x26r301
38367	GMR37F03	CB1_GMR_37F03_AE_01_03-fA01b_C100403_20100404133312031_02_warp_m0g80c8e1e-1x26r301
38368	GMR37F05	CB1_GMR_37F05_AE_01_03-fA01b_C100407_20100407235035625_02_warp_m0g80c8e1e-1x26r301
38369	GMR37F06	CB1_GMR_37F06_AE_01_00-fA01b_C090605_20090605132506375_02_warp_m0g80c8e1e-1x26r301
38370	GMR37F08	CB1_GMR_37F08_AE_01_03-fA01b_C100902_20100902095146375_02_warp_m0g80c8e1e-1x26r301
38371	GMR37F09	CB1_GMR_37F09_AE_01_02-fA01b_C100902_20100902095316875_02_warp_m0g80c8e1e-1x26r301
38372	GMR37F11	CB1_GMR_37F11_AE_01_12-fA01b_C091106_20100601154414218_02_warp_m0g80c8e1e-1x26r301
38373	GMR37G01	CB1_GMR_37G01_AE_01_02-fA01b_C100826_20100826100415000_02_warp_m0g80c8e1e-1x26r301
38374	GMR37G02	CB1_GMR_37G02_AE_01_04-fA01b_C100403_20100404133743859_02_warp_m0g80c8e1e-1x26r301
38375	GMR37G03	CB1_GMR_37G03_AE_01_03-fA01b_C100403_20100404133839703_02_warp_m0g80c8e1e-1x26r301
38376	GMR37G04	CB1_GMR_37G04_AE_01_03-fA01b_C110226_20110227125658406_02_warp_m0g80c8e1e-1x26r301
38377	GMR37G05	CB1_GMR_37G05_AE_01_05-fA01b_C100407_20100407134222656_02_warp_m0g80c8e1e-1x26r301
38378	GMR37G07	CB1_GMR_37G07_AE_01_07-fA01b_C110608_20110609113444796_02_warp_m0g80c8e1e-1x26r301
38379	GMR37G09	CB1_GMR_37G09_AE_01_05-fA01b_C110608_20110609113549468_02_warp_m0g80c8e1e-1x26r301
38380	GMR37G11	CB1_GMR_37G11_AE_01_09-fA01b_C101204_20101206100518453_02_warp_m0g80c8e1e-1x26r301
38381	GMR37G12	CB1_GMR_37G12_AE_01_07-fA01b_C101015_20101015100300203_02_warp_m0g80c8e1e-1x26r301
38382	GMR37H01	CB1_GMR_37H01_AE_01_06-fA01b_C100401_20100401105513015_02_warp_m0g80c8e1e-1x26r301
38383	GMR37H08	CB1_GMR_37H08_AE_01_04-fA01b_C091106_20091106140046718_02_warp_m0g80c8e1e-1x26r301
38384	GMR37H09	CB1_GMR_37H09_AE_01_04-fA01b_C100410_20100411105914187_02_warp_m0g80c8e1e-1x26r301
38385	GMR37H10	CB1_GMR_37H10_AE_01_02-fA01b_C090327_20090327104521890_02_warp_m0g80c8e1e-1x26r301
38386	GMR38A02	CB1_GMR_38A02_AE_01_06-fA01b_C100410_20100411110048656_02_warp_m0g80c8e1e-1x26r301
38387	GMR38A04	CB1_GMR_38A04_AE_01_05-fA01b_C100410_20100411110213171_02_warp_m0g80c8e1e-1x26r301
38388	GMR38A05	CB1_GMR_38A05_AE_01_04-fA01b_C100410_20100411110307203_02_warp_m0g80c8e1e-1x26r301
38389	GMR38A06	CB1_GMR_38A06_AE_01_04-fA01b_C100410_20100411110433687_02_warp_m0g80c8e1e-1x26r301
38390	GMR38A07	CB1_GMR_38A07_AE_01_07-fA01b_C100420_20100420131230984_02_warp_m0g80c8e1e-1x26r301
38391	GMR38A09	CB1_GMR_38A09_AE_01_02-fA01b_C101215_20101215100455468_02_warp_m0g80c8e1e-1x26r301
38392	GMR38A12	CB1_GMR_38A12_AE_01_03-fA01b_C100410_20100411110532625_02_warp_m0g80c8e1e-1x26r301
38393	GMR38B01	CB1_GMR_38B01_AE_01_04-fA01b_C100528_20100528101001062_02_warp_m0g80c8e1e-1x26r301
38394	GMR38B02	CB1_GMR_38B02_AE_01_06-fA01b_C100410_20100411110818859_02_warp_m0g80c8e1e-1x26r301
38395	GMR38B04	CB1_GMR_38B04_AE_01_04-fA01b_C100407_20100407134550015_02_warp_m0g80c8e1e-1x26r301
38396	GMR38B05	CB1_GMR_38B05_AE_01_03-fA01b_C100619_20100621103535343_02_warp_m0g80c8e1e-1x26r301
38397	GMR38B06	CB1_GMR_38B06_AE_01_07-fA01b_C091214_20091215142221640_02_warp_m0g80c8e1e-1x26r301
38398	GMR38B09	CB1_GMR_38B09_AE_01_04-fA01b_C100410_20100411225401265_02_warp_m0g80c8e1e-1x26r301
38399	GMR38B11	CB1_GMR_38B11_AE_01_04-fA01b_C100410_20100411225531156_02_warp_m0g80c8e1e-1x26r301
38400	GMR38C01	CB1_GMR_38C01_AE_01_04-fA01b_C100410_20100411225625562_02_warp_m0g80c8e1e-1x26r301
38401	GMR38C04	CB1_GMR_38C04_AE_01_05-fA01b_C091106_20091106141001640_02_warp_m0g80c8e1e-1x26r301
38402	GMR38C05	CB1_GMR_38C05_AE_01_04-fA01b_C100410_20100411225718781_02_warp_m0g80c8e1e-1x26r301
38403	GMR38C07	CB1_GMR_38C07_AE_01_03-fA01b_C100410_20100411225845109_02_warp_m0g80c8e1e-1x26r301
38404	GMR38C09	CB1_GMR_38C09_AE_01_03-fA01b_C100410_20100411230014468_02_warp_m0g80c8e1e-1x26r301
38405	GMR38C10	CB1_GMR_38C10_AE_01_04-fA01b_C100410_20100411230210296_02_warp_m0g80c8e1e-1x26r301
38406	GMR38D01	CB1_GMR_38D01_AE_01_03-fA01b_C100410_20100411230425906_02_warp_m0g80c8e1e-1x26r301
38407	GMR38D02	CB1_GMR_38D02_AE_01_06-fA01b_C100410_20100411230644687_02_warp_m0g80c8e1e-1x26r301
38408	GMR38D04	CB1_GMR_38D04_AE_01_03-fA01b_C101123_20101123102335265_02_warp_m0g80c8e1e-1x26r301
38409	GMR38D05	CB1_GMR_38D05_AE_01_05-fA01b_C100412_20100413132014406_02_warp_m0g80c8e1e-1x26r301
38410	GMR38D06	CB1_GMR_38D06_AE_01_08-fA01b_C100412_20100413132310375_02_warp_m0g80c8e1e-1x26r301
38412	GMR38D10	CB1_GMR_38D10_AE_01_00-fA01b_C101123_20101123102409140_02_warp_m0g80c8e1e-1x26r301
38413	GMR38E06	CB1_GMR_38E06_AE_01_04-fA01b_C100413_20100413132917656_02_warp_m0g80c8e1e-1x26r301
38414	GMR38E07	CB1_GMR_38E07_AE_01_04-fA01b_C090813_20090813132702655_02_warp_m0g80c8e1e-1x26r301
38415	GMR38E08	CB1_GMR_38E08_AE_01_04-fA01b_C100413_20100413133239671_02_warp_m0g80c8e1e-1x26r301
38416	GMR38E10	CB1_GMR_38E10_AE_01_06-fA01b_C101204_20101206100748953_02_warp_m0g80c8e1e-1x26r301
38417	GMR38F03	CB1_GMR_38F03_AE_01_03-fA01b_C101015_20101015100524453_02_warp_m0g80c8e1e-1x26r301
38418	GMR38F08	CB1_GMR_38F08_AE_01_04-fA01b_C100410_20100411110919171_02_warp_m0g80c8e1e-1x26r301
38419	GMR38F09	CB1_GMR_38F09_AE_01_05-fA01b_C100410_20100411111117375_02_warp_m0g80c8e1e-1x26r301
38420	GMR38F11	CB1_GMR_38F11_AE_01_05-fA01b_C100122_20100122135244601_02_warp_m0g80c8e1e-1x26r301
38421	GMR38F12	CB1_GMR_38F12_AE_01_03-fA01b_C100410_20100411111146859_02_warp_m0g80c8e1e-1x26r301
38422	GMR38G01	CB1_GMR_38G01_AE_01_04-fA01b_C100410_20100411111246656_02_warp_m0g80c8e1e-1x26r301
38423	GMR38G02	CB1_GMR_38G02_AE_01_04-fA01b_C100410_20100411111417218_02_warp_m0g80c8e1e-1x26r301
38424	GMR38G03	CB1_GMR_38G03_AE_01_06-fA01b_C110226_20110227122301234_02_warp_m0g80c8e1e-1x26r301
38425	GMR38G06	CB1_GMR_38G06_AE_01_04-fA01b_C100410_20100411111819515_02_warp_m0g80c8e1e-1x26r301
38426	GMR38G07	CB1_GMR_38G07_AE_01_08-fA01b_C100410_20100411112023500_02_warp_m0g80c8e1e-1x26r301
38427	GMR38G08	CB1_GMR_38G08_AE_01_04-fA01b_C100122_20100122135445773_02_warp_m0g80c8e1e-1x26r301
38428	GMR38G11	CB1_GMR_38G11_AE_01_06-fA01b_C100407_20100407135509890_02_warp_m0g80c8e1e-1x26r301
38429	GMR38G12	CB1_GMR_38G12_AE_01_05-fA01b_C091215_20091215140409671_02_warp_m0g80c8e1e-1x26r301
38430	GMR38H01	CB1_GMR_38H01_AE_01_04-fA01b_C091106_20091106141158687_02_warp_m0g80c8e1e-1x26r301
38431	GMR38H02	CB1_GMR_38H02_AE_01_10-fA01b_C100120_20100120111853586_02_warp_m0g80c8e1e-1x26r301
38432	GMR38H03	CB1_GMR_38H03_AE_01_05-fA01b_C100407_20100407135624984_02_warp_m0g80c8e1e-1x26r301
38433	GMR38H05	CB1_GMR_38H05_AE_01_05-fA01b_C101001_20101001103402921_02_warp_m0g80c8e1e-1x26r301
38434	GMR38H06	CB1_GMR_38H06_AE_01_05-fA01b_C091215_20091215140600781_02_warp_m0g80c8e1e-1x26r301
38435	GMR38H09	CB1_GMR_38H09_AE_01_06-fA01b_C100408_20100408140039187_02_warp_m0g80c8e1e-1x26r301
38436	GMR38H10	CB1_GMR_38H10_AE_01_04-fA01b_C091215_20091215140903937_02_warp_m0g80c8e1e-1x26r301
38437	GMR39A02	CB1_GMR_39A02_AE_01_04-fA01b_C100528_20100528101301453_02_warp_m0g80c8e1e-1x26r301
38438	GMR39A05	CB1_GMR_39A05_AE_01_05-fA01b_C100528_20100528101456046_02_warp_m0g80c8e1e-1x26r301
38439	GMR39A11	CB1_GMR_39A11_AE_01_09-fA01b_C101223_20101223142358640_02_warp_m0g80c8e1e-1x26r301
38440	GMR39B03	CB1_GMR_39B03_AE_01_03-fA01b_C100608_20100608100636187_02_warp_m0g80c8e1e-1x26r301
38441	GMR39B09	CB1_GMR_39B09_AE_01_04-fA01b_C100608_20100608100803109_02_warp_m0g80c8e1e-1x26r301
38442	GMR39B11	CB1_GMR_39B11_AE_01_05-fA01b_C100608_20100608100958484_02_warp_m0g80c8e1e-1x26r301
38443	GMR39B12	CB1_GMR_39B12_AE_01_05-fA01b_C100608_20100608101127718_02_warp_m0g80c8e1e-1x26r301
38444	GMR39C05	CB1_GMR_39C05_AE_01_04-fA01b_C100120_20100120112000336_02_warp_m0g80c8e1e-1x26r301
38445	GMR39C07	CB1_GMR_39C07_AE_01_03-fA01b_C100608_20100608101158421_02_warp_m0g80c8e1e-1x26r301
38446	GMR39C08	CB1_GMR_39C08_AE_01_03-fA01b_C100528_20100528101523421_02_warp_m0g80c8e1e-1x26r301
38447	GMR39C09	CB1_GMR_39C09_AE_01_03-fA01b_C100727_20100727101743437_02_warp_m0g80c8e1e-1x26r301
38448	GMR39C11	CB1_GMR_39C11_AE_01_06-fA01b_C100608_20100608101537843_02_warp_m0g80c8e1e-1x26r301
38449	GMR39C12	CB1_GMR_39C12_AE_01_03-fA01b_C100608_20100608101608156_02_warp_m0g80c8e1e-1x26r301
38450	GMR39D01	CB1_GMR_39D01_AE_01_03-fA01b_C100630_20100630100247906_02_warp_m0g80c8e1e-1x26r301
38451	GMR39D04	CB1_GMR_39D04_AE_01_05-fA01b_C100608_20100608101806156_02_warp_m0g80c8e1e-1x26r301
38452	GMR39D05	CB1_GMR_39D05_AE_01_04-fA01b_C100528_20100528101725187_02_warp_m0g80c8e1e-1x26r301
38453	GMR39D07	CB1_GMR_39D07_AE_01_05-fA01b_C100608_20100608101934046_02_warp_m0g80c8e1e-1x26r301
38454	GMR39D08	CB1_GMR_39D08_AE_01_05-fA01b_C100608_20100608220255921_02_warp_m0g80c8e1e-1x26r301
38455	GMR39D10	CB1_GMR_39D10_AE_01_05-fA01b_C100608_20100608220432453_02_warp_m0g80c8e1e-1x26r301
38456	GMR39D12	CB1_GMR_39D12_AE_01_05-fA01b_C100608_20100608220612828_02_warp_m0g80c8e1e-1x26r301
38457	GMR39E02	CB1_GMR_39E02_AE_01_05-fA01b_C100608_20100608220931328_02_warp_m0g80c8e1e-1x26r301
38458	GMR39E05	CB1_GMR_39E05_AE_01_05-fA01b_C100608_20100608221225234_02_warp_m0g80c8e1e-1x26r301
38459	GMR39E07	CB1_GMR_39E07_AE_01_02-fA01b_C100912_20100913103427203_02_warp_m0g80c8e1e-1x26r301
38460	GMR39F01	CB1_GMR_39F01_AE_01_01-fA01b_C090618_20090618142626203_02_warp_m0g80c8e1e-1x26r301
38461	GMR39F04	CB1_GMR_39F04_AE_01_05-fA01b_C100528_20100528101851203_02_warp_m0g80c8e1e-1x26r301
38462	GMR39F05	CB1_GMR_39F05_AE_01_03-fA01b_C100608_20100608221512359_02_warp_m0g80c8e1e-1x26r301
38463	GMR39F10	CB1_GMR_39F10_AE_01_05-fA01b_C110205_20110207104325187_02_warp_m0g80c8e1e-1x26r301
38464	GMR39F11	CB1_GMR_39F11_AE_01_05-fA01b_C100610_20100610103518218_02_warp_m0g80c8e1e-1x26r301
38465	GMR39G01	CB1_GMR_39G01_AE_01_04-fA01b_C100610_20100610103628265_02_warp_m0g80c8e1e-1x26r301
38466	GMR39G02	CB1_GMR_39G02_AE_01_06-fA01b_C100528_20100528102121265_02_warp_m0g80c8e1e-1x26r301
38467	GMR39G05	CB1_GMR_39G05_AE_01_04-fA01b_C100610_20100610103813468_02_warp_m0g80c8e1e-1x26r301
38468	GMR39G12	CB1_GMR_39G12_AE_01_05-fA01b_C100611_20100611102853343_02_warp_m0g80c8e1e-1x26r301
38469	GMR39H01	CB1_GMR_39H01_AE_01_03-fA01b_C100609_20100609100752406_02_warp_m0g80c8e1e-1x26r301
38470	GMR39H04	CB1_GMR_39H04_AE_01_04-fA01b_C100609_20100609100956875_02_warp_m0g80c8e1e-1x26r301
38471	GMR39H06	CB1_GMR_39H06_AE_01_00-fA01b_C090617_20090617100354140_02_warp_m0g80c8e1e-1x26r301
38472	GMR39H07	CB1_GMR_39H07_AE_01_05-fA01b_C110226_20110227122702515_02_warp_m0g80c8e1e-1x26r301
38473	GMR39H08	CB1_GMR_39H08_AE_01_05-fA01b_C100609_20100609101201296_02_warp_m0g80c8e1e-1x26r301
38474	GMR39H10	CB1_GMR_39H10_AE_01_04-fA01b_C100120_20100120112326070_02_warp_m0g80c8e1e-1x26r301
38475	GMR39H12	CB1_GMR_39H12_AE_01_06-fA01b_C091215_20091215141205375_02_warp_m0g80c8e1e-1x26r301
38476	GMR40A01	CB1_GMR_40A01_AE_01_03-fA01b_C100609_20100609101229671_02_warp_m0g80c8e1e-1x26r301
38477	GMR40A05	CB1_GMR_40A05_AE_01_04-fA01b_C100527_20100527141835828_02_warp_m0g80c8e1e-1x26r301
38478	GMR40A06	CB1_GMR_40A06_AE_01_04-fA01b_C091106_20091106142230171_02_warp_m0g80c8e1e-1x26r301
38479	GMR40A12	CB1_GMR_40A12_AE_01_05-fA01b_C100609_20100609101652656_02_warp_m0g80c8e1e-1x26r301
38480	GMR40B01	CB1_GMR_40B01_AE_01_03-fA01b_C100527_20100527142011046_02_warp_m0g80c8e1e-1x26r301
38481	GMR40B02	CB1_GMR_40B02_AE_01_01-fA01b_C090612_20090612094245821_02_warp_m0g80c8e1e-1x26r301
38482	GMR40B02	CB1_GMR_40B02_AE_01_05-fA01b_C100609_20100609101838000_02_warp_m0g80c8e1e-1x26r301
38483	GMR40B03	CB1_GMR_40B03_AE_01_02-fA01b_C090924_20090924113248324_02_warp_m0g80c8e1e-1x26r301
38484	GMR40B08	CB1_GMR_40B08_AE_01_04-fA01b_C100630_20100630100500937_02_warp_m0g80c8e1e-1x26r301
38485	GMR40B09	CB1_GMR_40B09_AE_01_04-fA01b_C091216_20091216145139328_02_warp_m0g80c8e1e-1x26r301
38486	GMR40B12	CB1_GMR_40B12_AE_01_05-fA01b_C100609_20100609102155671_02_warp_m0g80c8e1e-1x26r301
38487	GMR40C01	CB1_GMR_40C01_AE_01_03-fA01b_C100609_20100609102227281_02_warp_m0g80c8e1e-1x26r301
38488	GMR40C02	CB1_GMR_40C02_AE_01_03-fA01b_C100609_20100610015530234_02_warp_m0g80c8e1e-1x26r301
38489	GMR40C07	CB1_GMR_40C07_AE_01_03-fA01b_C100609_20100610015728671_02_warp_m0g80c8e1e-1x26r301
38490	GMR40C08	CB1_GMR_40C08_AE_01_06-fA01b_C091215_20091215141307359_02_warp_m0g80c8e1e-1x26r301
38491	GMR40C10	CB1_GMR_40C10_AE_01_06-fA01b_C100609_20100610020030453_02_warp_m0g80c8e1e-1x26r301
38492	GMR40C11	CB1_GMR_40C11_AE_01_07-fA01b_C091106_20091106140007838_02_warp_m0g80c8e1e-1x26r301
38493	GMR40D04	CB1_GMR_40D04_AE_01_04-fA01b_C100527_20100527142147468_02_warp_m0g80c8e1e-1x26r301
38494	GMR40D05	CB1_GMR_40D05_AE_01_05-fA01b_C100609_20100610020217015_02_warp_m0g80c8e1e-1x26r301
38495	GMR40E02	CB1_GMR_40E02_AE_01_02-fA01b_C091125_20091125100613306_02_warp_m0g80c8e1e-1x26r301
38496	GMR40E04	CB1_GMR_40E04_AE_01_05-fA01b_C100615_20100615215608156_02_warp_m0g80c8e1e-1x26r301
38497	GMR40E05	CB1_GMR_40E05_AE_01_06-fA01b_C100615_20100615215856640_02_warp_m0g80c8e1e-1x26r301
38498	GMR40E08	CB1_GMR_40E08_AE_01_03-fA01b_C100615_20100615215928750_02_warp_m0g80c8e1e-1x26r301
38499	GMR40E11	CB1_GMR_40E11_AE_01_02-fA01b_C101215_20101215100655437_02_warp_m0g80c8e1e-1x26r301
38500	GMR40F01	CB1_GMR_40F01_AE_01_03-fA01b_C100122_20100122135732945_02_warp_m0g80c8e1e-1x26r301
38501	GMR40F02	CB1_GMR_40F02_AE_01_03-fA01b_C100527_20100527142333250_02_warp_m0g80c8e1e-1x26r301
38502	GMR40F04	CB1_GMR_40F04_AE_01_07-fA01b_C100615_20100615220333265_02_warp_m0g80c8e1e-1x26r301
38503	GMR40F09	CB1_GMR_40F09_AE_01_05-fA01b_C100527_20100527142633609_02_warp_m0g80c8e1e-1x26r301
38504	GMR40F11	CB1_GMR_40F11_AE_01_03-fA01b_C100615_20100615220408000_02_warp_m0g80c8e1e-1x26r301
38505	GMR40G01	CB1_GMR_40G01_AE_01_08-fA01b_C091106_20091106140719539_02_warp_m0g80c8e1e-1x26r301
38506	GMR40G09	CB1_GMR_40G09_AE_01_06-fA01b_C100615_20100615221028750_02_warp_m0g80c8e1e-1x26r301
38507	GMR40G10	CB1_GMR_40G10_AE_01_03-fA01b_C100122_20100122140339836_02_warp_m0g80c8e1e-1x26r301
38508	GMR40G11	CB1_GMR_40G11_AE_01_03-fA01b_C101116_20101116094956531_02_warp_m0g80c8e1e-1x26r301
38509	GMR40G12	CB1_GMR_40G12_AE_01_03-fA01b_C110125_20110125100025359_02_warp_m0g80c8e1e-1x26r301
38510	GMR40H02	CB1_GMR_40H02_AE_01_06-fA01b_C090827_20090827113513406_02_warp_m0g80c8e1e-1x26r301
38511	GMR40H03	CB1_GMR_40H03_AE_01_03-fA01b_C090827_20090827113638796_02_warp_m0g80c8e1e-1x26r301
38512	GMR40H04	CB1_GMR_40H04_AE_01_05-fA01b_C100617_20100617223103703_02_warp_m0g80c8e1e-1x26r301
38513	GMR40H07	CB1_GMR_40H07_AE_01_06-fA01b_C100617_20100617223222437_02_warp_m0g80c8e1e-1x26r301
38514	GMR41A05	CB1_GMR_41A05_AE_01_03-fA01b_C100617_20100617223715875_02_warp_m0g80c8e1e-1x26r301
38515	GMR41A06	CB1_GMR_41A06_AE_01_06-fA01b_C100617_20100617224133500_02_warp_m0g80c8e1e-1x26r301
38516	GMR41A07	CB1_GMR_41A07_AE_01_04-fA01b_C100527_20100527142710109_02_warp_m0g80c8e1e-1x26r301
38517	GMR41A08	CB1_GMR_41A08_AE_01_03-fA01b_C100727_20100727101939640_02_warp_m0g80c8e1e-1x26r301
38518	GMR41B01	CB1_GMR_41B01_AE_01_05-fA01b_C090820_20090820163025180_02_warp_m0g80c8e1e-1x26r301
38519	GMR41B03	CB1_GMR_41B03_AE_01_03-fA01b_C100617_20100617224321796_02_warp_m0g80c8e1e-1x26r301
38520	GMR41B04	CB1_GMR_41B04_AE_01_05-fA01b_C100617_20100617224708765_02_warp_m0g80c8e1e-1x26r301
38521	GMR41B05	CB1_GMR_41B05_AE_01_03-fA01b_C110303_20110303094026062_02_warp_m0g80c8e1e-1x26r301
38522	GMR41B06	CB1_GMR_41B06_AE_01_06-fA01b_C110303_20110303094431656_02_warp_m0g80c8e1e-1x26r301
38523	GMR41B07	CB1_GMR_41B07_AE_01_05-fA01b_C100618_20100618104441843_02_warp_m0g80c8e1e-1x26r301
38524	GMR41B10	CB1_GMR_41B10_AE_01_05-fA01b_C100618_20100618104652640_02_warp_m0g80c8e1e-1x26r301
38525	GMR41B11	CB1_GMR_41B11_AE_01_03-fA01b_C100618_20100618104803359_02_warp_m0g80c8e1e-1x26r301
38526	GMR41B12	CB1_GMR_41B12_AE_01_04-fA01b_C091215_20091215141828250_02_warp_m0g80c8e1e-1x26r301
38527	GMR41C03	CB1_GMR_41C03_AE_01_03-fA01b_C101201_20101201094743421_02_warp_m0g80c8e1e-1x26r301
38528	GMR41C04	CB1_GMR_41C04_AE_01_02-fA01b_C100903_20100903102015312_02_warp_m0g80c8e1e-1x26r301
38529	GMR41C05	CB1_GMR_41C05_AE_01_03-fA01b_C100618_20100618105002343_02_warp_m0g80c8e1e-1x26r301
38530	GMR41C06	CB1_GMR_41C06_AE_01_09-fA01b_C110303_20110303094648937_02_warp_m0g80c8e1e-1x26r301
38531	GMR41C07	CB1_GMR_41C07_AE_01_03-fA01b_C101103_20101103111935281_02_warp_m0g80c8e1e-1x26r301
38532	GMR41C08	CB1_GMR_41C08_AE_01_00-fA01b_C100826_20100826100517812_02_warp_m0g80c8e1e-1x26r301
38533	GMR41C10	CB1_GMR_41C10_AE_01_05-fA01b_C110303_20110303094831656_02_warp_m0g80c8e1e-1x26r301
38534	GMR41D09	CB1_GMR_41D09_AE_01_01-fA01b_C090109_20090112125050953_02_warp_m0g80c8e1e-1x26r301
38535	GMR41E01	CB1_GMR_41E01_AE_01_04-fA01b_C100630_20100630100642828_02_warp_m0g80c8e1e-1x26r301
38536	GMR41E03	CB1_GMR_41E03_AE_01_04-fA01b_C100527_20100527142944828_02_warp_m0g80c8e1e-1x26r301
38537	GMR41E08	CB1_GMR_41E08_AE_01_06-fA01b_C110303_20110303095123453_02_warp_m0g80c8e1e-1x26r301
38538	GMR41E09	CB1_GMR_41E09_AE_01_05-fA01b_C100520_20100520100400640_02_warp_m0g80c8e1e-1x26r301
38539	GMR41E11	CB1_GMR_41E11_AE_01_00-fA01b_C100903_20100903102120968_02_warp_m0g80c8e1e-1x26r301
38540	GMR41F01	CB1_GMR_41F01_AE_01_06-fA01b_C100617_20100617104539265_02_warp_m0g80c8e1e-1x26r301
38541	GMR41F05	CB1_GMR_41F05_AE_01_05-fA01b_C100617_20100617104900875_02_warp_m0g80c8e1e-1x26r301
38542	GMR41F07	CB1_GMR_41F07_AE_01_02-fA01b_C090327_20090327104906187_02_warp_m0g80c8e1e-1x26r301
38543	GMR41F09	CB1_GMR_41F09_AE_01_06-fA01b_C100617_20100617105146515_02_warp_m0g80c8e1e-1x26r301
38544	GMR41F10	CB1_GMR_41F10_AE_01_02-fA01b_C100919_20100920101253078_02_warp_m0g80c8e1e-1x26r301
38545	GMR41F12	CB1_GMR_41F12_AE_01_03-fA01b_C100617_20100617105224218_02_warp_m0g80c8e1e-1x26r301
38546	GMR41G05	CB1_GMR_41G05_AE_01_05-fA01b_C100617_20100617105500953_02_warp_m0g80c8e1e-1x26r301
38547	GMR41G06	CB1_GMR_41G06_AE_01_03-fA01b_C100618_20100618223545500_02_warp_m0g80c8e1e-1x26r301
38548	GMR41G07	CB1_GMR_41G07_AE_01_05-fA01b_C100618_20100618223821125_02_warp_m0g80c8e1e-1x26r301
38549	GMR41G08	CB1_GMR_41G08_AE_01_04-fA01b_C100420_20100420131531265_02_warp_m0g80c8e1e-1x26r301
38550	GMR41G09	CB1_GMR_41G09_AE_01_02-fA01b_C090827_20090827114137593_02_warp_m0g80c8e1e-1x26r301
38551	GMR41H07	CB1_GMR_41H07_AE_01_03-fA01b_C110220_20110222111534781_02_warp_m0g80c8e1e-1x26r301
38552	GMR41H09	CB1_GMR_41H09_AE_01_03-fA01b_C100618_20100618224327703_02_warp_m0g80c8e1e-1x26r301
38553	GMR41H10	CB1_GMR_41H10_AE_01_05-fA01b_C091106_20091106133737327_02_warp_m0g80c8e1e-1x26r301
38554	GMR42A02	CB1_GMR_42A02_AE_01_03-fA01b_C110303_20110303095202656_02_warp_m0g80c8e1e-1x26r301
38555	GMR42A06	CB1_GMR_42A06_AE_01_03-fA01b_C100618_20100618224748218_02_warp_m0g80c8e1e-1x26r301
38556	GMR42A09	CB1_GMR_42A09_AE_01_00-fA01b_C101123_20101123102613562_02_warp_m0g80c8e1e-1x26r301
38557	GMR42B02	CB1_GMR_42B02_AE_01_03-fA01b_C100701_20100701222826687_02_warp_m0g80c8e1e-1x26r301
38558	GMR42B05	CB1_GMR_42B05_AE_01_01-fA01b_C090110_20090112114959156_02_warp_m0g80c8e1e-1x26r301
38559	GMR42B08	CB1_GMR_42B08_AE_01_09-fA01b_C101017_20101018105516187_02_warp_m0g80c8e1e-1x26r301
38560	GMR42B10	CB1_GMR_42B10_AE_01_05-fA01b_C110303_20110303095801843_02_warp_m0g80c8e1e-1x26r301
38561	GMR42C01	CB1_GMR_42C01_AE_01_07-fA01b_C100420_20100420220927468_02_warp_m0g80c8e1e-1x26r301
38562	GMR42C03	CB1_GMR_42C03_AE_01_03-fA01b_C100615_20100616103417421_02_warp_m0g80c8e1e-1x26r301
38563	GMR42C05	CB1_GMR_42C05_AE_01_06-fA01b_C100615_20100616103822765_02_warp_m0g80c8e1e-1x26r301
38564	GMR42C07	CB1_GMR_42C07_AE_01_00-fA01b_C101015_20101018102210515_02_warp_m0g80c8e1e-1x26r301
38565	GMR42D01	CB1_GMR_42D01_AE_01_06-fA01b_C100615_20100616104047718_02_warp_m0g80c8e1e-1x26r301
38566	GMR42D02	CB1_GMR_42D02_AE_01_04-fA01b_C091111_20091111100009015_02_warp_m0g80c8e1e-1x26r301
38567	GMR42D07	CB1_GMR_42D07_AE_01_05-fA01b_C101017_20101018110142390_02_warp_m0g80c8e1e-1x26r301
38568	GMR42D08	CB1_GMR_42D08_AE_01_06-fA01b_C100616_20100616104306000_02_warp_m0g80c8e1e-1x26r301
38569	GMR42D11	CB1_GMR_42D11_AE_01_05-fA01b_C100619_20100621103843203_02_warp_m0g80c8e1e-1x26r301
38570	GMR42E03	CB1_GMR_42E03_AE_01_04-fA01b_C100620_20100621104103531_02_warp_m0g80c8e1e-1x26r301
38571	GMR42E08	CB1_GMR_42E08_AE_01_08-fA01b_C100620_20100621104911859_02_warp_m0g80c8e1e-1x26r301
38572	GMR42E09	CB1_GMR_42E09_AE_01_04-fA01b_C091218_20091218104853678_02_warp_m0g80c8e1e-1x26r301
38573	GMR42E11	CB1_GMR_42E11_AE_01_01-fA01b_C090911_20090911142154906_02_warp_m0g80c8e1e-1x26r301
38574	GMR42E12	CB1_GMR_42E12_AE_01_05-fA01b_C100620_20100621105208578_02_warp_m0g80c8e1e-1x26r301
38575	GMR42F06	CB1_GMR_42F06_AE_01_05-fA01b_C101016_20101018102804656_02_warp_m0g80c8e1e-1x26r301
38576	GMR42F07	CB1_GMR_42F07_AE_01_03-fA01b_C101016_20101018102843375_02_warp_m0g80c8e1e-1x26r301
38577	GMR42F08	CB1_GMR_42F08_AE_01_03-fA01b_C101016_20101018103042671_02_warp_m0g80c8e1e-1x26r301
38578	GMR42F10	CB1_GMR_42F10_AE_01_03-fA01b_C101016_20101018103243687_02_warp_m0g80c8e1e-1x26r301
38579	GMR42G08	CB1_GMR_42G08_AE_01_05-fA01b_C101016_20101018103622968_02_warp_m0g80c8e1e-1x26r301
38580	GMR42G10	CB1_GMR_42G10_AE_01_04-fA01b_C101016_20101018103702546_02_warp_m0g80c8e1e-1x26r301
38581	GMR42G12	CB1_GMR_42G12_AE_01_03-fA01b_C101103_20101103112011140_02_warp_m0g80c8e1e-1x26r301
38582	GMR42H01	CB1_GMR_42H01_AE_01_05-fA01b_C101016_20101018104022093_02_warp_m0g80c8e1e-1x26r301
38583	GMR42H04	CB1_GMR_42H04_AE_01_03-fA01b_C101019_20101019102925921_02_warp_m0g80c8e1e-1x26r301
38584	GMR42H06	CB1_GMR_42H06_AE_01_06-fA01b_C091111_20091111100546171_02_warp_m0g80c8e1e-1x26r301
38586	GMR42H09	CB1_GMR_42H09_AE_01_06-fA01b_C110609_20110609102705875_02_warp_m0g80c8e1e-1x26r301
38587	GMR42H10	CB1_GMR_42H10_AE_01_03-fA01b_C110303_20110304105646640_02_warp_m0g80c8e1e-1x26r301
38588	GMR42H11	CB1_GMR_42H11_AE_01_06-fA01b_C101019_20101019103257921_02_warp_m0g80c8e1e-1x26r301
38589	GMR43A02	CB1_GMR_43A02_AE_01_05-fA01b_C100701_20100701223137406_02_warp_m0g80c8e1e-1x26r301
38590	GMR43A04	CB1_GMR_43A04_AE_01_03-fA01b_C090911_20090911145829781_02_warp_m0g80c8e1e-1x26r301
38591	GMR43A12	CB1_GMR_43A12_AE_01_00-fA01b_C101104_20101104103436125_02_warp_m0g80c8e1e-1x26r301
38592	GMR43B04	CB1_GMR_43B04_AE_01_03-fA01b_C101019_20101019103338937_02_warp_m0g80c8e1e-1x26r301
38593	GMR43B06	CB1_GMR_43B06_AE_01_04-fA01b_C091111_20091111100631109_02_warp_m0g80c8e1e-1x26r301
38594	GMR43B07	CB1_GMR_43B07_AE_01_03-fA01b_C110303_20110304105917468_02_warp_m0g80c8e1e-1x26r301
38595	GMR43C04	CB1_GMR_43C04_AE_01_05-fA01b_C101019_20101019103708109_02_warp_m0g80c8e1e-1x26r301
38596	GMR43C05	CB1_GMR_43C05_AE_01_08-fA01b_C091217_20091217112941156_02_warp_m0g80c8e1e-1x26r301
38597	GMR43C07	CB1_GMR_43C07_AE_01_04-fA01b_C091111_20091111101219796_02_warp_m0g80c8e1e-1x26r301
38598	GMR43C10	CB1_GMR_43C10_AE_01_04-fA01b_C101021_20101021095323296_02_warp_m0g80c8e1e-1x26r301
38599	GMR43D01	CB1_GMR_43D01_AE_01_04-fA01b_C101021_20101021095744265_02_warp_m0g80c8e1e-1x26r301
38600	GMR43D02	CB1_GMR_43D02_AE_01_04-fA01b_C101021_20101021095957500_02_warp_m0g80c8e1e-1x26r301
38601	GMR43D05	CB1_GMR_43D05_AE_01_04-fA01b_C101021_20101021100211265_02_warp_m0g80c8e1e-1x26r301
38602	GMR43D07	CB1_GMR_43D07_AE_01_05-fA01b_C101021_20101021100524750_02_warp_m0g80c8e1e-1x26r301
38603	GMR43D09	CB1_GMR_43D09_AE_01_08-fA01b_C091218_20091218105701897_02_warp_m0g80c8e1e-1x26r301
38604	GMR43D11	CB1_GMR_43D11_AE_01_04-fA01b_C101021_20101021100651328_02_warp_m0g80c8e1e-1x26r301
38605	GMR43E01	CB1_GMR_43E01_AE_01_04-fA01b_C101021_20101021100904015_02_warp_m0g80c8e1e-1x26r301
38606	GMR43E02	CB1_GMR_43E02_AE_01_07-fA01b_C101021_20101021101114140_02_warp_m0g80c8e1e-1x26r301
38607	GMR43E05	CB1_GMR_43E05_AE_01_03-fA01b_C100423_20100423135810015_02_warp_m0g80c8e1e-1x26r301
38608	GMR43E08	CB1_GMR_43E08_AE_01_02-fA01b_C100903_20100903102559718_02_warp_m0g80c8e1e-1x26r301
38609	GMR43F03	CB1_GMR_43F03_AE_01_02-fA01b_C090911_20090911144256968_02_warp_m0g80c8e1e-1x26r301
38610	GMR43F07	CB1_GMR_43F07_AE_01_00-fA01b_C090122_20090122142458343_02_warp_m0g80c8e1e-1x26r301
38611	GMR43F09	CB1_GMR_43F09_AE_01_00-fA01b_C090205_20090205154233750_02_warp_m0g80c8e1e-1x26r301
38612	GMR43G02	CB1_GMR_43G02_AE_01_06-fA01b_C110109_20110109110107890_02_warp_m0g80c8e1e-1x26r301
38613	GMR43G04	CB1_GMR_43G04_AE_01_02-fA01b_C090113_20090113114745968_02_warp_m0g80c8e1e-1x26r301
38614	GMR43G05	CB1_GMR_43G05_AE_01_02-fA01b_C100903_20100903102938218_02_warp_m0g80c8e1e-1x26r301
38615	GMR43G11	CB1_GMR_43G11_AE_01_02-fA01b_C100905_20100907095649093_02_warp_m0g80c8e1e-1x26r301
38616	GMR43H07	CB1_GMR_43H07_AE_01_04-fA01b_C100604_20100604094128890_02_warp_m0g80c8e1e-1x26r301
38617	GMR44A01	CB1_GMR_44A01_AE_01_04-fA01b_C101103_20101103112250296_02_warp_m0g80c8e1e-1x26r301
38618	GMR44A07	CB1_GMR_44A07_AE_01_04-fA01b_C091111_20091111101238578_02_warp_m0g80c8e1e-1x26r301
38619	GMR44A08	CB1_GMR_44A08_AE_01_05-fA01b_C100804_20100805100551921_02_warp_m0g80c8e1e-1x26r301
38620	GMR44A11	CB1_GMR_44A11_AE_01_03-fA01b_C100912_20100913104453750_02_warp_m0g80c8e1e-1x26r301
38621	GMR44B02	CB1_GMR_44B02_AE_01_02-fA01b_C090103_20090105133753890_02_warp_m0g80c8e1e-1x26r301
38622	GMR44B06	CB1_GMR_44B06_AE_01_04-fA01b_C110303_20110304110433250_02_warp_m0g80c8e1e-1x26r301
38623	GMR44B10	CB1_GMR_44B10_AE_01_08-fA01b_C100604_20100604094458796_02_warp_m0g80c8e1e-1x26r301
38624	GMR44C03	CB1_GMR_44C03_AE_01_09-fA01b_C100604_20100604094529609_02_warp_m0g80c8e1e-1x26r301
38625	GMR44C09	CB1_GMR_44C09_AE_01_05-fA01b_C110304_20110304110720937_02_warp_m0g80c8e1e-1x26r301
38626	GMR44D02	CB1_GMR_44D02_AE_01_16-fA01b_C100604_20100604094659921_02_warp_m0g80c8e1e-1x26r301
38627	GMR44D05	CB1_GMR_44D05_AE_01_05-fA01b_C101022_20101022101303484_02_warp_m0g80c8e1e-1x26r301
38628	GMR44D07	CB1_GMR_44D07_AE_01_06-fA01b_C100604_20100604094837671_02_warp_m0g80c8e1e-1x26r301
38629	GMR44D09	CB1_GMR_44D09_AE_01_00-fA01b_C090102_20090102132359281_02_warp_m0g80c8e1e-1x26r301
38630	GMR44D11	CB1_GMR_44D11_AE_01_05-fA01b_C101107_20101108112436671_02_warp_m0g80c8e1e-1x26r301
38631	GMR44E01	CB1_GMR_44E01_AE_01_02-fA01b_C090102_20090102133204984_02_warp_m0g80c8e1e-1x26r301
38632	GMR44E03	CB1_GMR_44E03_AE_01_03-fA01b_C101022_20101022101632109_02_warp_m0g80c8e1e-1x26r301
38633	GMR44E05	CB1_GMR_44E05_AE_01_02-fA01b_C090102_20090102120523906_02_warp_m0g80c8e1e-1x26r301
38634	GMR44E06	CB1_GMR_44E06_AE_01_05-fA01b_C100604_20100604094938218_02_warp_m0g80c8e1e-1x26r301
38635	GMR44E11	CB1_GMR_44E11_AE_01_05-fA01b_C101022_20101022102111406_02_warp_m0g80c8e1e-1x26r301
38636	GMR44F09	CB1_GMR_44F09_AE_01_04-fA01b_C091119_20091119145310515_02_warp_m0g80c8e1e-1x26r301
38637	GMR44F10	CB1_GMR_44F10_AE_01_03-fA01b_C101108_20101109112105390_02_warp_m0g80c8e1e-1x26r301
38638	GMR44G01	CB1_GMR_44G01_AE_01_00-fA01b_C100925_20100927102707078_02_warp_m0g80c8e1e-1x26r301
38639	GMR44G05	CB1_GMR_44G05_AE_01_05-fA01b_C101102_20101103111516218_02_warp_m0g80c8e1e-1x26r301
38640	GMR44G08	CB1_GMR_44G08_AE_01_05-fA01b_C100623_20100623100854593_02_warp_m0g80c8e1e-1x26r301
38641	GMR44G12	CB1_GMR_44G12_AE_01_02-fA01b_C101108_20101109112307250_02_warp_m0g80c8e1e-1x26r301
38642	GMR44H01	CB1_GMR_44H01_AE_01_05-fA01b_C100622_20100623021634218_02_warp_m0g80c8e1e-1x26r301
38643	GMR44H02	CB1_GMR_44H02_AE_01_02-fA01b_C090603_20090603142619500_02_warp_m0g80c8e1e-1x26r301
38644	GMR44H04	CB1_GMR_44H04_AE_01_04-fA01b_C100122_20100122142042289_02_warp_m0g80c8e1e-1x26r301
38645	GMR44H10	CB1_GMR_44H10_AE_01_04-fA01b_C100113_20100113100844598_02_warp_m0g80c8e1e-1x26r301
38646	GMR44H11	CB1_GMR_44H11_AE_01_05-fA01b_C100622_20100623021825000_02_warp_m0g80c8e1e-1x26r301
38647	GMR45A02	CB1_GMR_45A02_AE_01_00-fA01b_C110218_20110222104517031_02_warp_m0g80c8e1e-1x26r301
38648	GMR45A05	CB1_GMR_45A05_AE_01_06-fA01b_C100622_20100623022213203_02_warp_m0g80c8e1e-1x26r301
38649	GMR45A11	CB1_GMR_45A11_AE_01_00-fA01b_C090911_20090911145137859_02_warp_m0g80c8e1e-1x26r301
38650	GMR45A12	CB1_GMR_45A12_AE_01_00-fA01b_C090127_20090127113945224_02_warp_m0g80c8e1e-1x26r301
38651	GMR45B01	CB1_GMR_45B01_AE_01_03-fA01b_C100622_20100623022313312_02_warp_m0g80c8e1e-1x26r301
38652	GMR45B03	CB1_GMR_45B03_AE_01_04-fA01b_C100622_20100623022624890_02_warp_m0g80c8e1e-1x26r301
38653	GMR45B08	CB1_GMR_45B08_AE_01_04-fA01b_C091119_20091119133654390_02_warp_m0g80c8e1e-1x26r301
38654	GMR45B10	CB1_GMR_45B10_AE_01_03-fA01b_C100604_20100604095037593_02_warp_m0g80c8e1e-1x26r301
38655	GMR45B11	CB1_GMR_45B11_AE_01_04-fA01b_C100622_20100623022918718_02_warp_m0g80c8e1e-1x26r301
38656	GMR45C04	CB1_GMR_45C04_AE_01_02-fA01b_C090626_20090626131541835_02_warp_m0g80c8e1e-1x26r301
38657	GMR45C07	CB1_GMR_45C07_AE_01_02-fA01b_C110125_20110125101315406_02_warp_m0g80c8e1e-1x26r301
38658	GMR45C10	CB1_GMR_45C10_AE_01_06-fA01b_C110303_20110304100048171_02_warp_m0g80c8e1e-1x26r301
38659	GMR45C12	CB1_GMR_45C12_AE_01_02-fA01b_C090129_20090129143035656_02_warp_m0g80c8e1e-1x26r301
38660	GMR45D04	CB1_GMR_45D04_AE_01_05-fA01b_C100622_20100622102839203_02_warp_m0g80c8e1e-1x26r301
38661	GMR45D05	CB1_GMR_45D05_AE_01_03-fA01b_C100622_20100622102945890_02_warp_m0g80c8e1e-1x26r301
38662	GMR45E03	CB1_GMR_45E03_AE_01_04-fA01b_C100622_20100622103150593_02_warp_m0g80c8e1e-1x26r301
38663	GMR45E04	CB1_GMR_45E04_AE_01_00-fA01b_C090626_20090626132845460_02_warp_m0g80c8e1e-1x26r301
38664	GMR45E06	CB1_GMR_45E06_AE_01_04-fA01b_C100622_20100622103429937_02_warp_m0g80c8e1e-1x26r301
38665	GMR45E07	CB1_GMR_45E07_AE_01_03-fA01b_C110303_20110304100125859_02_warp_m0g80c8e1e-1x26r301
38666	GMR45E11	CB1_GMR_45E11_AE_01_00-fA01b_C090129_20090129144655984_02_warp_m0g80c8e1e-1x26r301
38667	GMR45F03	CB1_GMR_45F03_AE_01_06-fA01b_C110303_20110304100449468_02_warp_m0g80c8e1e-1x26r301
38668	GMR45F04	CB1_GMR_45F04_AE_01_06-fA01b_C110303_20110304100631312_02_warp_m0g80c8e1e-1x26r301
38669	GMR45F05	CB1_GMR_45F05_AE_01_06-fA01b_C100423_20100423140032812_02_warp_m0g80c8e1e-1x26r301
38670	GMR45F08	CB1_GMR_45F08_AE_01_05-fA01b_C100622_20100622103532828_02_warp_m0g80c8e1e-1x26r301
38671	GMR45F09	CB1_GMR_45F09_AE_01_05-fA01b_C100604_20100604095314093_02_warp_m0g80c8e1e-1x26r301
38672	GMR45F10	CB1_GMR_45F10_AE_01_04-fA01b_C100622_20100622103746343_02_warp_m0g80c8e1e-1x26r301
38673	GMR45F11	CB1_GMR_45F11_AE_01_05-fA01b_C100622_20100622103927875_02_warp_m0g80c8e1e-1x26r301
38674	GMR45F12	CB1_GMR_45F12_AE_01_04-fA01b_C100701_20100701223245031_02_warp_m0g80c8e1e-1x26r301
38675	GMR45G01	CB1_GMR_45G01_AE_01_05-fA01b_C100622_20100622104110609_02_warp_m0g80c8e1e-1x26r301
38676	GMR45G02	CB1_GMR_45G02_AE_01_03-fA01b_C110219_20110222105253000_02_warp_m0g80c8e1e-1x26r301
38677	GMR45G05	CB1_GMR_45G05_AE_01_04-fA01b_C100606_20100607220502343_02_warp_m0g80c8e1e-1x26r301
38678	GMR45G06	CB1_GMR_45G06_AE_01_00-fA01b_C090625_20090625115423210_02_warp_m0g80c8e1e-1x26r301
38679	GMR45G07	CB1_GMR_45G07_AE_01_03-fA01b_C110303_20110304100741156_02_warp_m0g80c8e1e-1x26r301
38680	GMR45G08	CB1_GMR_45G08_AE_01_00-fA01b_C110219_20110222105330000_02_warp_m0g80c8e1e-1x26r301
38681	GMR45G10	CB1_GMR_45G10_AE_01_00-fA01b_C090128_20090129120244843_02_warp_m0g80c8e1e-1x26r301
38682	GMR45H03	CB1_GMR_45H03_AE_01_05-fA01b_C110603_20110603110808031_02_warp_m0g80c8e1e-1x26r301
38683	GMR45H04	CB1_GMR_45H04_AE_01_07-fA01b_C101205_20101206110950828_02_warp_m0g80c8e1e-1x26r301
38684	GMR45H11	CB1_GMR_45H11_AE_01_03-fA01b_C100606_20100607220710250_02_warp_m0g80c8e1e-1x26r301
38685	GMR46A02	CB1_GMR_46A02_AE_01_04-fA01b_C100423_20100423140259421_02_warp_m0g80c8e1e-1x26r301
38686	GMR46A08	CB1_GMR_46A08_AE_01_04-fA01b_C100606_20100607220925828_02_warp_m0g80c8e1e-1x26r301
38687	GMR46A09	CB1_GMR_46A09_AE_01_05-fA01b_C100623_20100623235148203_02_warp_m0g80c8e1e-1x26r301
38688	GMR46A10	CB1_GMR_46A10_AE_01_03-fA01b_C101028_20101028100940671_02_warp_m0g80c8e1e-1x26r301
38689	GMR46A12	CB1_GMR_46A12_AE_01_05-fA01b_C100623_20100623235331375_02_warp_m0g80c8e1e-1x26r301
38690	GMR46B01	CB1_GMR_46B01_AE_01_04-fA01b_C100623_20100623235405843_02_warp_m0g80c8e1e-1x26r301
38691	GMR46B02	CB1_GMR_46B02_AE_01_00-fA01b_C090107_20090107182321750_02_warp_m0g80c8e1e-1x26r301
38692	GMR46B05	CB1_GMR_46B05_AE_01_04-fA01b_C091119_20091119133858906_02_warp_m0g80c8e1e-1x26r301
38693	GMR46B07	CB1_GMR_46B07_AE_01_04-fA01b_C091119_20091119134231906_02_warp_m0g80c8e1e-1x26r301
38694	GMR46B11	CB1_GMR_46B11_AE_01_06-fA01b_C100606_20100607221142921_02_warp_m0g80c8e1e-1x26r301
38695	GMR46C01	CB1_GMR_46C01_AE_01_04-fA01b_C110304_20110304100959296_02_warp_m0g80c8e1e-1x26r301
38696	GMR46C02	CB1_GMR_46C02_AE_01_06-fA01b_C100623_20100624000040500_02_warp_m0g80c8e1e-1x26r301
38697	GMR46C03	CB1_GMR_46C03_AE_01_03-fA01b_C100624_20100624101418062_02_warp_m0g80c8e1e-1x26r301
38698	GMR46C05	CB1_GMR_46C05_AE_01_07-fA01b_C101102_20101103111701312_02_warp_m0g80c8e1e-1x26r301
38699	GMR46C08	CB1_GMR_46C08_AE_01_00-fA01b_C100905_20100907095950765_02_warp_m0g80c8e1e-1x26r301
38700	GMR46C11	CB1_GMR_46C11_AE_01_04-fA01b_C091119_20091119134723968_02_warp_m0g80c8e1e-1x26r301
38701	GMR46C12	CB1_GMR_46C12_AE_01_01-fA01b_C090123_20090123122052109_02_warp_m0g80c8e1e-1x26r301
38702	GMR46D01	CB1_GMR_46D01_AE_01_08-fA01b_C100624_20100624101708500_02_warp_m0g80c8e1e-1x26r301
38703	GMR46D02	CB1_GMR_46D02_AE_01_05-fA01b_C091117_20091117134838265_02_warp_m0g80c8e1e-1x26r301
38704	GMR46D07	CB1_GMR_46D07_AE_01_02-fA01b_C101001_20101001103422968_02_warp_m0g80c8e1e-1x26r301
38705	GMR46D08	CB1_GMR_46D08_AE_01_05-fA01b_C090912_20090913153630500_02_warp_m0g80c8e1e-1x26r301
38706	GMR46D11	CB1_GMR_46D11_AE_01_00-fA01b_C101001_20101001103536656_02_warp_m0g80c8e1e-1x26r301
38708	GMR46E03	CB1_GMR_46E03_AE_01_05-fA01b_C100624_20100624102022578_02_warp_m0g80c8e1e-1x26r301
38709	GMR46E06	CB1_GMR_46E06_AE_01_06-fA01b_C110304_20110304111425453_02_warp_m0g80c8e1e-1x26r301
38710	GMR46E07	CB1_GMR_46E07_AE_01_04-fA01b_C100624_20100624102124453_02_warp_m0g80c8e1e-1x26r301
38711	GMR46E08	CB1_GMR_46E08_AE_01_00-fA01b_C110219_20110222105600703_02_warp_m0g80c8e1e-1x26r301
38712	GMR46E09	CB1_GMR_46E09_AE_01_02-fA01b_C101001_20101001103809140_02_warp_m0g80c8e1e-1x26r301
38713	GMR46E11	CB1_GMR_46E11_AE_01_03-fA01b_C100623_20100623100931828_02_warp_m0g80c8e1e-1x26r301
38714	GMR46F02	CB1_GMR_46F02_AE_01_05-fA01b_C100623_20100623101235156_02_warp_m0g80c8e1e-1x26r301
38715	GMR46F08	CB1_GMR_46F08_AE_01_02-fA01b_C090703_20090706110751390_02_warp_m0g80c8e1e-1x26r301
38716	GMR46F09	CB1_GMR_46F09_AE_01_05-fA01b_C100623_20100623101647578_02_warp_m0g80c8e1e-1x26r301
38717	GMR46F10	CB1_GMR_46F10_AE_01_03-fA01b_C100605_20100606105114046_02_warp_m0g80c8e1e-1x26r301
38718	GMR46F11	CB1_GMR_46F11_AE_01_02-fA01b_C090630_20090630105114484_02_warp_m0g80c8e1e-1x26r301
38719	GMR46G04	CB1_GMR_46G04_AE_01_03-fA01b_C090814_20090814140349640_02_warp_m0g80c8e1e-1x26r301
38720	GMR46G06	CB1_GMR_46G06_AE_01_03-fA01b_C100623_20100623101719937_02_warp_m0g80c8e1e-1x26r301
38721	GMR46G07	CB1_GMR_46G07_AE_01_01-fA01b_C090630_20090630110836921_02_warp_m0g80c8e1e-1x26r301
38722	GMR46G08	CB1_GMR_46G08_AE_01_05-fA01b_C100623_20100623101958609_02_warp_m0g80c8e1e-1x26r301
38723	GMR46G10	CB1_GMR_46G10_AE_01_07-fA01b_C100624_20100624223715625_02_warp_m0g80c8e1e-1x26r301
38724	GMR46H03	CB1_GMR_46H03_AE_01_04-fA01b_C100624_20100624223855984_02_warp_m0g80c8e1e-1x26r301
38725	GMR46H04	CB1_GMR_46H04_AE_01_06-fA01b_C100804_20100805100622703_02_warp_m0g80c8e1e-1x26r301
38726	GMR46H06	CB1_GMR_46H06_AE_01_04-fA01b_C100624_20100624224037468_02_warp_m0g80c8e1e-1x26r301
38727	GMR46H08	CB1_GMR_46H08_AE_01_04-fA01b_C100624_20100624224317328_02_warp_m0g80c8e1e-1x26r301
38728	GMR46H11	CB1_GMR_46H11_AE_01_05-fA01b_C100626_20100628110123109_02_warp_m0g80c8e1e-1x26r301
38729	GMR47A08	CB1_GMR_47A08_AE_01_02-fA01b_C090626_20090626110721109_02_warp_m0g80c8e1e-1x26r301
38730	GMR47A10	CB1_GMR_47A10_AE_01_03-fA01b_C100626_20100628110610562_02_warp_m0g80c8e1e-1x26r301
38731	GMR47A12	CB1_GMR_47A12_AE_01_03-fA01b_C100626_20100628110754296_02_warp_m0g80c8e1e-1x26r301
38732	GMR47B01	CB1_GMR_47B01_AE_01_03-fA01b_C100605_20100606105421171_02_warp_m0g80c8e1e-1x26r301
38733	GMR47B02	CB1_GMR_47B02_AE_01_05-fA01b_C100605_20100606105624375_02_warp_m0g80c8e1e-1x26r301
38734	GMR47B03	CB1_GMR_47B03_AE_01_05-fA01b_C100626_20100628111124250_02_warp_m0g80c8e1e-1x26r301
38735	GMR47B04	CB1_GMR_47B04_AE_01_05-fA01b_C100626_20100628111405453_02_warp_m0g80c8e1e-1x26r301
38736	GMR47B12	CB1_GMR_47B12_AE_01_05-fA01b_C100626_20100628111545562_02_warp_m0g80c8e1e-1x26r301
38737	GMR47C03	CB1_GMR_47C03_AE_01_04-fA01b_C100626_20100628111650546_02_warp_m0g80c8e1e-1x26r301
38738	GMR47C08	CB1_GMR_47C08_AE_01_06-fA01b_C100626_20100628111858796_02_warp_m0g80c8e1e-1x26r301
38739	GMR47C09	CB1_GMR_47C09_AE_01_05-fA01b_C100701_20100701223509593_02_warp_m0g80c8e1e-1x26r301
38740	GMR47C11	CB1_GMR_47C11_AE_01_00-fA01b_C090628_20090628181918125_02_warp_m0g80c8e1e-1x26r301
38741	GMR47C12	CB1_GMR_47C12_AE_01_02-fA01b_C090628_20090628182514906_02_warp_m0g80c8e1e-1x26r301
38742	GMR47D01	CB1_GMR_47D01_AE_01_02-fA01b_C090805_20090805143213921_02_warp_m0g80c8e1e-1x26r301
38743	GMR47D02	CB1_GMR_47D02_AE_01_00-fA01b_C090701_20090701142035953_02_warp_m0g80c8e1e-1x26r301
38744	GMR47D04	CB1_GMR_47D04_AE_01_03-fA01b_C100605_20100606105654593_02_warp_m0g80c8e1e-1x26r301
38745	GMR47D05	CB1_GMR_47D05_AE_01_04-fA01b_C100628_20100629110223593_02_warp_m0g80c8e1e-1x26r301
38746	GMR47D06	CB1_GMR_47D06_AE_01_03-fA01b_C100701_20100701223543625_02_warp_m0g80c8e1e-1x26r301
38747	GMR47D08	CB1_GMR_47D08_AE_01_05-fA01b_C100113_20100113101427801_02_warp_m0g80c8e1e-1x26r301
38748	GMR47D11	CB1_GMR_47D11_AE_01_04-fA01b_C100626_20100628221521765_02_warp_m0g80c8e1e-1x26r301
38749	GMR47E01	CB1_GMR_47E01_AE_01_03-fA01b_C100605_20100606105725765_02_warp_m0g80c8e1e-1x26r301
38751	GMR47E03	CB1_GMR_47E03_AE_01_06-fA01b_C110308_20110308100302890_02_warp_m0g80c8e1e-1x26r301
38752	GMR47E04	CB1_GMR_47E04_AE_01_04-fA01b_C100626_20100628221711093_02_warp_m0g80c8e1e-1x26r301
38753	GMR47E06	CB1_GMR_47E06_AE_01_06-fA01b_C101027_20101027101431187_02_warp_m0g80c8e1e-1x26r301
38754	GMR47E07	CB1_GMR_47E07_AE_01_04-fA01b_C091119_20091119135116546_02_warp_m0g80c8e1e-1x26r301
38755	GMR47E09	CB1_GMR_47E09_AE_01_05-fA01b_C110308_20110308100445984_02_warp_m0g80c8e1e-1x26r301
38756	GMR47E10	CB1_GMR_47E10_AE_01_00-fA01b_C090702_20090702133308937_02_warp_m0g80c8e1e-1x26r301
38757	GMR47F01	CB1_GMR_47F01_AE_01_00-fA01b_C090701_20090701144114609_02_warp_m0g80c8e1e-1x26r301
38758	GMR47F07	CB1_GMR_47F07_AE_01_02-fA01b_C090707_20090707142209693_02_warp_m0g80c8e1e-1x26r301
38759	GMR47F08	CB1_GMR_47F08_AE_01_05-fA01b_C100628_20100629110813515_02_warp_m0g80c8e1e-1x26r301
38760	GMR47F09	CB1_GMR_47F09_AE_01_03-fA01b_C100628_20100629110843296_02_warp_m0g80c8e1e-1x26r301
38761	GMR47F11	CB1_GMR_47F11_AE_01_02-fA01b_C090701_20090701145523046_02_warp_m0g80c8e1e-1x26r301
38762	GMR47F12	CB1_GMR_47F12_AE_01_03-fA01b_C100629_20100629111124140_02_warp_m0g80c8e1e-1x26r301
38763	GMR47G04	CB1_GMR_47G04_AE_01_04-fA01b_C100629_20100629111305937_02_warp_m0g80c8e1e-1x26r301
38764	GMR47G06	CB1_GMR_47G06_AE_01_04-fA01b_C100629_20100629111437921_02_warp_m0g80c8e1e-1x26r301
38765	GMR47G07	CB1_GMR_47G07_AE_01_01-fA01b_C090710_20090710141812484_02_warp_m0g80c8e1e-1x26r301
38766	GMR47G08	CB1_GMR_47G08_AE_01_05-fA01b_C100113_20100113101957817_02_warp_m0g80c8e1e-1x26r301
38767	GMR47G10	CB1_GMR_47G10_AE_01_05-fA01b_C100701_20100701223908484_02_warp_m0g80c8e1e-1x26r301
38768	GMR47H03	CB1_GMR_47H03_AE_01_08-fA01b_C101107_20101108113556171_02_warp_m0g80c8e1e-1x26r301
38769	GMR47H04	CB1_GMR_47H04_AE_01_04-fA01b_C100701_20100701224023640_02_warp_m0g80c8e1e-1x26r301
38770	GMR47H08	CB1_GMR_47H08_AE_01_06-fA01b_C100421_20100421212809062_02_warp_m0g80c8e1e-1x26r301
38771	GMR47H09	CB1_GMR_47H09_AE_01_05-fA01b_C100630_20100630220540390_02_warp_m0g80c8e1e-1x26r301
38772	GMR47H11	CB1_GMR_47H11_AE_01_05-fA01b_C100630_20100630220738562_02_warp_m0g80c8e1e-1x26r301
38773	GMR48A01	CB1_GMR_48A01_AE_01_00-fA01b_C100905_20100907100045203_02_warp_m0g80c8e1e-1x26r301
38774	GMR48A03	CB1_GMR_48A03_AE_01_02-fA01b_C101123_20101124101920812_02_warp_m0g80c8e1e-1x26r301
38775	GMR48A07	CB1_GMR_48A07_AE_01_04-fA01b_C100630_20100630220817593_02_warp_m0g80c8e1e-1x26r301
38776	GMR48A08	CB1_GMR_48A08_AE_01_00-fA01b_C090701_20090701142604000_02_warp_m0g80c8e1e-1x26r301
38777	GMR48A09	CB1_GMR_48A09_AE_01_03-fA01b_C100630_20100630221217125_02_warp_m0g80c8e1e-1x26r301
38778	GMR48A11	CB1_GMR_48A11_AE_01_04-fA01b_C110226_20110227122854484_02_warp_m0g80c8e1e-1x26r301
38779	GMR48B01	CB1_GMR_48B01_AE_01_05-fA01b_C100113_20100113102238301_02_warp_m0g80c8e1e-1x26r301
38780	GMR48B04	CB1_GMR_48B04_AE_01_03-fA01b_C100630_20100630221428875_02_warp_m0g80c8e1e-1x26r301
38781	GMR48B05	CB1_GMR_48B05_AE_01_03-fA01b_C100630_20100630221635656_02_warp_m0g80c8e1e-1x26r301
38782	GMR48B06	CB1_GMR_48B06_AE_01_04-fA01b_C101110_20101110114354578_02_warp_m0g80c8e1e-1x26r301
38783	GMR48B09	CB1_GMR_48B09_AE_01_05-fA01b_C100630_20100630222002609_02_warp_m0g80c8e1e-1x26r301
38784	GMR48B10	CB1_GMR_48B10_AE_01_05-fA01b_C100701_20100701105411671_02_warp_m0g80c8e1e-1x26r301
38785	GMR48C02	CB1_GMR_48C02_AE_01_05-fA01b_C100702_20100702092444546_02_warp_m0g80c8e1e-1x26r301
38786	GMR48C05	CB1_GMR_48C05_AE_01_00-fA01b_C090428_20090428093038468_02_warp_m0g80c8e1e-1x26r301
38787	GMR48C06	CB1_GMR_48C06_AE_01_04-fA01b_C091112_20091112133847296_02_warp_m0g80c8e1e-1x26r301
38788	GMR48C08	CB1_GMR_48C08_AE_01_05-fA01b_C100706_20100707105402281_02_warp_m0g80c8e1e-1x26r301
38789	GMR48C09	CB1_GMR_48C09_AE_01_03-fA01b_C100707_20100707105434968_02_warp_m0g80c8e1e-1x26r301
38790	GMR48C12	CB1_GMR_48C12_AE_01_03-fA01b_C100707_20100707105618625_02_warp_m0g80c8e1e-1x26r301
38791	GMR48D04	CB1_GMR_48D04_AE_01_02-fA01b_C101123_20101124102137953_02_warp_m0g80c8e1e-1x26r301
38792	GMR48D05	CB1_GMR_48D05_AE_01_07-fA01b_C101112_20101112103532843_02_warp_m0g80c8e1e-1x26r301
38793	GMR48D08	CB1_GMR_48D08_AE_01_03-fA01b_C100708_20100708225440328_02_warp_m0g80c8e1e-1x26r301
38794	GMR48D11	CB1_GMR_48D11_AE_01_02-fA01b_C090704_20090706103813069_02_warp_m0g80c8e1e-1x26r301
38795	GMR48E02	CB1_GMR_48E02_AE_01_02-fA01b_C090707_20090707095152537_02_warp_m0g80c8e1e-1x26r301
38796	GMR48E04	CB1_GMR_48E04_AE_01_00-fA01b_C090707_20090707095245928_02_warp_m0g80c8e1e-1x26r301
38797	GMR48E07	CB1_GMR_48E07_AE_01_03-fA01b_C110205_20110207105222187_02_warp_m0g80c8e1e-1x26r301
38798	GMR48E09	CB1_GMR_48E09_AE_01_01-fA01b_C090704_20090706104554803_02_warp_m0g80c8e1e-1x26r301
38799	GMR48E11	CB1_GMR_48E11_AE_01_00-fA01b_C090704_20090706104754038_02_warp_m0g80c8e1e-1x26r301
38800	GMR48F01	CB1_GMR_48F01_AE_01_00-fA01b_C101204_20101206101642937_02_warp_m0g80c8e1e-1x26r301
38801	GMR48F03	CB1_GMR_48F03_AE_01_00-fA01b_C090827_20090827114253703_02_warp_m0g80c8e1e-1x26r301
38802	GMR48F04	CB1_GMR_48F04_AE_01_02-fA01b_C090707_20090707095802881_02_warp_m0g80c8e1e-1x26r301
38803	GMR48F06	CB1_GMR_48F06_AE_01_05-fA01b_C110226_20110227123409640_02_warp_m0g80c8e1e-1x26r301
38804	GMR48F08	CB1_GMR_48F08_AE_01_03-fA01b_C110226_20110227123448812_02_warp_m0g80c8e1e-1x26r301
38805	GMR48F09	CB1_GMR_48F09_AE_01_06-fA01b_C090820_20090820164908367_02_warp_m0g80c8e1e-1x26r301
38806	GMR48F10	CB1_GMR_48F10_AE_01_04-fA01b_C100909_20100909093435328_02_warp_m0g80c8e1e-1x26r301
38807	GMR48F11	CB1_GMR_48F11_AE_01_03-fA01b_C091112_20091112134457875_02_warp_m0g80c8e1e-1x26r301
38808	GMR48F12	CB1_GMR_48F12_AE_01_04-fA01b_C100701_20100701224459828_02_warp_m0g80c8e1e-1x26r301
38809	GMR48G01	CB1_GMR_48G01_AE_01_03-fA01b_C100823_20100824103853343_02_warp_m0g80c8e1e-1x26r301
38810	GMR48G02	CB1_GMR_48G02_AE_01_03-fA01b_C100819_20100819101507812_02_warp_m0g80c8e1e-1x26r301
38811	GMR48G05	CB1_GMR_48G05_AE_01_06-fA01b_C100819_20100819101958203_02_warp_m0g80c8e1e-1x26r301
38812	GMR48G06	CB1_GMR_48G06_AE_01_03-fA01b_C110329_20110329105635453_02_warp_m0g80c8e1e-1x26r301
38813	GMR48G07	CB1_GMR_48G07_AE_01_04-fA01b_C100819_20100819102107375_02_warp_m0g80c8e1e-1x26r301
38814	GMR48G08	CB1_GMR_48G08_AE_01_04-fA01b_C100823_20100824104126375_02_warp_m0g80c8e1e-1x26r301
38815	GMR48G10	CB1_GMR_48G10_AE_01_03-fA01b_C100819_20100819102214109_02_warp_m0g80c8e1e-1x26r301
38816	GMR48H01	CB1_GMR_48H01_AE_01_03-fA01b_C101123_20101124102418343_02_warp_m0g80c8e1e-1x26r301
38817	GMR48H04	CB1_GMR_48H04_AE_01_04-fA01b_C100113_20100113102512473_02_warp_m0g80c8e1e-1x26r301
38818	GMR48H05	CB1_GMR_48H05_AE_01_03-fA01b_C100701_20100701103610062_02_warp_m0g80c8e1e-1x26r301
38819	GMR48H10	CB1_GMR_48H10_AE_01_04-fA01b_C100823_20100824104304953_02_warp_m0g80c8e1e-1x26r301
38820	GMR48H11	CB1_GMR_48H11_AE_01_05-fA01b_C100819_20100819102836078_02_warp_m0g80c8e1e-1x26r301
38821	GMR48H12	CB1_GMR_48H12_AE_01_03-fA01b_C100701_20100701103801125_02_warp_m0g80c8e1e-1x26r301
38822	GMR49A01	CB1_GMR_49A01_AE_01_03-fA01b_C110301_20110301103248046_02_warp_m0g80c8e1e-1x26r301
38823	GMR49A02	CB1_GMR_49A02_AE_01_07-fA01b_C100113_20100114092905873_02_warp_m0g80c8e1e-1x26r301
38824	GMR49A03	CB1_GMR_49A03_AE_01_05-fA01b_C100819_20100819103026218_02_warp_m0g80c8e1e-1x26r301
38825	GMR49A05	CB1_GMR_49A05_AE_01_08-fA01b_C100115_20100115131506239_02_warp_m0g80c8e1e-1x26r301
38826	GMR49A06	CB1_GMR_49A06_AE_01_05-fA01b_C110301_20110301103622468_02_warp_m0g80c8e1e-1x26r301
38827	GMR49A08	CB1_GMR_49A08_AE_01_02-fA01b_C090829_20090830101440203_02_warp_m0g80c8e1e-1x26r301
38828	GMR49A09	CB1_GMR_49A09_AE_01_03-fA01b_C100819_20100819103246984_02_warp_m0g80c8e1e-1x26r301
38829	GMR49A11	CB1_GMR_49A11_AE_01_05-fA01b_C091112_20091112135154812_02_warp_m0g80c8e1e-1x26r301
38830	GMR49B02	CB1_GMR_49B02_AE_01_03-fA01b_C100819_20100819101302156_02_warp_m0g80c8e1e-1x26r301
38831	GMR49B06	CB1_GMR_49B06_AE_01_05-fA01b_C100701_20100701103948234_02_warp_m0g80c8e1e-1x26r301
38832	GMR49B07	CB1_GMR_49B07_AE_01_06-fA01b_C100114_20100114115151410_02_warp_m0g80c8e1e-1x26r301
38833	GMR49B08	CB1_GMR_49B08_AE_01_01-fA01b_C090805_20090805143439656_02_warp_m0g80c8e1e-1x26r301
38834	GMR49B11	CB1_GMR_49B11_AE_01_05-fA01b_C101107_20101108121037109_02_warp_m0g80c8e1e-1x26r301
38835	GMR49C04	CB1_GMR_49C04_AE_01_05-fA01b_C091112_20091112135458453_02_warp_m0g80c8e1e-1x26r301
38836	GMR49C06	CB1_GMR_49C06_AE_01_00-fA01b_C090709_20090709102021521_02_warp_m0g80c8e1e-1x26r301
38837	GMR49C08	CB1_GMR_49C08_AE_01_07-fA01b_C110126_20110126105718828_02_warp_m0g80c8e1e-1x26r301
38838	GMR49C10	CB1_GMR_49C10_AE_01_02-fA01b_C090710_20090710135444046_02_warp_m0g80c8e1e-1x26r301
38839	GMR49C12	CB1_GMR_49C12_AE_01_04-fA01b_C091112_20091112135701640_02_warp_m0g80c8e1e-1x26r301
38840	GMR49D01	CB1_GMR_49D01_AE_01_05-fA01b_C100701_20100701104215984_02_warp_m0g80c8e1e-1x26r301
38841	GMR49D02	CB1_GMR_49D02_AE_01_04-fA01b_C100712_20100712223044609_02_warp_m0g80c8e1e-1x26r301
38842	GMR49D04	CB1_GMR_49D04_AE_01_04-fA01b_C100701_20100701104327953_02_warp_m0g80c8e1e-1x26r301
38843	GMR49D05	CB1_GMR_49D05_AE_01_13-fA01b_C110227_20110617130158743_02_warp_m0g80c8e1e-1x26r301
38844	GMR49D08	CB1_GMR_49D08_AE_01_00-fA01b_C090708_20090708121244662_02_warp_m0g80c8e1e-1x26r301
38845	GMR49D09	CB1_GMR_49D09_AE_01_03-fA01b_C100701_20100701104435343_02_warp_m0g80c8e1e-1x26r301
38846	GMR49D11	CB1_GMR_49D11_AE_01_05-fA01b_C091112_20091112140218250_02_warp_m0g80c8e1e-1x26r301
38847	GMR49E01	CB1_GMR_49E01_AE_01_03-fA01b_C110305_20110307103328203_02_warp_m0g80c8e1e-1x26r301
38848	GMR49E02	CB1_GMR_49E02_AE_01_04-fA01b_C091112_20091112140419609_02_warp_m0g80c8e1e-1x26r301
38849	GMR49E03	CB1_GMR_49E03_AE_01_03-fA01b_C100701_20100701104627640_02_warp_m0g80c8e1e-1x26r301
38850	GMR49E06	CB1_GMR_49E06_AE_01_03-fA01b_C110305_20110307103623937_02_warp_m0g80c8e1e-1x26r301
38851	GMR49E09	CB1_GMR_49E09_AE_01_04-fA01b_C100712_20100712223431468_02_warp_m0g80c8e1e-1x26r301
38852	GMR49E12	CB1_GMR_49E12_AE_01_00-fA01b_C090714_20090714105746960_02_warp_m0g80c8e1e-1x26r301
38853	GMR49F01	CB1_GMR_49F01_AE_01_04-fA01b_C100712_20100712223604968_02_warp_m0g80c8e1e-1x26r301
38854	GMR49F02	CB1_GMR_49F02_AE_01_05-fA01b_C100701_20100701105227468_02_warp_m0g80c8e1e-1x26r301
38855	GMR49F08	CB1_GMR_49F08_AE_01_06-fA01b_C110306_20110307104403437_02_warp_m0g80c8e1e-1x26r301
38856	GMR49F09	CB1_GMR_49F09_AE_01_05-fA01b_C100628_20100628112747234_02_warp_m0g80c8e1e-1x26r301
38857	GMR49G02	CB1_GMR_49G02_AE_01_06-fA01b_C110306_20110307104636437_02_warp_m0g80c8e1e-1x26r301
38858	GMR49G03	CB1_GMR_49G03_AE_01_03-fA01b_C110306_20110307104755468_02_warp_m0g80c8e1e-1x26r301
38859	GMR49G04	CB1_GMR_49G04_AE_01_04-fA01b_C100626_20100628112103656_02_warp_m0g80c8e1e-1x26r301
38860	GMR49G05	CB1_GMR_49G05_AE_01_03-fA01b_C100626_20100628112241593_02_warp_m0g80c8e1e-1x26r301
38861	GMR49G06	CB1_GMR_49G06_AE_01_03-fA01b_C091112_20091112140631140_02_warp_m0g80c8e1e-1x26r301
38862	GMR49G11	CB1_GMR_49G11_AE_01_00-fA01b_C101117_20101117094111609_02_warp_m0g80c8e1e-1x26r301
38863	GMR49H02	CB1_GMR_49H02_AE_01_04-fA01b_C100702_20100702211646484_02_warp_m0g80c8e1e-1x26r301
38864	GMR49H05	CB1_GMR_49H05_AE_01_03-fA01b_C100702_20100702211803015_02_warp_m0g80c8e1e-1x26r301
38865	GMR49H09	CB1_GMR_49H09_AE_01_03-fA01b_C100702_20100702212349062_02_warp_m0g80c8e1e-1x26r301
38866	GMR49H12	CB1_GMR_49H12_AE_01_00-fA01b_C090716_20090716134957671_02_warp_m0g80c8e1e-1x26r301
38867	GMR50A01	CB1_GMR_50A01_AE_01_04-fA01b_C100820_20100823102630828_02_warp_m0g80c8e1e-1x26r301
38868	GMR50A02	CB1_GMR_50A02_AE_01_03-fA01b_C100820_20100823102741140_02_warp_m0g80c8e1e-1x26r301
38869	GMR50A03	CB1_GMR_50A03_AE_01_05-fA01b_C100820_20100823103023625_02_warp_m0g80c8e1e-1x26r301
38870	GMR50A04	CB1_GMR_50A04_AE_01_05-fA01b_C100820_20100823103156218_02_warp_m0g80c8e1e-1x26r301
38871	GMR50A05	CB1_GMR_50A05_AE_01_06-fA01b_C100821_20100823103225390_02_warp_m0g80c8e1e-1x26r301
38872	GMR50A07	CB1_GMR_50A07_AE_01_04-fA01b_C100821_20100823103624078_02_warp_m0g80c8e1e-1x26r301
38873	GMR50A08	CB1_GMR_50A08_AE_01_03-fA01b_C100821_20100823103731343_02_warp_m0g80c8e1e-1x26r301
38874	GMR50A09	CB1_GMR_50A09_AE_01_04-fA01b_C100821_20100823103940218_02_warp_m0g80c8e1e-1x26r301
38875	GMR50A10	CB1_GMR_50A10_AE_01_04-fA01b_C100821_20100823104111703_02_warp_m0g80c8e1e-1x26r301
38876	GMR50A11	CB1_GMR_50A11_AE_01_03-fA01b_C100821_20100823104213734_02_warp_m0g80c8e1e-1x26r301
38877	GMR50B02	CB1_GMR_50B02_AE_01_02-fA01b_C090716_20090716140119703_02_warp_m0g80c8e1e-1x26r301
38878	GMR50B03	CB1_GMR_50B03_AE_01_05-fA01b_C100821_20100823104642343_02_warp_m0g80c8e1e-1x26r301
38879	GMR50B06	CB1_GMR_50B06_AE_01_04-fA01b_C091113_20091113132751234_02_warp_m0g80c8e1e-1x26r301
38880	GMR50B09	CB1_GMR_50B09_AE_01_02-fA01b_C090717_20090717113346734_02_warp_m0g80c8e1e-1x26r301
38881	GMR50C03	CB1_GMR_50C03_AE_01_01-fA01b_C090717_20090717113604375_02_warp_m0g80c8e1e-1x26r301
38882	GMR50C04	CB1_GMR_50C04_AE_01_04-fA01b_C100828_20100830100555437_02_warp_m0g80c8e1e-1x26r301
38883	GMR50C06	CB1_GMR_50C06_AE_01_03-fA01b_C100828_20100830100703296_02_warp_m0g80c8e1e-1x26r301
38884	GMR50C08	CB1_GMR_50C08_AE_01_03-fA01b_C110205_20110207110419421_02_warp_m0g80c8e1e-1x26r301
38885	GMR50C09	CB1_GMR_50C09_AE_01_00-fA01b_C090123_20090123121024140_02_warp_m0g80c8e1e-1x26r301
38886	GMR50C10	CB1_GMR_50C10_AE_01_03-fA01b_C110206_20110207102051531_02_warp_m0g80c8e1e-1x26r301
38887	GMR50C11	CB1_GMR_50C11_AE_01_05-fA01b_C110206_20110207102355125_02_warp_m0g80c8e1e-1x26r301
38888	GMR50C12	CB1_GMR_50C12_AE_01_04-fA01b_C091113_20091113133042031_02_warp_m0g80c8e1e-1x26r301
38889	GMR50D04	CB1_GMR_50D04_AE_01_00-fA01b_C100620_20100621011458093_02_warp_m0g80c8e1e-1x26r301
38890	GMR50D05	CB1_GMR_50D05_AE_01_00-fA01b_C090226_20090226153315765_02_warp_m0g80c8e1e-1x26r301
38891	GMR50D06	CB1_GMR_50D06_AE_01_02-fA01b_C090717_20090717114740187_02_warp_m0g80c8e1e-1x26r301
38892	GMR50D07	CB1_GMR_50D07_AE_01_00-fA01b_C090717_20090717114851781_02_warp_m0g80c8e1e-1x26r301
38893	GMR50D09	CB1_GMR_50D09_AE_01_00-fA01b_C090717_20090717115210625_02_warp_m0g80c8e1e-1x26r301
38894	GMR50D11	CB1_GMR_50D11_AE_01_02-fA01b_C090719_20090720123416668_02_warp_m0g80c8e1e-1x26r301
38895	GMR50E04	CB1_GMR_50E04_AE_01_02-fA01b_C090720_20090720161332130_02_warp_m0g80c8e1e-1x26r301
38896	GMR50E07	CB1_GMR_50E07_AE_01_05-fA01b_C110206_20110207102916250_02_warp_m0g80c8e1e-1x26r301
38897	GMR50E11	CB1_GMR_50E11_AE_01_06-fA01b_C110209_20110209101042515_02_warp_m0g80c8e1e-1x26r301
38898	GMR50F02	CB1_GMR_50F02_AE_01_63-fA01b_C110426_20110426111555218_02_warp_m0g80c8e1e-1x26r301
38899	GMR50F03	CB1_GMR_50F03_AE_01_03-fA01b_C091113_20091113133247968_02_warp_m0g80c8e1e-1x26r301
38900	GMR50F04	CB1_GMR_50F04_AE_01_00-fA01b_C090720_20090720120138309_02_warp_m0g80c8e1e-1x26r301
38901	GMR50F09	CB1_GMR_50F09_AE_01_01-fA01b_C090125_20090126112834040_02_warp_m0g80c8e1e-1x26r301
38902	GMR50F11	CB1_GMR_50F11_AE_01_00-fA01b_C090125_20090126113517962_02_warp_m0g80c8e1e-1x26r301
38903	GMR50F12	CB1_GMR_50F12_AE_01_04-fA01b_C100823_20100824104447781_02_warp_m0g80c8e1e-1x26r301
38904	GMR50G01	CB1_GMR_50G01_AE_01_10-fA01b_C110306_20110307103526687_02_warp_m0g80c8e1e-1x26r301
38905	GMR50G03	CB1_GMR_50G03_AE_01_04-fA01b_C100824_20100824104642031_02_warp_m0g80c8e1e-1x26r301
38906	GMR50G08	CB1_GMR_50G08_AE_01_00-fA01b_C090911_20090911133523953_02_warp_m0g80c8e1e-1x26r301
38907	GMR50G09	CB1_GMR_50G09_AE_01_02-fA01b_C090124_20090126115355431_02_warp_m0g80c8e1e-1x26r301
38908	GMR50G11	CB1_GMR_50G11_AE_01_10-fA01b_C110306_20110307110704171_02_warp_m0g80c8e1e-1x26r301
38909	GMR50H03	CB1_GMR_50H03_AE_01_04-fA01b_C100824_20100824104826593_02_warp_m0g80c8e1e-1x26r301
38910	GMR50H06	CB1_GMR_50H06_AE_01_02-fA01b_C090904_20090907120248484_02_warp_m0g80c8e1e-1x26r301
38911	GMR50H07	CB1_GMR_50H07_AE_01_06-fA01b_C100114_20100114115835192_02_warp_m0g80c8e1e-1x26r301
38912	GMR50H12	CB1_GMR_50H12_AE_01_03-fA01b_C090909_20090909121508671_02_warp_m0g80c8e1e-1x26r301
38913	GMR51A08	CB1_GMR_51A08_AE_01_04-fA01b_C100824_20100824101238265_02_warp_m0g80c8e1e-1x26r301
38914	GMR51B02	CB1_GMR_51B02_AE_01_02-fA01b_C090909_20090909125356796_02_warp_m0g80c8e1e-1x26r301
38915	GMR51B04	CB1_GMR_51B04_AE_01_00-fA01b_C090909_20090909125546953_02_warp_m0g80c8e1e-1x26r301
38916	GMR51B07	CB1_GMR_51B07_AE_01_02-fA01b_C110220_20110220112344062_02_warp_m0g80c8e1e-1x26r301
38917	GMR51B09	CB1_GMR_51B09_AE_01_00-fA01b_C090910_20090910162918046_02_warp_m0g80c8e1e-1x26r301
38918	GMR51B10	CB1_GMR_51B10_AE_01_01-fA01b_C090812_20090812142632108_02_warp_m0g80c8e1e-1x26r301
38919	GMR51C01	CB1_GMR_51C01_AE_01_02-fA01b_C090910_20090910163847859_02_warp_m0g80c8e1e-1x26r301
38920	GMR51C06	CB1_GMR_51C06_AE_01_00-fA01b_C091014_20091014114028171_02_warp_m0g80c8e1e-1x26r301
38921	GMR51C07	CB1_GMR_51C07_AE_01_02-fA01b_C090910_20090910164518500_02_warp_m0g80c8e1e-1x26r301
38922	GMR51D01	CB1_GMR_51D01_AE_01_06-fA01b_C110306_20110307113246187_02_warp_m0g80c8e1e-1x26r301
38923	GMR51D04	CB1_GMR_51D04_AE_01_01-fA01b_C090804_20090804103402656_02_warp_m0g80c8e1e-1x26r301
38924	GMR51D07	CB1_GMR_51D07_AE_01_05-fA01b_C100826_20100826100725609_02_warp_m0g80c8e1e-1x26r301
38925	GMR51D08	CB1_GMR_51D08_AE_01_02-fA01b_C090819_20090819090250339_02_warp_m0g80c8e1e-1x26r301
38926	GMR51D11	CB1_GMR_51D11_AE_01_00-fA01b_C090819_20090819090344902_02_warp_m0g80c8e1e-1x26r301
38927	GMR51E04	CB1_GMR_51E04_AE_01_02-fA01b_C090819_20090819090934574_02_warp_m0g80c8e1e-1x26r301
38928	GMR51E05	CB1_GMR_51E05_AE_01_02-fA01b_C090819_20090819091215933_02_warp_m0g80c8e1e-1x26r301
38929	GMR51E06	CB1_GMR_51E06_AE_01_03-fA01b_C100825_20100825101121062_02_warp_m0g80c8e1e-1x26r301
38930	GMR51E07	CB1_GMR_51E07_AE_01_02-fA01b_C090829_20090830102413375_02_warp_m0g80c8e1e-1x26r301
38931	GMR51E08	CB1_GMR_51E08_AE_01_02-fA01b_C090829_20090830102713687_02_warp_m0g80c8e1e-1x26r301
38932	GMR51F05	CB1_GMR_51F05_AE_01_00-fA01b_C090815_20090815160446750_02_warp_m0g80c8e1e-1x26r301
38933	GMR51F06	CB1_GMR_51F06_AE_01_03-fA01b_C100825_20100825100509953_02_warp_m0g80c8e1e-1x26r301
38934	GMR51F08	CB1_GMR_51F08_AE_01_05-fA01b_C091016_20091016101139593_02_warp_m0g80c8e1e-1x26r301
38935	GMR51F09	CB1_GMR_51F09_AE_01_01-fA01b_C090924_20090924114208886_02_warp_m0g80c8e1e-1x26r301
38936	GMR51F10	CB1_GMR_51F10_AE_01_00-fA01b_C090819_20090819091526839_02_warp_m0g80c8e1e-1x26r301
38937	GMR51F11	CB1_GMR_51F11_AE_01_03-fA01b_C110223_20110224103716656_02_warp_m0g80c8e1e-1x26r301
38938	GMR51G01	CB1_GMR_51G01_AE_01_02-fA01b_C090819_20090819092003183_02_warp_m0g80c8e1e-1x26r301
38939	GMR51G03	CB1_GMR_51G03_AE_01_01-fA01b_C090819_20090819092201652_02_warp_m0g80c8e1e-1x26r301
38940	GMR51G05	CB1_GMR_51G05_AE_01_00-fA01b_C110223_20110224103751453_02_warp_m0g80c8e1e-1x26r301
38941	GMR51G06	CB1_GMR_51G06_AE_01_10-fA01b_C100826_20100826101309968_02_warp_m0g80c8e1e-1x26r301
38942	GMR51H02	CB1_GMR_51H02_AE_01_02-fA01b_C090815_20090815161441015_02_warp_m0g80c8e1e-1x26r301
38943	GMR51H03	CB1_GMR_51H03_AE_01_02-fA01b_C090815_20090815161709187_02_warp_m0g80c8e1e-1x26r301
38944	GMR51H04	CB1_GMR_51H04_AE_01_13-fA01b_C101230_20110103095835203_02_warp_m0g80c8e1e-1x26r301
38945	GMR51H05	CB1_GMR_51H05_AE_01_03-fA01b_C090815_20090815162149390_02_warp_m0g80c8e1e-1x26r301
38946	GMR51H11	CB1_GMR_51H11_AE_01_03-fA01b_C101019_20101019104611796_02_warp_m0g80c8e1e-1x26r301
38947	GMR52A01	CB1_GMR_52A01_AE_01_05-fA01b_C110309_20110309094811562_02_warp_m0g80c8e1e-1x26r301
38948	GMR52A05	CB1_GMR_52A05_AE_01_04-fA01b_C100828_20100831102721375_02_warp_m0g80c8e1e-1x26r301
38949	GMR52A06	CB1_GMR_52A06_AE_01_03-fA01b_C090911_20090911140757421_02_warp_m0g80c8e1e-1x26r301
38950	GMR52A09	CB1_GMR_52A09_AE_01_01-fA01b_C090719_20090720120814293_02_warp_m0g80c8e1e-1x26r301
38951	GMR52A10	CB1_GMR_52A10_AE_01_05-fA01b_C100830_20100831103023593_02_warp_m0g80c8e1e-1x26r301
38952	GMR52B02	CB1_GMR_52B02_AE_01_05-fA01b_C100830_20100831103212156_02_warp_m0g80c8e1e-1x26r301
38953	GMR52B04	CB1_GMR_52B04_AE_01_00-fA01b_C090719_20090720121629934_02_warp_m0g80c8e1e-1x26r301
38954	GMR52B06	CB1_GMR_52B06_AE_01_05-fA01b_C100830_20100831103610781_02_warp_m0g80c8e1e-1x26r301
38955	GMR52B07	CB1_GMR_52B07_AE_01_05-fA01b_C100830_20100831103756953_02_warp_m0g80c8e1e-1x26r301
38956	GMR52B10	CB1_GMR_52B10_AE_01_04-fA01b_C100830_20100831103905484_02_warp_m0g80c8e1e-1x26r301
38957	GMR52B11	CB1_GMR_52B11_AE_01_02-fA01b_C090719_20090720122756137_02_warp_m0g80c8e1e-1x26r301
38958	GMR52C04	CB1_GMR_52C04_AE_01_03-fA01b_C100831_20100831094901265_02_warp_m0g80c8e1e-1x26r301
38959	GMR52C06	CB1_GMR_52C06_AE_01_06-fA01b_C100831_20100831095043546_02_warp_m0g80c8e1e-1x26r301
38960	GMR52C09	CB1_GMR_52C09_AE_01_04-fA01b_C100831_20100831095257984_02_warp_m0g80c8e1e-1x26r301
38961	GMR52C11	CB1_GMR_52C11_AE_01_01-fA01b_C090130_20090130164227437_02_warp_m0g80c8e1e-1x26r301
38962	GMR52C12	CB1_GMR_52C12_AE_01_02-fA01b_C090722_20090722140043453_02_warp_m0g80c8e1e-1x26r301
38963	GMR52D03	CB1_GMR_52D03_AE_01_05-fA01b_C100831_20100831095658484_02_warp_m0g80c8e1e-1x26r301
38964	GMR52D04	CB1_GMR_52D04_AE_01_02-fA01b_C090722_20090722140732171_02_warp_m0g80c8e1e-1x26r301
38965	GMR52D06	CB1_GMR_52D06_AE_01_03-fA01b_C100831_20100831095911500_02_warp_m0g80c8e1e-1x26r301
38966	GMR52D07	CB1_GMR_52D07_AE_01_00-fA01b_C090722_20090722140936437_02_warp_m0g80c8e1e-1x26r301
38967	GMR52D09	CB1_GMR_52D09_AE_01_02-fA01b_C090721_20090721101930543_02_warp_m0g80c8e1e-1x26r301
38968	GMR52D10	CB1_GMR_52D10_AE_01_02-fA01b_C090130_20090130165648531_02_warp_m0g80c8e1e-1x26r301
38969	GMR52D11	CB1_GMR_52D11_AE_01_11-fA01b_C100902_20100902094725484_02_warp_m0g80c8e1e-1x26r301
38970	GMR52D12	CB1_GMR_52D12_AE_01_01-fA01b_C100920_20101018160646466_02_warp_m0g80c8e1e-1x26r301
38971	GMR52E01	CB1_GMR_52E01_AE_01_04-fA01b_C100902_20100902094849484_02_warp_m0g80c8e1e-1x26r301
38972	GMR52E03	CB1_GMR_52E03_AE_01_00-fA01b_C090722_20090722142813625_02_warp_m0g80c8e1e-1x26r301
38973	GMR52E04	CB1_GMR_52E04_AE_01_00-fA01b_C090721_20090721102033308_02_warp_m0g80c8e1e-1x26r301
38974	GMR52E05	CB1_GMR_52E05_AE_01_02-fA01b_C090721_20090721102531261_02_warp_m0g80c8e1e-1x26r301
38975	GMR52E07	CB1_GMR_52E07_AE_01_01-fA01b_C090130_20090130170611250_02_warp_m0g80c8e1e-1x26r301
38976	GMR52E08	CB1_GMR_52E08_AE_01_02-fA01b_C090721_20090721102825105_02_warp_m0g80c8e1e-1x26r301
38977	GMR52E11	CB1_GMR_52E11_AE_01_06-fA01b_C110209_20110209095234265_02_warp_m0g80c8e1e-1x26r301
38978	GMR52E12	CB1_GMR_52E12_AE_01_02-fA01b_C090721_20090721103457355_02_warp_m0g80c8e1e-1x26r301
38979	GMR52F01	CB1_GMR_52F01_AE_01_00-fA01b_C090130_20090130171648265_02_warp_m0g80c8e1e-1x26r301
38980	GMR52F03	CB1_GMR_52F03_AE_01_01-fA01b_C090130_20090130172406468_02_warp_m0g80c8e1e-1x26r301
38981	GMR52F04	CB1_GMR_52F04_AE_01_06-fA01b_C110309_20110309093459343_02_warp_m0g80c8e1e-1x26r301
38982	GMR52F05	CB1_GMR_52F05_AE_01_05-fA01b_C110118_20110118101533062_02_warp_m0g80c8e1e-1x26r301
38983	GMR52F08	CB1_GMR_52F08_AE_01_02-fA01b_C090130_20090130104101890_02_warp_m0g80c8e1e-1x26r301
38984	GMR52F11	CB1_GMR_52F11_AE_01_02-fA01b_C090722_20090722150348015_02_warp_m0g80c8e1e-1x26r301
38985	GMR52F12	CB1_GMR_52F12_AE_01_00-fA01b_C090722_20090722143444215_02_warp_m0g80c8e1e-1x26r301
38986	GMR52G01	CB1_GMR_52G01_AE_01_02-fA01b_C090722_20090722100229980_02_warp_m0g80c8e1e-1x26r301
38987	GMR52G02	CB1_GMR_52G02_AE_01_00-fA01b_C090723_20090723104758359_02_warp_m0g80c8e1e-1x26r301
38988	GMR52G03	CB1_GMR_52G03_AE_01_02-fA01b_C090722_20090722144039965_02_warp_m0g80c8e1e-1x26r301
38989	GMR52G04	CB1_GMR_52G04_AE_01_00-fA01b_C090130_20090130104200640_02_warp_m0g80c8e1e-1x26r301
38990	GMR52G06	CB1_GMR_52G06_AE_01_00-fA01b_C090724_20090724150335359_02_warp_m0g80c8e1e-1x26r301
38991	GMR52G07	CB1_GMR_52G07_AE_01_06-fA01b_C110309_20110309093709421_02_warp_m0g80c8e1e-1x26r301
38992	GMR52G08	CB1_GMR_52G08_AE_01_00-fA01b_C090724_20090724150730625_02_warp_m0g80c8e1e-1x26r301
38993	GMR52G10	CB1_GMR_52G10_AE_01_02-fA01b_C090130_20090130105055203_02_warp_m0g80c8e1e-1x26r301
38994	GMR52G11	CB1_GMR_52G11_AE_01_05-fA01b_C110309_20110309094054015_02_warp_m0g80c8e1e-1x26r301
38995	GMR52G12	CB1_GMR_52G12_AE_01_04-fA01b_C091113_20091113134028484_02_warp_m0g80c8e1e-1x26r301
38996	GMR52H01	CB1_GMR_52H01_AE_01_04-fA01b_C100912_20100913101032593_02_warp_m0g80c8e1e-1x26r301
38997	GMR52H02	CB1_GMR_52H02_AE_01_00-fA01b_C090722_20090722100349605_02_warp_m0g80c8e1e-1x26r301
38998	GMR52H05	CB1_GMR_52H05_AE_01_02-fA01b_C090722_20090722101257168_02_warp_m0g80c8e1e-1x26r301
38999	GMR52H06	CB1_GMR_52H06_AE_01_02-fA01b_C090131_20090202113814257_02_warp_m0g80c8e1e-1x26r301
39000	GMR52H07	CB1_GMR_52H07_AE_01_00-fA01b_C090723_20090723105133765_02_warp_m0g80c8e1e-1x26r301
39001	GMR52H08	CB1_GMR_52H08_AE_01_00-fA01b_C090723_20090723105524515_02_warp_m0g80c8e1e-1x26r301
39002	GMR52H10	CB1_GMR_52H10_AE_01_00-fA01b_C090722_20090722101413433_02_warp_m0g80c8e1e-1x26r301
39003	GMR52H11	CB1_GMR_52H11_AE_01_01-fA01b_C090131_20090202114046960_02_warp_m0g80c8e1e-1x26r301
39004	GMR52H12	CB1_GMR_52H12_AE_01_03-fA01b_C100912_20100913101734546_02_warp_m0g80c8e1e-1x26r301
39005	GMR53A02	CB1_GMR_53A02_AE_01_02-fA01b_C090722_20090722102305418_02_warp_m0g80c8e1e-1x26r301
39006	GMR53A03	CB1_GMR_53A03_AE_01_02-fA01b_C090723_20090723110111515_02_warp_m0g80c8e1e-1x26r301
39007	GMR53A05	CB1_GMR_53A05_AE_01_00-fA01b_C101123_20101124102452671_02_warp_m0g80c8e1e-1x26r301
39008	GMR53A06	CB1_GMR_53A06_AE_01_00-fA01b_C090723_20090723110235250_02_warp_m0g80c8e1e-1x26r301
39009	GMR53A10	CB1_GMR_53A10_AE_01_03-fA01b_C110208_20110208100440656_02_warp_m0g80c8e1e-1x26r301
39010	GMR53B02	CB1_GMR_53B02_AE_01_05-fA01b_C110119_20110119093105031_02_warp_m0g80c8e1e-1x26r301
39011	GMR53B03	CB1_GMR_53B03_AE_01_07-fA01b_C110208_20110208100845359_02_warp_m0g80c8e1e-1x26r301
39012	GMR53B06	CB1_GMR_53B06_AE_01_05-fA01b_C091113_20091113134340156_02_warp_m0g80c8e1e-1x26r301
39013	GMR53B08	CB1_GMR_53B08_AE_01_02-fA01b_C090723_20090723111440906_02_warp_m0g80c8e1e-1x26r301
39014	GMR53B09	CB1_GMR_53B09_AE_01_06-fA01b_C110208_20110208095202546_02_warp_m0g80c8e1e-1x26r301
39015	GMR53C01	CB1_GMR_53C01_AE_01_05-fA01b_C101024_20101025092808421_02_warp_m0g80c8e1e-1x26r301
39016	GMR53C02	CB1_GMR_53C02_AE_01_04-fA01b_C101107_20101107112016875_02_warp_m0g80c8e1e-1x26r301
39017	GMR53C04	CB1_GMR_53C04_AE_01_02-fA01b_C090722_20090722102916480_02_warp_m0g80c8e1e-1x26r301
39018	GMR53C05	CB1_GMR_53C05_AE_01_04-fA01b_C110208_20110208095455984_02_warp_m0g80c8e1e-1x26r301
39019	GMR53C07	CB1_GMR_53C07_AE_01_10-fA01b_C091117_20091117135406484_02_warp_m0g80c8e1e-1x26r301
39020	GMR53C10	CB1_GMR_53C10_AE_01_05-fA01b_C101107_20101107112404968_02_warp_m0g80c8e1e-1x26r301
39021	GMR53C11	CB1_GMR_53C11_AE_01_04-fA01b_C101107_20101107112514812_02_warp_m0g80c8e1e-1x26r301
39022	GMR53C12	CB1_GMR_53C12_AE_01_00-fA01b_C090723_20090723111556625_02_warp_m0g80c8e1e-1x26r301
39023	GMR53D01	CB1_GMR_53D01_AE_01_07-fA01b_C110208_20110208100324437_02_warp_m0g80c8e1e-1x26r301
39024	GMR53D03	CB1_GMR_53D03_AE_01_00-fA01b_C101117_20101117094519406_02_warp_m0g80c8e1e-1x26r301
39025	GMR53D04	CB1_GMR_53D04_AE_01_05-fA01b_C101107_20101107112802531_02_warp_m0g80c8e1e-1x26r301
39026	GMR53D05	CB1_GMR_53D05_AE_01_06-fA01b_C110209_20110209100803359_02_warp_m0g80c8e1e-1x26r301
39028	GMR53D09	CB1_GMR_53D09_AE_01_01-fA01b_C090723_20090723112014625_02_warp_m0g80c8e1e-1x26r301
39029	GMR53D12	CB1_GMR_53D12_AE_01_04-fA01b_C090910_20090911172033844_02_warp_m0g80c8e1e-1x26r301
39030	GMR53E01	CB1_GMR_53E01_AE_01_02-fA01b_C090909_20090909114829625_02_warp_m0g80c8e1e-1x26r301
39031	GMR53E03	CB1_GMR_53E03_AE_01_03-fA01b_C110210_20110210100845546_02_warp_m0g80c8e1e-1x26r301
39032	GMR53E05	CB1_GMR_53E05_AE_01_00-fA01b_C090909_20090909115236125_02_warp_m0g80c8e1e-1x26r301
39033	GMR53E08	CB1_GMR_53E08_AE_01_02-fA01b_C090724_20090724112549605_02_warp_m0g80c8e1e-1x26r301
39034	GMR53E11	CB1_GMR_53E11_AE_01_03-fA01b_C090906_20090907113334812_02_warp_m0g80c8e1e-1x26r301
39035	GMR53E12	CB1_GMR_53E12_AE_01_06-fA01b_C110210_20110210100833296_02_warp_m0g80c8e1e-1x26r301
39036	GMR53F02	CB1_GMR_53F02_AE_01_02-fA01b_C090906_20090907113905015_02_warp_m0g80c8e1e-1x26r301
39037	GMR53F03	CB1_GMR_53F03_AE_01_06-fA01b_C091113_20091113134743187_02_warp_m0g80c8e1e-1x26r301
39038	GMR53F04	CB1_GMR_53F04_AE_01_04-fA01b_C100114_20100114120042332_02_warp_m0g80c8e1e-1x26r301
39039	GMR53F05	CB1_GMR_53F05_AE_01_03-fA01b_C090911_20090911140853625_02_warp_m0g80c8e1e-1x26r301
39040	GMR53F10	CB1_GMR_53F10_AE_01_00-fA01b_C090724_20090724113301027_02_warp_m0g80c8e1e-1x26r301
39041	GMR53F11	CB1_GMR_53F11_AE_01_06-fA01b_C100114_20100114120612723_02_warp_m0g80c8e1e-1x26r301
39042	GMR53F12	CB1_GMR_53F12_AE_01_00-fA01b_C090911_20090911134957687_02_warp_m0g80c8e1e-1x26r301
39043	GMR53G02	CB1_GMR_53G02_AE_01_05-fA01b_C100910_20100910094715765_02_warp_m0g80c8e1e-1x26r301
39044	GMR53G03	CB1_GMR_53G03_AE_01_00-fA01b_C090726_20090726193325218_02_warp_m0g80c8e1e-1x26r301
39045	GMR53G06	CB1_GMR_53G06_AE_01_06-fA01b_C100910_20100910094919781_02_warp_m0g80c8e1e-1x26r301
39046	GMR53G07	CB1_GMR_53G07_AE_01_02-fA01b_C090726_20090726194134390_02_warp_m0g80c8e1e-1x26r301
39047	GMR53G09	CB1_GMR_53G09_AE_01_01-fA01b_C090726_20090726194349937_02_warp_m0g80c8e1e-1x26r301
39048	GMR53H01	CB1_GMR_53H01_AE_01_02-fA01b_C090726_20090726195029265_02_warp_m0g80c8e1e-1x26r301
39049	GMR53H03	CB1_GMR_53H03_AE_01_04-fA01b_C100910_20100910095536453_02_warp_m0g80c8e1e-1x26r301
39050	GMR53H04	CB1_GMR_53H04_AE_01_05-fA01b_C100910_20100910095808687_02_warp_m0g80c8e1e-1x26r301
39051	GMR53H05	CB1_GMR_53H05_AE_01_02-fA01b_C090726_20090726195930625_02_warp_m0g80c8e1e-1x26r301
39052	GMR53H07	CB1_GMR_53H07_AE_01_07-fA01b_C091113_20091113135303124_02_warp_m0g80c8e1e-1x26r301
39053	GMR53H08	CB1_GMR_53H08_AE_01_05-fA01b_C100114_20100114121538848_02_warp_m0g80c8e1e-1x26r301
39054	GMR54A01	CB1_GMR_54A01_AE_01_02-fA01b_C090726_20090726190432171_02_warp_m0g80c8e1e-1x26r301
39055	GMR54A02	CB1_GMR_54A02_AE_01_02-fA01b_C090731_20090731092522827_02_warp_m0g80c8e1e-1x26r301
39056	GMR54A03	CB1_GMR_54A03_AE_01_00-fA01b_C090731_20090731092628217_02_warp_m0g80c8e1e-1x26r301
39057	GMR54A04	CB1_GMR_54A04_AE_01_02-fA01b_C090726_20090726190722750_02_warp_m0g80c8e1e-1x26r301
39058	GMR54A06	CB1_GMR_54A06_AE_01_00-fA01b_C101215_20101215101138953_02_warp_m0g80c8e1e-1x26r301
39059	GMR54A08	CB1_GMR_54A08_AE_01_00-fA01b_C090726_20090726190820250_02_warp_m0g80c8e1e-1x26r301
39060	GMR54A09	CB1_GMR_54A09_AE_01_04-fA01b_C100910_20100910095132968_02_warp_m0g80c8e1e-1x26r301
39061	GMR54A10	CB1_GMR_54A10_AE_01_01-fA01b_C090803_20090803111924127_02_warp_m0g80c8e1e-1x26r301
39062	GMR54A11	CB1_GMR_54A11_AE_01_06-fA01b_C100910_20100910095429000_02_warp_m0g80c8e1e-1x26r301
39063	GMR54A12	CB1_GMR_54A12_AE_01_00-fA01b_C090726_20090726191117109_02_warp_m0g80c8e1e-1x26r301
39064	GMR54B01	CB1_GMR_54B01_AE_01_00-fA01b_C090726_20090726191359734_02_warp_m0g80c8e1e-1x26r301
39065	GMR54B03	CB1_GMR_54B03_AE_01_02-fA01b_C090726_20090726191922828_02_warp_m0g80c8e1e-1x26r301
39066	GMR54B05	CB1_GMR_54B05_AE_01_04-fA01b_C100115_20100115131729098_02_warp_m0g80c8e1e-1x26r301
39068	GMR54B10	CB1_GMR_54B10_AE_01_02-fA01b_C090726_20090726192601406_02_warp_m0g80c8e1e-1x26r301
39069	GMR54C01	CB1_GMR_54C01_AE_01_04-fA01b_C101006_20101006102920718_02_warp_m0g80c8e1e-1x26r301
39070	GMR54C09	CB1_GMR_54C09_AE_01_02-fA01b_C090803_20090803113727034_02_warp_m0g80c8e1e-1x26r301
39071	GMR54C12	CB1_GMR_54C12_AE_01_04-fA01b_C100912_20100913103028921_02_warp_m0g80c8e1e-1x26r301
39072	GMR54D01	CB1_GMR_54D01_AE_01_01-fA01b_C090210_20090210103842604_02_warp_m0g80c8e1e-1x26r301
39073	GMR54D02	CB1_GMR_54D02_AE_01_00-fA01b_C090210_20090210104157244_02_warp_m0g80c8e1e-1x26r301
39074	GMR54D05	CB1_GMR_54D05_AE_01_02-fA01b_C090803_20090803114340549_02_warp_m0g80c8e1e-1x26r301
39075	GMR54D07	CB1_GMR_54D07_AE_01_04-fA01b_C091117_20091117140130124_02_warp_m0g80c8e1e-1x26r301
39076	GMR54D09	CB1_GMR_54D09_AE_01_02-fA01b_C090803_20090803115230784_02_warp_m0g80c8e1e-1x26r301
39077	GMR54D11	CB1_GMR_54D11_AE_01_00-fA01b_C090803_20090803115822924_02_warp_m0g80c8e1e-1x26r301
39078	GMR54D12	CB1_GMR_54D12_AE_01_00-fA01b_C090803_20090803120132830_02_warp_m0g80c8e1e-1x26r301
39079	GMR54E02	CB1_GMR_54E02_AE_01_02-fA01b_C090803_20090803120838768_02_warp_m0g80c8e1e-1x26r301
39080	GMR54E11	CB1_GMR_54E11_AE_01_03-fA01b_C101202_20101202094125703_02_warp_m0g80c8e1e-1x26r301
39081	GMR54E12	CB1_GMR_54E12_AE_01_06-fA01b_C100912_20100913101734375_02_warp_m0g80c8e1e-1x26r301
39082	GMR54F05	CB1_GMR_54F05_AE_01_00-fA01b_C090731_20090731093654030_02_warp_m0g80c8e1e-1x26r301
39083	GMR54F08	CB1_GMR_54F08_AE_01_01-fA01b_C090804_20090804141936502_02_warp_m0g80c8e1e-1x26r301
39084	GMR54F10	CB1_GMR_54F10_AE_01_05-fA01b_C100912_20100913102239703_02_warp_m0g80c8e1e-1x26r301
39085	GMR54G01	CB1_GMR_54G01_AE_01_00-fA01b_C090723_20090723134403074_02_warp_m0g80c8e1e-1x26r301
39086	GMR54G03	CB1_GMR_54G03_AE_01_02-fA01b_C090723_20090723135551996_02_warp_m0g80c8e1e-1x26r301
39087	GMR54G05	CB1_GMR_54G05_AE_01_03-fA01b_C100914_20100914095405406_02_warp_m0g80c8e1e-1x26r301
39088	GMR54G07	CB1_GMR_54G07_AE_01_03-fA01b_C100421_20100421212918093_02_warp_m0g80c8e1e-1x26r301
39089	GMR54G12	CB1_GMR_54G12_AE_01_04-fA01b_C100914_20100914095539031_02_warp_m0g80c8e1e-1x26r301
39090	GMR54H01	CB1_GMR_54H01_AE_01_12-fA01b_C100914_20100914095711265_02_warp_m0g80c8e1e-1x26r301
39091	GMR54H03	CB1_GMR_54H03_AE_01_00-fA01b_C090723_20090723135054449_02_warp_m0g80c8e1e-1x26r301
39092	GMR54H04	CB1_GMR_54H04_AE_01_06-fA01b_C110309_20110309094334171_02_warp_m0g80c8e1e-1x26r301
39093	GMR54H08	CB1_GMR_54H08_AE_01_03-fA01b_C101006_20101006103027390_02_warp_m0g80c8e1e-1x26r301
39094	GMR54H09	CB1_GMR_54H09_AE_01_07-fA01b_C110309_20110309094410953_02_warp_m0g80c8e1e-1x26r301
39095	GMR54H11	CB1_GMR_54H11_AE_01_02-fA01b_C090910_20090910165541828_02_warp_m0g80c8e1e-1x26r301
39096	GMR54H12	CB1_GMR_54H12_AE_01_02-fA01b_C090723_20090723140832324_02_warp_m0g80c8e1e-1x26r301
39097	GMR55A04	CB1_GMR_55A04_AE_01_03-fA01b_C110309_20110309094822234_02_warp_m0g80c8e1e-1x26r301
39098	GMR55A07	CB1_GMR_55A07_AE_01_00-fA01b_C090725_20090726115917046_02_warp_m0g80c8e1e-1x26r301
39099	GMR55A08	CB1_GMR_55A08_AE_01_03-fA01b_C110310_20110310100124593_02_warp_m0g80c8e1e-1x26r301
39100	GMR55A10	CB1_GMR_55A10_AE_01_05-fA01b_C110310_20110310100445562_02_warp_m0g80c8e1e-1x26r301
39101	GMR55B01	CB1_GMR_55B01_AE_01_02-fA01b_C090725_20090726121724265_02_warp_m0g80c8e1e-1x26r301
39102	GMR55B04	CB1_GMR_55B04_AE_01_04-fA01b_C100917_20100917095411109_02_warp_m0g80c8e1e-1x26r301
39103	GMR55B08	CB1_GMR_55B08_AE_01_02-fA01b_C101202_20101202094252953_02_warp_m0g80c8e1e-1x26r301
39104	GMR55B09	CB1_GMR_55B09_AE_01_08-fA01b_C110126_20110126110151812_02_warp_m0g80c8e1e-1x26r301
39105	GMR55C02	CB1_GMR_55C02_AE_01_06-fA01b_C110310_20110310101158625_02_warp_m0g80c8e1e-1x26r301
39106	GMR55C05	CB1_GMR_55C05_AE_01_06-fA01b_C110310_20110310101442640_02_warp_m0g80c8e1e-1x26r301
39107	GMR55C09	CB1_GMR_55C09_AE_01_07-fA01b_C100303_20100303125915919_02_warp_m0g80c8e1e-1x26r301
39108	GMR55C10	CB1_GMR_55C10_AE_01_09-fA01b_C110603_20110603111010453_02_warp_m0g80c8e1e-1x26r301
39109	GMR55C11	CB1_GMR_55C11_AE_01_00-fA01b_C090728_20090728112506780_02_warp_m0g80c8e1e-1x26r301
39110	GMR55D03	CB1_GMR_55D03_AE_01_02-fA01b_C090904_20090904145033656_02_warp_m0g80c8e1e-1x26r301
39111	GMR55D04	CB1_GMR_55D04_AE_01_05-fA01b_C100115_20100115132235348_02_warp_m0g80c8e1e-1x26r301
39112	GMR55D05	CB1_GMR_55D05_AE_01_02-fA01b_C090728_20090728113341233_02_warp_m0g80c8e1e-1x26r301
39113	GMR55D06	CB1_GMR_55D06_AE_01_09-fA01b_C110311_20110314114346390_02_warp_m0g80c8e1e-1x26r301
39114	GMR55D07	CB1_GMR_55D07_AE_01_04-fA01b_C101109_20101109113234937_02_warp_m0g80c8e1e-1x26r301
39115	GMR55D08	CB1_GMR_55D08_AE_01_03-fA01b_C110310_20110310100148437_02_warp_m0g80c8e1e-1x26r301
39116	GMR55D11	CB1_GMR_55D11_AE_01_01-fA01b_C090206_20090206143747078_02_warp_m0g80c8e1e-1x26r301
39117	GMR55D12	CB1_GMR_55D12_AE_01_00-fA01b_C090728_20090728113800936_02_warp_m0g80c8e1e-1x26r301
39118	GMR55E01	CB1_GMR_55E01_AE_01_03-fA01b_C101109_20101109113343546_02_warp_m0g80c8e1e-1x26r301
39119	GMR55E06	CB1_GMR_55E06_AE_01_02-fA01b_C101117_20101117095022687_02_warp_m0g80c8e1e-1x26r301
39120	GMR55E07	CB1_GMR_55E07_AE_01_04-fA01b_C101109_20101109094041953_02_warp_m0g80c8e1e-1x26r301
39121	GMR55E10	CB1_GMR_55E10_AE_01_02-fA01b_C090904_20090904145327406_02_warp_m0g80c8e1e-1x26r301
39122	GMR55F02	CB1_GMR_55F02_AE_01_02-fA01b_C090728_20090728115326858_02_warp_m0g80c8e1e-1x26r301
39123	GMR55F08	CB1_GMR_55F08_AE_01_05-fA01b_C101008_20101008102101437_02_warp_m0g80c8e1e-1x26r301
39124	GMR55F10	CB1_GMR_55F10_AE_01_00-fA01b_C090908_20090909113004687_02_warp_m0g80c8e1e-1x26r301
39125	GMR55F11	CB1_GMR_55F11_AE_01_01-fA01b_C090729_20090729121341014_02_warp_m0g80c8e1e-1x26r301
39126	GMR55G08	CB1_GMR_55G08_AE_01_03-fA01b_C100115_20100115132708301_02_warp_m0g80c8e1e-1x26r301
39127	GMR55G10	CB1_GMR_55G10_AE_01_00-fA01b_C090730_20090730100020890_02_warp_m0g80c8e1e-1x26r301
39128	GMR55H04	CB1_GMR_55H04_AE_01_03-fA01b_C110119_20110119094209609_02_warp_m0g80c8e1e-1x26r301
39129	GMR55H05	CB1_GMR_55H05_AE_01_02-fA01b_C090730_20090730101134796_02_warp_m0g80c8e1e-1x26r301
39130	GMR55H09	CB1_GMR_55H09_AE_01_00-fA01b_C090730_20090730101855765_02_warp_m0g80c8e1e-1x26r301
39131	GMR55H12	CB1_GMR_55H12_AE_01_04-fA01b_C091016_20091016102245187_02_warp_m0g80c8e1e-1x26r301
39132	GMR56A08	CB1_GMR_56A08_AE_01_02-fA01b_C090908_20090909113550171_02_warp_m0g80c8e1e-1x26r301
39133	GMR56A09	CB1_GMR_56A09_AE_01_00-fA01b_C090818_20090818103610617_02_warp_m0g80c8e1e-1x26r301
39134	GMR56A11	CB1_GMR_56A11_AE_01_02-fA01b_C090805_20090805140526909_02_warp_m0g80c8e1e-1x26r301
39135	GMR56A12	CB1_GMR_56A12_AE_01_00-fA01b_C090908_20090909113702265_02_warp_m0g80c8e1e-1x26r301
39136	GMR56B05	CB1_GMR_56B05_AE_01_00-fA01b_C090818_20090818102702292_02_warp_m0g80c8e1e-1x26r301
39137	GMR56B06	CB1_GMR_56B06_AE_01_03-fA01b_C110128_20110128101831109_02_warp_m0g80c8e1e-1x26r301
39138	GMR56B09	CB1_GMR_56B09_AE_01_00-fA01b_C090818_20090818103340699_02_warp_m0g80c8e1e-1x26r301
39139	GMR56B12	CB1_GMR_56B12_AE_01_04-fA01b_C101009_20101010094819562_02_warp_m0g80c8e1e-1x26r301
39140	GMR56C08	CB1_GMR_56C08_AE_01_04-fA01b_C101009_20101010095033484_02_warp_m0g80c8e1e-1x26r301
39141	GMR56C09	CB1_GMR_56C09_AE_01_05-fA01b_C100115_20100115100943935_02_warp_m0g80c8e1e-1x26r301
39142	GMR56C10	CB1_GMR_56C10_AE_01_00-fA01b_C090827_20090827104006421_02_warp_m0g80c8e1e-1x26r301
39143	GMR56C11	CB1_GMR_56C11_AE_01_00-fA01b_C090827_20090827104402187_02_warp_m0g80c8e1e-1x26r301
39144	GMR56D02	CB1_GMR_56D02_AE_01_05-fA01b_C101009_20101010095524046_02_warp_m0g80c8e1e-1x26r301
39145	GMR56D07	CB1_GMR_56D07_AE_01_03-fA01b_C100914_20100914095318765_02_warp_m0g80c8e1e-1x26r301
39146	GMR56D08	CB1_GMR_56D08_AE_01_02-fA01b_C090805_20090805141123127_02_warp_m0g80c8e1e-1x26r301
39147	GMR56D12	CB1_GMR_56D12_AE_01_01-fA01b_C090805_20090805141327284_02_warp_m0g80c8e1e-1x26r301
39148	GMR56E03	CB1_GMR_56E03_AE_01_00-fA01b_C090805_20090805141552674_02_warp_m0g80c8e1e-1x26r301
39149	GMR56E05	CB1_GMR_56E05_AE_01_00-fA01b_C090827_20090827110504984_02_warp_m0g80c8e1e-1x26r301
39150	GMR56E07	CB1_GMR_56E07_AE_01_02-fA01b_C090827_20090827111436781_02_warp_m0g80c8e1e-1x26r301
39151	GMR56E09	CB1_GMR_56E09_AE_01_01-fA01b_C090213_20090213112011234_02_warp_m0g80c8e1e-1x26r301
39152	GMR56E10	CB1_GMR_56E10_AE_01_05-fA01b_C101009_20101010095558109_02_warp_m0g80c8e1e-1x26r301
39153	GMR56F01	CB1_GMR_56F01_AE_01_02-fA01b_C090828_20090828095242453_02_warp_m0g80c8e1e-1x26r301
39154	GMR56F04	CB1_GMR_56F04_AE_01_03-fA01b_C100914_20100914095536796_02_warp_m0g80c8e1e-1x26r301
39155	GMR56F05	CB1_GMR_56F05_AE_01_01-fA01b_C090828_20090828095821109_02_warp_m0g80c8e1e-1x26r301
39156	GMR56F06	CB1_GMR_56F06_AE_01_00-fA01b_C090828_20090828100024359_02_warp_m0g80c8e1e-1x26r301
39157	GMR56F07	CB1_GMR_56F07_AE_01_04-fA01b_C101009_20101009113246156_02_warp_m0g80c8e1e-1x26r301
39158	GMR56F10	CB1_GMR_56F10_AE_01_00-fA01b_C090828_20090828100658718_02_warp_m0g80c8e1e-1x26r301
39159	GMR56F11	CB1_GMR_56F11_AE_01_02-fA01b_C090828_20090828101239968_02_warp_m0g80c8e1e-1x26r301
39160	GMR56F12	CB1_GMR_56F12_AE_01_04-fA01b_C090924_20090924115702152_02_warp_m0g80c8e1e-1x26r301
39161	GMR56G03	CB1_GMR_56G03_AE_01_02-fA01b_C110223_20110224104311078_02_warp_m0g80c8e1e-1x26r301
39162	GMR56G04	CB1_GMR_56G04_AE_01_02-fA01b_C110223_20110224104522500_02_warp_m0g80c8e1e-1x26r301
39163	GMR56G06	CB1_GMR_56G06_AE_01_02-fA01b_C090828_20090828101736953_02_warp_m0g80c8e1e-1x26r301
39164	GMR56G08	CB1_GMR_56G08_AE_01_00-fA01b_C090826_20090826104910671_02_warp_m0g80c8e1e-1x26r301
39165	GMR56G09	CB1_GMR_56G09_AE_01_03-fA01b_C101009_20101009113523796_02_warp_m0g80c8e1e-1x26r301
39167	GMR56G11	CB1_GMR_56G11_AE_01_02-fA01b_C090213_20090213114036234_02_warp_m0g80c8e1e-1x26r301
39168	GMR56H01	CB1_GMR_56H01_AE_01_00-fA01b_C090826_20090826105244484_02_warp_m0g80c8e1e-1x26r301
39169	GMR56H02	CB1_GMR_56H02_AE_01_03-fA01b_C100917_20100917095625140_02_warp_m0g80c8e1e-1x26r301
39170	GMR56H03	CB1_GMR_56H03_AE_01_02-fA01b_C090826_20090826105806781_02_warp_m0g80c8e1e-1x26r301
39171	GMR56H08	CB1_GMR_56H08_AE_01_02-fA01b_C090826_20090826110918109_02_warp_m0g80c8e1e-1x26r301
39172	GMR56H09	CB1_GMR_56H09_AE_01_00-fA01b_C090826_20090826111025062_02_warp_m0g80c8e1e-1x26r301
39173	GMR56H11	CB1_GMR_56H11_AE_01_00-fA01b_C090805_20090807145125250_02_warp_m0g80c8e1e-1x26r301
39174	GMR58D04	CB1_GMR_58D04_AE_01_00-fA01b_C090925_20090925111710563_02_warp_m0g80c8e1e-1x26r301
39175	GMR58D06	CB1_GMR_58D06_AE_01_03-fA01b_C110315_20110315103833375_02_warp_m0g80c8e1e-1x26r301
39176	GMR58D07	CB1_GMR_58D07_AE_01_00-fA01b_C090829_20090830100849609_02_warp_m0g80c8e1e-1x26r301
39177	GMR58D09	CB1_GMR_58D09_AE_01_02-fA01b_C090829_20090830101447640_02_warp_m0g80c8e1e-1x26r301
39178	GMR58D11	CB1_GMR_58D11_AE_01_06-fA01b_C110315_20110315104407937_02_warp_m0g80c8e1e-1x26r301
39179	GMR58E01	CB1_GMR_58E01_AE_01_02-fA01b_C090829_20090830101831406_02_warp_m0g80c8e1e-1x26r301
39180	GMR58E04	CB1_GMR_58E04_AE_01_05-fA01b_C110315_20110315104755000_02_warp_m0g80c8e1e-1x26r301
39181	GMR58E05	CB1_GMR_58E05_AE_01_00-fA01b_C090829_20090830102315000_02_warp_m0g80c8e1e-1x26r301
39182	GMR58E07	CB1_GMR_58E07_AE_01_07-fA01b_C110315_20110315105035859_02_warp_m0g80c8e1e-1x26r301
39183	GMR58E10	CB1_GMR_58E10_AE_01_03-fA01b_C110315_20110315105108953_02_warp_m0g80c8e1e-1x26r301
39184	GMR58E12	CB1_GMR_58E12_AE_01_06-fA01b_C110315_20110315105456718_02_warp_m0g80c8e1e-1x26r301
39185	GMR58F01	CB1_GMR_58F01_AE_01_05-fA01b_C110317_20110317105645921_02_warp_m0g80c8e1e-1x26r301
39186	GMR58F02	CB1_GMR_58F02_AE_01_02-fA01b_C090807_20090807141430656_02_warp_m0g80c8e1e-1x26r301
39187	GMR58F03	CB1_GMR_58F03_AE_01_03-fA01b_C101009_20101009114148953_02_warp_m0g80c8e1e-1x26r301
39188	GMR58F04	CB1_GMR_58F04_AE_01_05-fA01b_C110315_20110315104826140_02_warp_m0g80c8e1e-1x26r301
39189	GMR58F06	CB1_GMR_58F06_AE_01_03-fA01b_C110609_20110609103444421_02_warp_m0g80c8e1e-1x26r301
39190	GMR58F07	CB1_GMR_58F07_AE_01_05-fA01b_C101009_20101009114431281_02_warp_m0g80c8e1e-1x26r301
39191	GMR58F09	CB1_GMR_58F09_AE_01_05-fA01b_C101011_20101012110022687_02_warp_m0g80c8e1e-1x26r301
39192	GMR58F11	CB1_GMR_58F11_AE_01_01-fA01b_C091022_20091022130452104_02_warp_m0g80c8e1e-1x26r301
39193	GMR58F12	CB1_GMR_58F12_AE_01_06-fA01b_C110315_20110315105118984_02_warp_m0g80c8e1e-1x26r301
39194	GMR58G02	CB1_GMR_58G02_AE_01_02-fA01b_C090903_20090903095236375_02_warp_m0g80c8e1e-1x26r301
39195	GMR58G03	CB1_GMR_58G03_AE_01_06-fA01b_C101011_20101012110344093_02_warp_m0g80c8e1e-1x26r301
39196	GMR58G04	CB1_GMR_58G04_AE_01_05-fA01b_C090924_20090924094123782_02_warp_m0g80c8e1e-1x26r301
39197	GMR58G05	CB1_GMR_58G05_AE_01_00-fA01b_C090903_20090903095741484_02_warp_m0g80c8e1e-1x26r301
39198	GMR58G07	CB1_GMR_58G07_AE_01_02-fA01b_C090807_20090807141753937_02_warp_m0g80c8e1e-1x26r301
39199	GMR58G11	CB1_GMR_58G11_AE_01_00-fA01b_C090903_20090903100433250_02_warp_m0g80c8e1e-1x26r301
39200	GMR58G12	CB1_GMR_58G12_AE_01_06-fA01b_C110603_20110603111459390_02_warp_m0g80c8e1e-1x26r301
39201	GMR58H01	CB1_GMR_58H01_AE_01_02-fA01b_C090812_20090812110108109_02_warp_m0g80c8e1e-1x26r301
39202	GMR58H04	CB1_GMR_58H04_AE_01_03-fA01b_C110315_20110315114340468_02_warp_m0g80c8e1e-1x26r301
39203	GMR58H05	CB1_GMR_58H05_AE_01_02-fA01b_C090903_20090903100920953_02_warp_m0g80c8e1e-1x26r301
39204	GMR58H09	CB1_GMR_58H09_AE_01_00-fA01b_C090812_20090812110314093_02_warp_m0g80c8e1e-1x26r301
39205	GMR58H10	CB1_GMR_58H10_AE_01_00-fA01b_C090902_20090902103431078_02_warp_m0g80c8e1e-1x26r301
39206	GMR58H11	CB1_GMR_58H11_AE_01_03-fA01b_C110322_20110322105147328_02_warp_m0g80c8e1e-1x26r301
39207	GMR58H12	CB1_GMR_58H12_AE_01_05-fA01b_C110322_20110322105515171_02_warp_m0g80c8e1e-1x26r301
39208	GMR59A05	CB1_GMR_59A05_AE_01_07-fA01b_C101112_20101112102031265_02_warp_m0g80c8e1e-1x26r301
39209	GMR59A06	CB1_GMR_59A06_AE_01_05-fA01b_C100123_20100125104115336_02_warp_m0g80c8e1e-1x26r301
39210	GMR59A10	CB1_GMR_59A10_AE_01_10-fA01b_C100123_20100125104213867_02_warp_m0g80c8e1e-1x26r301
39211	GMR59A12	CB1_GMR_59A12_AE_01_05-fA01b_C100123_20100125104700445_02_warp_m0g80c8e1e-1x26r301
39212	GMR59B01	CB1_GMR_59B01_AE_01_07-fA01b_C100123_20100125105011601_02_warp_m0g80c8e1e-1x26r301
39213	GMR59B03	CB1_GMR_59B03_AE_01_03-fA01b_C100123_20100125105112039_02_warp_m0g80c8e1e-1x26r301
39214	GMR59B04	CB1_GMR_59B04_AE_01_04-fA01b_C100123_20100125105535507_02_warp_m0g80c8e1e-1x26r301
39215	GMR59B05	CB1_GMR_59B05_AE_01_04-fA01b_C090925_20090925112818157_02_warp_m0g80c8e1e-1x26r301
39216	GMR59B07	CB1_GMR_59B07_AE_01_06-fA01b_C110317_20110317110138718_02_warp_m0g80c8e1e-1x26r301
39217	GMR59B10	CB1_GMR_59B10_AE_01_00-fA01b_C101019_20101019104649531_02_warp_m0g80c8e1e-1x26r301
39218	GMR59B11	CB1_GMR_59B11_AE_01_03-fA01b_C101008_20101008102705484_02_warp_m0g80c8e1e-1x26r301
39219	GMR59C02	CB1_GMR_59C02_AE_01_03-fA01b_C100123_20100125110039336_02_warp_m0g80c8e1e-1x26r301
39220	GMR59C04	CB1_GMR_59C04_AE_01_00-fA01b_C091002_20091002110923233_02_warp_m0g80c8e1e-1x26r301
39221	GMR59C05	CB1_GMR_59C05_AE_01_05-fA01b_C100123_20100125110601898_02_warp_m0g80c8e1e-1x26r301
39222	GMR59C07	CB1_GMR_59C07_AE_01_08-fA01b_C100123_20100125110836445_02_warp_m0g80c8e1e-1x26r301
39223	GMR59C08	CB1_GMR_59C08_AE_01_03-fA01b_C100123_20100125110935320_02_warp_m0g80c8e1e-1x26r301
39224	GMR59C09	CB1_GMR_59C09_AE_01_07-fA01b_C100123_20100125111315789_02_warp_m0g80c8e1e-1x26r301
39225	GMR59C10	CB1_GMR_59C10_AE_01_03-fA01b_C100123_20100125111520211_02_warp_m0g80c8e1e-1x26r301
39226	GMR59C12	CB1_GMR_59C12_AE_01_00-fA01b_C091002_20091002111523873_02_warp_m0g80c8e1e-1x26r301
39227	GMR59D04	CB1_GMR_59D04_AE_01_00-fA01b_C091002_20091002111856998_02_warp_m0g80c8e1e-1x26r301
39228	GMR59D06	CB1_GMR_59D06_AE_01_03-fA01b_C100123_20100125111830304_02_warp_m0g80c8e1e-1x26r301
39229	GMR59D08	CB1_GMR_59D08_AE_01_03-fA01b_C100123_20100125112153226_02_warp_m0g80c8e1e-1x26r301
39230	GMR59E03	CB1_GMR_59E03_AE_01_00-fA01b_C100620_20100621011715328_02_warp_m0g80c8e1e-1x26r301
39231	GMR59E04	CB1_GMR_59E04_AE_01_02-fA01b_C100702_20100702212715250_02_warp_m0g80c8e1e-1x26r301
39232	GMR59E06	CB1_GMR_59E06_AE_01_02-fA01b_C101110_20101110101423421_02_warp_m0g80c8e1e-1x26r301
39233	GMR59E07	CB1_GMR_59E07_AE_01_02-fA01b_C091002_20091002115832696_02_warp_m0g80c8e1e-1x26r301
39234	GMR59E08	CB1_GMR_59E08_AE_01_00-fA01b_C091002_20091002115950071_02_warp_m0g80c8e1e-1x26r301
39235	GMR59F02	CB1_GMR_59F02_AE_01_05-fA01b_C101024_20101025093401375_02_warp_m0g80c8e1e-1x26r301
39236	GMR59F07	CB1_GMR_59F07_AE_01_06-fA01b_C110120_20110120095137171_02_warp_m0g80c8e1e-1x26r301
39237	GMR59F10	CB1_GMR_59F10_AE_01_03-fA01b_C101024_20101025093705625_02_warp_m0g80c8e1e-1x26r301
39238	GMR59G01	CB1_GMR_59G01_AE_01_03-fA01b_C101110_20101110101712421_02_warp_m0g80c8e1e-1x26r301
39239	GMR59G03	CB1_GMR_59G03_AE_01_02-fA01b_C091002_20091002123040228_02_warp_m0g80c8e1e-1x26r301
39240	GMR59G05	CB1_GMR_59G05_AE_01_02-fA01b_C091002_20091002123917025_02_warp_m0g80c8e1e-1x26r301
39241	GMR59G07	CB1_GMR_59G07_AE_01_02-fA01b_C091003_20091003104321499_02_warp_m0g80c8e1e-1x26r301
39242	GMR59G08	CB1_GMR_59G08_AE_01_05-fA01b_C110120_20110120094532796_02_warp_m0g80c8e1e-1x26r301
39243	GMR59G10	CB1_GMR_59G10_AE_01_05-fA01b_C100821_20100823100111671_02_warp_m0g80c8e1e-1x26r301
39244	GMR59G11	CB1_GMR_59G11_AE_01_02-fA01b_C091003_20091003104858765_02_warp_m0g80c8e1e-1x26r301
39245	GMR59G12	CB1_GMR_59G12_AE_01_05-fA01b_C100123_20100125134946937_02_warp_m0g80c8e1e-1x26r301
39246	GMR59H05	CB1_GMR_59H05_AE_01_00-fA01b_C090812_20090812110617859_02_warp_m0g80c8e1e-1x26r301
[truncated: 1,463 more rows]
