# Supplementary material for: Automatic Segmentation of Drosophila Neural Compartments Using GAL4 Expression Data Reveals Novel Visual Pathways
Source: Curr Biol. 2016 Aug 8;26(15):1943–54. doi: 10.1016/j.cub.2016.05.052 (PMC4985560; doi:10.1016/j.cub.2016.05.052)
Supplement: Data S1. Clustering Results and Software [file mmc3.zip › Panser_et_al_supplemental_data_and_code/clustering-data/T1/id_driver_image.csv]

id	driver	image
6381	VT020730.GAL4@attP2	TP10100501L33Sum01
6382	VT008515.GAL4@attP2	TP10100501L25Sum01
6386	VT044106.GAL4@attP2	TP10100501L06Sum01
6392	VT027734.GAL4@attP2	TP10100501L22Sum01
6393	VT026663.GAL4@attP2	TP10100401L04Sum01
6394	VT023824.GAL4@attP2	TP10100401L05Sum01
6396	VT009835.GAL4@attP2	TP10100401L12Sum01
6397	VT019729.GAL4@attP2	TP10100401L32Sum01
6398	VT001484.GAL4@attP2	TP10100401L30Sum01
6399	VT009839.GAL4@attP2	TP10100401L27Sum01
6400	VT009850.GAL4@attP2	TP10100401L21Sum01
6401	VT013972.GAL4@attP2	TP10100401L17Sum01
6402	VT010661.GAL4@attP2	TP10100401L16Sum01
6404	VT021429.GAL4@attP2	TP10100101L33Sum01
6405	VT037413.GAL4@attP2	TP10100101L31Sum01
6406	VT023560.GAL4@attP2	TP10100101L27Sum01
6412	VT007359.GAL4@attP2	TP10100101L09Sum01
6413	VT019735.GAL4@attP2	TP10100101L07Sum01
6415	VT012293.GAL4@attP2	TP10100101L04Sum01
6417	VT012320.GAL4@attP2	TP10092801L30Sum01
6418	VT020123.GAL4@attP2	TP10092801L27Sum01
6419	VT008686.GAL4@attP2	TP10092801L23Sum01
6420	VT038789.GAL4@attP2	TP10092801L20Sum01
6421	VT001488.GAL4@attP2	TP10092801L17Sum01
6422	VT025270.GAL4@attP2	TP10092801L15Sum01
6425	VT056875.GAL4@attP2	TP10092801L12Sum01
6427	VT016851.GAL4@attP2	TP10092801L08Sum01
6429	VT023954.GAL4@attP2	TP10092801L04Sum01
6874	VT004321.GAL4@attP2	TP10101101L34Sum01
6878	VT010559.GAL4@attP2	TP10101101L21Sum01
6881	VT016285.GAL4@attP2	TP10101101L15Sum01
6884	VT015972.GAL4@attP2	TP10101101L11Sum01
6885	VT026724.GAL4@attP2	TP10101101L08Sum01
6888	VT059223.GAL4@attP2	TP10091401L40Sum01
6890	VT013513.GAL4@attP2	TP10091401L34Sum01
6892	VT013595.GAL4@attP2	TP10091401L31Sum01
6897	VT013593.GAL4@attP2	TP10091401L21Sum01
6898	VT009855.GAL4@attP2	TP10091401L18Sum01
6900	VT008995.GAL4@attP2	TP10091401L11Sum01
6901	VT008194.GAL4@attP2	TP10091401L09Sum01
6903	VT061080.GAL4@attP2	TP10091401L06Sum01
6904	VT002055.GAL4@attP2	TP10091401L01Sum01
6922	VT018130.GAL4@attP2	TP10091301L33Sum01
6924	VT010262.GAL4@attP2	TP10091301L30Sum01
6926	VT057358.GAL4@attP2	TP10091301L27Sum01
6928	VT013509.GAL4@attP2	TP10091301L25Sum01
6929	VT008825.GAL4@attP2	TP10091301L22Sum01
6931	VT062916.GAL4@attP2	TP10091301L17Sum01
6932	VT002474.GAL4@attP2	TP10091301L16Sum01
6935	VT000850.GAL4@attP2	TP10091301L10Sum01
6936	VT001425.GAL4@attP2	TP10091301L09Sum01
6938	VT003276.GAL4@attP2	TP10091301L06Sum01
6941	VT062922.GAL4@attP2	TP10091301L02Sum01
7015	VT025980.GAL4@attP2	TP10101301L25Sum01
7016	VT032278.GAL4@attP2	TP10101301L22Sum01
7017	VT032411.GAL4@attP2	TP10101301L19Sum01
7024	VT014713.GAL4@attP2	TP10101301L12Sum01
7027	VT026396.GAL4@attP2	TP10101301L08Sum01
7029	VT013596.GAL4@attP2	TP10101301L04Sum01
7030	VT008926.GAL4@attP2	TP10101301L03Sum01
7033	VT038219.GAL4@attP2	TP10102701L01Sum01
7035	VT000983.GAL4@attP2	TP10102701L07Sum01
7036	VT032412.GAL4@attP2	TP10102701L09Sum01
7038	VT006204.GAL4@attP2	TP10102701L13Sum01
7039	VT016116.GAL4@attP2	TP10102701L15Sum01
7045	VT026992.GAL4@attP2	TP10102701L22Sum01
7048	VT060731.GAL4@attP2	TP10091001L02Sum01
7051	VT062252.GAL4@attP2	TP10091001L10Sum01
7053	VT016971.GAL4@attP2	TP10091001L13Sum01
7055	VT013590.GAL4@attP2	TP10091001L19Sum01
7056	VT062921.GAL4@attP2	TP10091001L25Sum01
7057	VT000847.GAL4@attP2	TP10090701L01Sum01
7060	VT000848.GAL4@attP2	TP10090701L04Sum01
7062	VT004194.GAL4@attP2	TP10090701L06Sum01
7063	VT007753.GAL4@attP2	TP10090701L09Sum01
7066	VT008822.GAL4@attP2	TP10090701L13Sum01
7070	VT009999.GAL4@attP2	TP10090701L17Sum01
7073	VT009675.GAL4@attP2	TP10090701L20Sum01
7075	VT013974.GAL4@attP2	TP10090701L23Sum01
7077	VT012323.GAL4@attP2	TP10090701L28Sum01
7079	VT008429.GAL4@attP2	TP10090601L02Sum01
7081	VT008157.GAL4@attP2	TP10090601L04Sum01
7082	VT008208.GAL4@attP2	TP10090601L07Sum01
7083	VT021849.GAL4@attP2	TP10090601L10Sum01
7087	VT008150.GAL4@attP2	TP10090601L14Sum01
7088	VT005106.GAL4@attP2	TP10090601L16Sum01
7090	VT007780.GAL4@attP2	TP10090601L21Sum01
7091	VT005107.GAL4@attP2	TP10090601L24Sum01
7092	VT000811.GAL4@attP2	TP10090601L26Sum01
7093	VT004193.GAL4@attP2	TP10090601L29Sum01
7095	VT007755.GAL4@attP2	TP10090601L32Sum01
7097	VT002062.GAL4@attP2	TP10090601L35Sum01
7099	VT002308.GAL4@attP2	TP10090601L38Sum01
7100	VT002480.GAL4@attP2	TP10090601L42Sum01
7102	VT043695.GAL4@attP2	CM16092010L7Sum01
7127	VT038205.GAL4@attP2	TP10102901L10Sum01
7130	VT017255.GAL4@attP2	TP10102901L05Sum01
7132	VT012291.GAL4@attP2	TP10102901L02Sum01
7134	VT026927.GAL4@attP2	TP10050501L9Sum01
7136	VT027946.GAL4@attP2	TP10050501L14Sum01
7137	VT046098.GAL4@attP2	TP10051401L22Sum01
7138	VT030279.GAL4@attP2	TP10051401L14Sum01
7139	VT045983.GAL4@attP2	TP10051701L2Sum01
7141	VT049903.GAL4@attP2	TP10051701L17Sum01
7142	VT006864.GAL4@attP2	TP10051701L16Sum01
7143	VT045105.GAL4@attP2	TP10051401L6Sum01
7145	VT062982.GAL4@attP2	TP10051901L8Sum01
7149	VT039977.GAL4@attP2	TP10051901L37Sum01
7150	VT009832.GAL4@attP2	TP10051901L34Sum01
7151	VT043138.GAL4@attP2	TP10051901L25Sum01
7153	VT047878.GAL4@attP2	TP10051901L21Sum01
7156	VT047884.GAL4@attP2	TP10051901L15Sum01
7157	VT055840.GAL4@attP2	TP10051901L12Sum01
7161	VT027001.GAL4@attP2	TP10053101L7Sum01
7164	VT037220.GAL4@attP2	TP10053101L35Sum01
7170	VT057276.GAL4@attP2	TP10053101L21Sum01
7172	VT043166.GAL4@attP2	TP10053101L11Sum01
7175	VT008453.GAL4@attP2	TP10060401L9Sum01
7180	VT028547.GAL4@attP2	TP10060401L27Sum01
7187	VT045101.GAL4@attP2	TP10060901L26Sum01
7188	VT043248.GAL4@attP2	TP10060901L21Sum01
7191	VT063562.GAL4@attP2	TP10060901L12Sum01
7192	VT038828.GAL4@attP2	TP10060901L11Sum01
7194	VT028869.GAL4@attP2	TP10060901L04Sum01
7196	VT032771.GAL4@attP2	TP10060901L02Sum01
7198	VT026326.GAL4@attP2	TP10061101L29Sum01
7204	VT038983.GAL4@attP2	TP10061101L17Sum01
7207	VT038830.GAL4@attP2	TP10061101L10Sum01
7208	VT032507.GAL4@attP2	TP10061101L05Sum01
7213	VT029571.GAL4@attP2	TP10061801L36Sum01
7217	VT025939.GAL4@attP2	TP10061801L30Sum01
7218	VT025779.GAL4@attP2	TP10061801L25Sum01
7221	VT027952.GAL4@attP2	TP10061801L16Sum01
7222	VT025805.GAL4@attP2	TP10061801L15Sum01
7224	VT047885.GAL4@attP2	TP10061801L10Sum01
7225	VT002854.GAL4@attP2	TP10061801L03Sum01
7227	VT047170.GAL4@attP2	TP10062101L35Sum01
7228	VT009684.GAL4@attP2	TP10062101L30Sum01
7231	VT057228.GAL4@attP2	TP10062101L25Sum01
7237	VT031588.GAL4@attP2	TP10062101L07Sum01
7239	VT007847.GAL4@attP2	TP10062101L02Sum01
7240	VT042336.GAL4@attP2	TP10062401L33Sum01
7242	VT038018.GAL4@attP2	TP10062401L27Sum01
7250	VT026693.GAL4@attP2	TP10062401L08Sum01
7251	VT036868.GAL4@attP2	TP10062401L04Sum01
7253	VT041693.GAL4@attP2	TP10070101L37Sum01
7254	VT043083.GAL4@attP2	TP10070101L34Sum01
7257	VT002215.GAL4@attP2	TP10070101L31Sum01
7260	VT008462.GAL4@attP2	TP10070101L26Sum01
7262	VT036857.GAL4@attP2	TP10070101L21Sum01
7265	VT010253.GAL4@attP2	TP10070101L17Sum01
7267	VT008470.GAL4@attP2	TP10070101L14Sum01
7268	VT008475.GAL4@attP2	TP10070101L09Sum01
7271	VT006542.GAL4@attP2	TP10070101L05Sum01
7273	VT048839.GAL4@attP2	TP10070501L40Sum01
7274	VT044343.GAL4@attP2	TP10070501L37Sum01
7276	VT039972.GAL4@attP2	TP10070501L33Sum01
7279	VT027010.GAL4@attP2	TP10070501L26Sum01
7280	VT032995.GAL4@attP2	TP10070501L25Sum01
7282	VT038786.GAL4@attP2	TP10070501L18Sum01
7285	VT044119.GAL4@attP2	TP10070501L08Sum01
7287	VT032272.GAL4@attP2	TP10070501L05Sum01
7288	VT020822.GAL4@attP2	TP10070701L39Sum01
7290	VT002834.GAL4@attP2	TP10070701L29Sum01
7292	VT027005.GAL4@attP2	TP10070701L25Sum01
7294	VT058730.GAL4@attP2	TP10070701L20Sum01
7297	VT021203.GAL4@attP2	TP10070701L17Sum01
7300	VT045969.GAL4@attP2	TP10070701L11Sum01
7302	VT002490.GAL4@attP2	TP10070701L08Sum01
7303	VT063982.GAL4@attP2	TP10070701L04Sum01
7305	VT026008.GAL4@attP2	TP10071401L40Sum01
7307	VT028161.GAL4@attP2	TP10071401L38Sum01
7311	VT024047.GAL4@attP2	TP10071401L34Sum01
7313	VT024045.GAL4@attP2	TP10071401L30Sum01
7317	VT026007.GAL4@attP2	TP10071401L23Sum01
7320	VT008689.GAL4@attP2	TP10071401L19Sum01
7321	VT046005.GAL4@attP2	TP10071401L18Sum01
7322	VT019651.GAL4@attP2	TP10071401L15Sum01
7325	VT005537.GAL4@attP2	TP10071401L09Sum01
7328	VT032906.GAL4@attP2	TP10072301L38Sum01
7332	VT032893.GAL4@attP2	TP10072301L32Sum01
7335	VT028156.GAL4@attP2	TP10072301L28Sum01
7337	VT029489.GAL4@attP2	TP10072301L21Sum01
7339	VT026022.GAL4@attP2	TP10072301L16Sum01
7340	VT032463.GAL4@attP2	TP10072301L12Sum01
7341	VT026010.GAL4@attP2	TP10072301L09Sum01
7342	VT024046.GAL4@attP2	TP10072301L05Sum01
7347	VT027804.GAL4@attP2	TP10072801L39Sum01
7349	VT028158.GAL4@attP2	TP10072801L34Sum01
7353	VT027806.GAL4@attP2	TP10072801L29Sum01
7356	VT033035.GAL4@attP2	TP10072801L22Sum01
7357	VT026000.GAL4@attP2	TP10072801L19Sum01
7360	VT026001.GAL4@attP2	TP10072801L16Sum01
7363	VT028153.GAL4@attP2	TP10072801L07Sum01
7365	VT026035.GAL4@attP2	TP10072801L04Sum01
7366	VT028595.GAL4@attP2	TP10072801L02Sum01
7367	VT028152.GAL4@attP2	TP10073002L02Sum01
7371	VT032895.GAL4@attP2	TP10073001L28Sum01
7374	VT032907.GAL4@attP2	TP10073001L23Sum01
7382	VT029058.GAL4@attP2	TP10073001L07Sum01
7386	VT033649.GAL4@attP2	TP10080602L30Sum01
7400	VT046783.GAL4@attP2	TP10080602L07Sum01
7408	VT046308.GAL4@attP2	TP10080901L29Sum01
7411	VT032914.GAL4@attP2	TP10080901L22Sum01
7421	VT045666.GAL4@attP2	TP10081601L48Sum01
7423	VT045577.GAL4@attP2	TP10081601L44Sum01
7425	VT038600.GAL4@attP2	TP10081601L38Sum01
7429	VT038601.GAL4@attP2	TP10081601L33Sum01
7434	VT026333.GAL4@attP2	TP10081601L20Sum01
7440	VT004455.GAL4@attP2	TP10081601L10Sum01
7441	VT040055.GAL4@attP2	TP10081601L07Sum01
7450	VT008174.GAL4@attP2	TP10082001L23Sum01
7458	VT008832.GAL4@attP2	TP10082001L12Sum01
7464	VT004417.GAL4@attP2	TP10082301L42Sum01
7466	VT007760.GAL4@attP2	TP10082301L36Sum01
7467	VT000535.GAL4@attP2	TP10082301L32Sum01
7468	VT004308.GAL4@attP2	TP10082301L30Sum01
7470	VT005109.GAL4@attP2	TP10082301L26Sum01
7473	VT007752.GAL4@attP2	TP10082301L21Sum01
7477	VT008133.GAL4@attP2	TP10082301L14Sum01
7479	VT004312.GAL4@attP2	TP10082301L10Sum01
7484	VT002064.GAL4@attP2	TP10082701L44Sum01
7486	VT000849.GAL4@attP2	TP10082701L40Sum01
7488	VT002478.GAL4@attP2	TP10082701L35Sum01
7490	VT005110.GAL4@attP2	TP10082701L33Sum01
7493	VT007724.GAL4@attP2	TP10082701L26Sum01
7494	VT005108.GAL4@attP2	TP10082701L21Sum01
7495	VT007721.GAL4@attP2	TP10082701L19Sum01
7498	VT007725.GAL4@attP2	TP10082701L13Sum01
7502	VT004420.GAL4@attP2	TP10082701L09Sum01
7503	VT007280.GAL4@attP2	TP10082701L08Sum01
7506	VT025944.GAL4@attP2	TP10082701L01Sum01
7507	VT000629.GAL4@attP2	TP10083001L30Sum01
7508	VT000810.GAL4@attP2	TP10083001L25Sum01
7509	VT007709.GAL4@attP2	TP10083001L22Sum01
7511	VT000809.GAL4@attP2	TP10083001L19Sum01
7513	VT002063.GAL4@attP2	TP10083001L16Sum01
7516	VT007776.GAL4@attP2	TP10083001L13Sum01
7519	VT007851.GAL4@attP2	TP10083001L08Sum01
7520	VT006820.GAL4@attP2	TP10083001L06Sum01
7522	VT004320.GAL4@attP2	TP10083001L01Sum01
7523	VT021364.GAL4@attP2	TP10090101L03Sum02
7524	VT008153.GAL4@attP2	TP10090301L38Sum01
7526	VT005100.GAL4@attP2	TP10090301L34Sum01
7527	VT008152.GAL4@attP2	TP10090301L33Sum01
7530	VT007714.GAL4@attP2	TP10090301L29Sum01
7532	VT008135.GAL4@attP2	TP10090301L27Sum01
7533	VT020369.GAL4@attP2	TP10090301L24Sum01
7536	VT007751.GAL4@attP2	TP10090301L21Sum01
7539	VT020601.GAL4@attP2	TP10090301L17Sum01
7540	VT019902.GAL4@attP2	TP10090301L15Sum01
7542	VT020590.GAL4@attP2	TP10090301L12Sum01
7544	VT019915.GAL4@attP2	TP10090301L06Sum01
7545	VT021366.GAL4@attP2	TP10090301L03Sum01
7547	VT002021.GAL4@attP2	TP10100501L14Sum01
7548	VT020713.GAL4@attP2	TP10100501L12Sum01
7549	VT000816.GAL4@attP2	TP10102901L14Sum01
7550	VT016966.GAL4@attP2	TP10102901L16Sum01
7555	VT010565.GAL4@attP2	TP10102901L24Sum01
7557	VT018883.GAL4@attP2	TP10102901L21Sum01
7560	VT029046.GAL4@attP2	TP10110201L34Sum01
7561	VT014480.GAL4@attP2	TP10110201L31Sum01
7562	VT058571.GAL4@attP2	TP10110201L28Sum01
7563	VT014484.GAL4@attP2	TP10110201L24Sum01
7564	VT009068.GAL4@attP2	TP10110201L21Sum01
7567	VT016645.GAL4@attP2	TP10110201L14Sum01
7571	VT011049.GAL4@attP2	TP10110201L05Sum01
7572	VT016282.GAL4@attP2	TP10110201L03Sum01
7574	VT032566.GAL4@attP2	TP10110301L31Sum01
7577	VT023615.GAL4@attP2	TP10110301L24Sum01
7578	VT025280.GAL4@attP2	TP10110301L22Sum01
7579	VT025271.GAL4@attP2	TP10110301L19Sum01
7581	VT021910.GAL4@attP2	TP10110301L14Sum01
7582	VT008500.GAL4@attP2	TP10110301L13Sum01
7583	VT031175.GAL4@attP2	TP10110301L09Sum01
7589	VT012282.GAL4@attP2	TP10101101L26Sum01
7591	VT012328.GAL4@attP2	TP10101101L17Sum01
7593	VT036271.GAL4@attP2	TP10100101L21Sum01
7595	VT016119.GAL4@attP2	TP10100101L17Sum01
7598	VT008426.GAL4@attP2	TP10082001L13Sum01
7599	VT040173.GAL4@attP2	TP10081601L35Sum01
7600	VT032913.GAL4@attP2	TP10080901L14Sum01
7601	VT006540.GAL4@attP2	TP10110501L32Sum01
7602	VT008416.GAL4@attP2	TP10110501L28Sum01
7604	VT006553.GAL4@attP2	TP10110501L25Sum01
7607	VT008425.GAL4@attP2	TP10110501L14Sum01
7610	VT063621.GAL4@attP2	TP10110501L09Sum01
7611	VT002963.GAL4@attP2	TP10110501L07Sum01
7615	VT048577.GAL4@attP2	TP10111001L33Sum01
7616	VT008668.GAL4@attP2	TP10111001L31Sum01
7618	VT008661.GAL4@attP2	TP10111001L29Sum01
7622	VT008417.GAL4@attP2	TP10111001L23Sum01
7623	VT005901.GAL4@attP2	TP10111001L21Sum01
7624	VT043054.GAL4@attP2	TP10111001L16Sum01
7631	VT063545.GAL4@attP2	TP10111001L06Sum01
7632	VT018873.GAL4@attP2	TP10111001L03Sum01
7642	VT013606.GAL4@attP2	TP10111501L23Sum01
7649	VT020600.GAL4@attP2	TP10111501L37Sum01
7900	VT999025.GAL4@attP2	JT31052010L1Sum01
7903	VT025718.GAL4@attP2	JT290910aL40Sum01
7906	VT007070.GAL4@attP2	JT290910aL33Sum01
7908	VT032767.GAL4@attP2	JT290910aL30Sum01
7909	VT027737.GAL4@attP2	JT290910aL2Sum01
7912	VT028872.GAL4@attP2	JT290910aL26Sum01
7917	VT001603.GAL4@attP2	JT290910aL20Sum01
7919	VT028868.GAL4@attP2	JT290910aL15Sum01
7920	VT042477.GAL4@attP2	JT290910aL14Sum01
7929	VT014981.GAL4@attP2	JT22062010bL20Sum01
7930	VT012719.GAL4@attP2	JT22062010bL1Sum01
7933	VT000771.GAL4@attP2	JT22062010bL11Sum01
7938	VT019743.GAL4@attP2	JT22062010aL2Sum01
7939	VT038215.GAL4@attP2	JT20072010L8Sum01
7941	VT060523.GAL4@attP2	JT20072010L6Sum01
7942	VT015729.GAL4@attP2	JT20072010L33Sum01
7944	VT047416.GAL4@attP2	JT20072010L2Sum01
7945	VT013662.GAL4@attP2	JT20072010L29Sum01
7947	VT013120.GAL4@attP2	JT20072010L25Sum01
7949	VT024599.GAL4@attP2	JT20072010L21Sum01
7950	VT026922.GAL4@attP2	JT20072010L15Sum01
7951	VT027175.GAL4@attP2	JT20072010L11Sum01
7952	VT019725.GAL4@attP2	JT19072010bR1GR1B1L1301
7953	VT017748.GAL4@attP2	JT19072010bR1GR1B1L1101
7955	VT003480.GAL4@attP2	JT19072010bR1GR1B1L0701
7957	VT048992.GAL4@attP2	JT19072010bR1GR1B1L0301
7958	VT019748.GAL4@attP2	JT19072010R1GR1B1L1201
7961	VT006203.GAL4@attP2	JT19072010R1GR1B1L0601
7969	VT026026.GAL4@attP2	JT18082010bL74Sum01
7970	VT029051.GAL4@attP2	JT18082010bL73Sum01
7973	VT000359.GAL4@attP2	JT18082010bL6Sum01
7974	VT032470.GAL4@attP2	JT18082010bL69Sum01
7977	VT032468.GAL4@attP2	JT18082010bL64Sum01
7980	VT028606.GAL4@attP2	JT18082010bL61Sum01
7982	VT028159.GAL4@attP2	JT18082010bL57Sum01
7985	VT028145.GAL4@attP2	JT18082010bL52Sum01
7987	VT000625.GAL4@attP2	JT18082010bL4Sum01
7988	VT000624.GAL4@attP2	JT18082010bL48Sum01
7991	VT000815.GAL4@attP2	JT18082010bL42Sum01
7993	VT000607.GAL4@attP2	JT18082010bL39Sum01
7996	VT001888.GAL4@attP2	JT18082010bL34Sum01
7998	VT002018.GAL4@attP2	JT18082010bL29Sum01
7999	VT002843.GAL4@attP2	JT18082010bL25Sum01
8003	VT002435.GAL4@attP2	JT18082010bL19Sum01
8004	VT002794.GAL4@attP2	JT18082010bL16Sum01
8008	VT000606.GAL4@attP2	JT18082010bL12Sum01
8011	VT000818.GAL4@attP2	JT18082010L94Sum01
8012	VT000461.GAL4@attP2	JT18082010L90Sum01
8013	VT002841.GAL4@attP2	JT18082010L87Sum01
8015	VT000608.GAL4@attP2	JT18082010L83Sum01
8951	VT048413.GAL4@attP2	CM06022010L1Sum01
8953	VT025942.GAL4@attP2	CM06022010L5Sum01
8954	VT056870.GAL4@attP2	CM06022010L9Sum01
8955	VT020731.GAL4@attP2	CM09012010L19Sum01
8957	VT034808.GAL4@attP2	CM09022010L2Sum01
8958	VT060500.GAL4@attP2	CM09022010L3Sum01
8960	VT016236.GAL4@attP2	CM09022010L7Sum01
8964	VT059695.GAL4@attP2	TP10062101L11Sum01
8972	VT007767.GAL4@attP2	TP10082301L19Sum01
8974	VT007754.GAL4@attP2	TP10082301L08Sum01
8975	VT007773.GAL4@attP2	TP10082301L06Sum01
8977	VT005521.GAL4@attP2	TP10082001L27Sum01
8978	VT008691.GAL4@attP2	TP10082001L17Sum01
8979	VT006205.GAL4@attP2	TP10082001L06Sum01
8980	VT008200.GAL4@attP2	TP10082001L03Sum01
8983	VT007083.GAL4@attP2	TP10081601L27Sum01
8984	VT041035.GAL4@attP2	TP10081601L24Sum01
8985	VT040044.GAL4@attP2	TP10081601L04Sum01
8987	VT046278.GAL4@attP2	TP10080901L24Sum01
8989	VT032460.GAL4@attP2	TP10080901L15Sum01
8992	VT032910.GAL4@attP2	TP10080901L03Sum01
8993	VT008683.GAL4@attP2	TP10080602L25Sum01
8995	VT045642.GAL4@attP2	TP10080602L17Sum01
8996	VT045594.GAL4@attP2	TP10080602L15Sum01
8998	VT045585.GAL4@attP2	TP10080602L09Sum01
9000	VT032908.GAL4@attP2	TP10080602L04Sum01
9005	VT026011.GAL4@attP2	TP10073001L17Sum01
9009	VT028144.GAL4@attP2	TP10073001L03Sum01
9065	VT043788.GAL4@attP2	TP10062401L11Sum01
9068	VT063636.GAL4@attP2	TP10062101L20Sum01
9082	VT024098.GAL4@attP2	TP10061101L21Sum01
9085	VT039963.GAL4@attP2	TP10060401L4Sum01
9086	VT004445.GAL4@attP2	TP10112201L33Sum01
9087	VT004444.GAL4@attP2	TP10112201L32Sum01
9090	VT023823.GAL4@attP2	TP10112201L28Sum01
9093	VT005528.GAL4@attP2	TP10112201L23Sum01
9095	VT055825.GAL4@attP2	TP10112201L18Sum01
9096	VT020040.GAL4@attP2	TP10112201L16Sum01
9097	VT021793.GAL4@attP2	TP10112201L14Sum01
9098	VT026342.GAL4@attP2	TP10112201L13Sum01
9100	VT022223.GAL4@attP2	TP10112201L10Sum01
9102	VT048869.GAL4@attP2	TP10112201L06Sum01
9103	VT023750.GAL4@attP2	TP10112201L05Sum01
9106	VT021623.GAL4@attP2	TP10112201L02Sum01
9108	VT063559.GAL4@attP2	TP10111001L10Sum01
9113	VT050170.GAL4@attP2	TP10110501L20Sum01
9114	VT063556.GAL4@attP2	TP10110501L17Sum01
9116	VT063633.GAL4@attP2	TP10110301L30Sum01
9125	VT058557.GAL4@attP2	TP10110301L04Sum01
9135	VT060194.GAL4@attP2	TP10110201L11Sum01
9137	VT058733.GAL4@attP2	TP10110201L08Sum01
9149	VT057283.GAL4@attP2	TP10101301L16Sum01
9172	VT013541.GAL4@attP2	TP10091401L26Sum01
9174	VT009677.GAL4@attP2	TP10091401L15Sum01
9183	VT058681.GAL4@attP2	TP10091001L16Sum01
9185	VT010567.GAL4@attP2	TP10091001L07Sum01
9221	VT008484.GAL4@attP2	JT18082010L78Sum01
9222	VT021764.GAL4@attP2	JT18082010L70Sum01
9224	VT018834.GAL4@attP2	JT18082010L66Sum01
9228	VT028137.GAL4@attP2	JT18082010L60Sum01
9229	VT026005.GAL4@attP2	JT18082010L57Sum01
9230	VT020831.GAL4@attP2	JT18082010L54Sum01
9231	VT007720.GAL4@attP2	TP10082701L29Sum01
9232	VT044102.GAL4@attP2	JT111010L33Sum01
9235	VT048342.GAL4@attP2	JT111010L2Sum01
9237	VT041687.GAL4@attP2	JT111010L27Sum01
9239	VT031045.GAL4@attP2	JT111010L23Sum01
9241	VT001595.GAL4@attP2	JT111010L12Sum01
9242	VT043391.GAL4@attP2	JT111010L11Sum01
9246	VT029236.GAL4@attP2	JT111010L73Sum01
9249	VT057022.GAL4@attP2	JT111010L6Sum01
9250	VT048579.GAL4@attP2	JT111010L67Sum01
9251	VT015737.GAL4@attP2	JT111010L65Sum01
9253	VT045617.GAL4@attP2	JT111010L48Sum01
9254	VT050649.GAL4@attP2	JT111010L46Sum01
9256	VT046779.GAL4@attP2	JT111010L41Sum01
9257	VT021828.GAL4@attP2	JT111010L37Sum01
9259	VT019347.GAL4@attP2	JT18082010L50Sum01
9260	VT007197.GAL4@attP2	JT18082010L4Sum01
9263	VT021780.GAL4@attP2	JT18082010L46Sum01
9268	VT019656.GAL4@attP2	JT18082010L35Sum01
9269	VT020825.GAL4@attP2	JT18082010L32Sum01
9273	VT008473.GAL4@attP2	JT18082010L25Sum01
9275	VT008483.GAL4@attP2	JT18082010L22Sum01
9277	VT008273.GAL4@attP2	JT18082010L19Sum01
9283	VT012716.GAL4@attP2	JT17062010L9Sum01
9286	VT021538.GAL4@attP2	JT17062010L3Sum01
9289	VT012314.GAL4@attP2	JT15072010L8Sum01
9291	VT015116.GAL4@attP2	JT15072010L5Sum01
9293	VT014015.GAL4@attP2	JT15072010L11Sum01
9294	VT016354.GAL4@attP2	JT15062010L9Sum01
9296	VT019845.GAL4@attP2	JT15062010L3Sum01
9301	VT027733.GAL4@attP2	JT14072010L7Sum01
9302	VT027008.GAL4@attP2	JT14072010L1Sum01
9303	VT012717.GAL4@attP2	JT14072010L12Sum01
9308	VT014729.GAL4@attP2	TP10102701L21Sum01
9314	VT015783.GAL4@attP2	JT031110L1Sum01
9315	VT024024.GAL4@attP2	JT031110L6Sum01
9317	VT034395.GAL4@attP2	JT041110L9Sum01
9319	VT048414.GAL4@attP2	JT041110L17Sum01
9321	VT022122.GAL4@attP2	JT111010L52Sum01
9324	VT046771.GAL4@attP2	JT111010L55Sum01
9327	VT045637.GAL4@attP2	JT111010L60Sum01
9328	VT017862.GAL4@attP2	JT111110L31Sum01
9330	VT023952.GAL4@attP2	JT181110L1Sum01
9333	VT018775.GAL4@attP2	JT181110L9Sum01
9335	VT019912.GAL4@attP2	JT181110L12Sum01
9338	VT020606.GAL4@attP2	JT181110L20Sum01
9339	VT018875.GAL4@attP2	JT181110L22Sum01
9343	VT049363.GAL4@attP2	JT241110L10Sum01
9346	VT033940.GAL4@attP2	JT241110L17Sum01
9350	VT055794.GAL4@attP2	JT241110L22Sum01
9353	VT017253.GAL4@attP2	JT241110L33Sum01
9356	VT026868.GAL4@attP2	JT271010L2Sum01
9357	VT050379.GAL4@attP2	JT271010L6Sum01
9358	VT062762.GAL4@attP2	JT271010L10Sum01
9359	VT022027.GAL4@attP2	JT271010L14Sum01
9363	VT062248.GAL4@attP2	JT271010L20Sum01
9365	VT063732.GAL4@attP2	JT271010L24Sum01
9366	VT064508.GAL4@attP2	JT271010L25Sum01
9367	VT008459.GAL4@attP2	JT05082010L12Sum01
9368	VT006556.GAL4@attP2	JT05072010L3Sum01
9370	VT038986.GAL4@attP2	JT05072010L9Sum01
9372	VT012721.GAL4@attP2	JT04082010L84Sum01
9373	VT021436.GAL4@attP2	JT04082010L86Sum01
9376	VT021540.GAL4@attP2	JT04082010L90Sum01
9379	VT008485.GAL4@attP2	JT04082010L96Sum01
9380	VT008463.GAL4@attP2	JT05082010L19Sum01
9381	VT008286.GAL4@attP2	JT05082010L1Sum01
9383	VT008288.GAL4@attP2	JT05082010L6Sum01
9384	VT008489.GAL4@attP2	JT05082010L9Sum01
9388	VT007186.GAL4@attP2	JT05082010bL12Sum01
9389	VT008277.GAL4@attP2	JT05082010bL14Sum01
9392	VT008281.GAL4@attP2	JT05082010bL7Sum01
9393	VT008279.GAL4@attP2	JT05082010bL2Sum01
9397	VT013878.GAL4@attP2	JT04082010L82Sum01
9398	VT029360.GAL4@attP2	JT04082010L7Sum01
9400	VT048145.GAL4@attP2	JT04082010L75Sum01
9406	VT049374.GAL4@attP2	JT04082010L63Sum01
9407	VT008646.GAL4@attP2	JT04082010L62Sum01
9410	VT021054.GAL4@attP2	JT04082010L56Sum01
9412	VT022119.GAL4@attP2	JT04082010L53Sum01
9413	VT049357.GAL4@attP2	JT04082010L50Sum01
9414	VT023795.GAL4@attP2	JT02082010L1Sum01
9416	VT061087.GAL4@attP2	JT02082010L6Sum01
9418	VT065130.GAL4@attP2	JT02082010L15Sum01
9420	VT062983.GAL4@attP2	JT04082010L3Sum01
9421	VT033949.GAL4@attP2	JT04082010L11Sum01
9423	VT021016.GAL4@attP2	JT04082010L16Sum01
9424	VT044961.GAL4@attP2	JT04082010L19Sum01
9425	VT008665.GAL4@attP2	JT04082010L21Sum01
9427	VT050732.GAL4@attP2	JT04082010L27Sum01
9428	VT020740.GAL4@attP2	JT04082010L29Sum01
9431	VT017789.GAL4@attP2	JT04082010L33Sum01
9433	VT026394.GAL4@attP2	JT04082010L36Sum01
9435	VT019750.GAL4@attP2	JT04082010L40Sum01
9438	VT019916.GAL4@attP2	JT04082010L44Sum01
9441	VT008480.GAL4@attP2	JT04082010L102Sum01
9442	VT007190.GAL4@attP2	JT04082010L105Sum01
9447	VT005300.GAL4@attP2	JT04082010L120Sum01
9448	VT007178.GAL4@attP2	JT04082010L122Sum01
9449	VT005328.GAL4@attP2	JT04082010L127Sum01
9450	VT005295.GAL4@attP2	JT04082010L130Sum01
9452	VT005298.GAL4@attP2	JT04082010L137Sum01
9454	VT002057.GAL4@attP2	JT04082010L139Sum01
9456	VT008656.GAL4@attP2	JT04082010L142Sum01
9457	VT004992.GAL4@attP2	JT04082010L145Sum01
9460	VT001218.GAL4@attP2	JT04082010L149Sum01
9462	VT012762.GAL4@attP2	JT04082010L154Sum01
9463	VT021015.GAL4@attP2	JT04082010L157Sum01
9474	VT006404.GAL4@attP2	JT021210L73Sum01
9475	VT017123.GAL4@attP2	JT181110L5Sum01
9487	VT058386.GAL4@attP2	JT171110L43Sum01
9488	VT055415.GAL4@attP2	JT171110L5Sum01
9492	VT046020.GAL4@attP2	JT171110L17Sum01
9494	VT056150.GAL4@attP2	JT171110L22Sum01
9495	VT050139.GAL4@attP2	JT021210L77Sum01
9498	VT008889.GAL4@attP2	JT021210L29Sum01
9500	VT004453.GAL4@attP2	JT021210L39Sum01
9501	VT004441.GAL4@attP2	JT021210L45Sum01
9503	VT004456.GAL4@attP2	JT021210L76Sum01
9506	VT007346.GAL4@attP2	JT021210L82Sum01
9509	VT062056.GAL4@attP2	JT021210L12Sum01
9512	VT057293.GAL4@attP2	JT021210L23Sum01
9515	VT061378.GAL4@attP2	JT021210L86Sum01
9516	VT032461.GAL4@attP2	JT171110L38Sum01
9517	VT045624.GAL4@attP2	JT171110L34Sum01
9646	VT050313.GAL4@attP2	TP10112601L31Sum01
9650	VT049347.GAL4@attP2	TP10112601L26Sum01
9651	VT049977.GAL4@attP2	TP10112601L25Sum01
9654	VT005524.GAL4@attP2	TP10112601L19Sum01
9655	VT038816.GAL4@attP2	TP10112601L16Sum01
9656	VT023812.GAL4@attP2	TP10112601L15Sum01
9658	VT029203.GAL4@attP2	TP10112601L11Sum01
9660	VT025799.GAL4@attP2	TP10112601L08Sum01
9661	VT027956.GAL4@attP2	TP10112601L06Sum01
9663	VT024101.GAL4@attP2	TP10112901L37Sum01
9664	VT046004.GAL4@attP2	TP10112901L35Sum01
9665	VT022227.GAL4@attP2	TP10112901L34Sum01
9668	VT022226.GAL4@attP2	TP10112901L31Sum01
9670	VT022243.GAL4@attP2	TP10112901L28Sum01
9675	VT002594.GAL4@attP2	TP10112901L23Sum01
9677	VT023749.GAL4@attP2	TP10112901L20Sum01
9678	VT021724.GAL4@attP2	TP10112901L18Sum01
9681	VT023815.GAL4@attP2	TP10112901L15Sum01
9685	VT063534.GAL4@attP2	TP10112901L09Sum01
9686	VT055385.GAL4@attP2	TP10112901L06Sum01
9687	VT058868.GAL4@attP2	TP10112901L05Sum01
9690	VT055391.GAL4@attP2	TP10112901L02Sum01
9694	VT059129.GAL4@attP2	TP10120101L22Sum01
9696	VT050309.GAL4@attP2	TP10120101L19Sum01
9697	VT039621.GAL4@attP2	TP10120101L18Sum01
9700	VT016273.GAL4@attP2	TP10120101L15Sum01
9703	VT016843.GAL4@attP2	TP10120101L11Sum01
9705	VT062098.GAL4@attP2	TP10120101L08Sum01
9708	VT062856.GAL4@attP2	TP10120101L04Sum01
9709	VT002027.GAL4@attP2	TP10120101L02Sum01
9711	VT049888.GAL4@attP2	TP10120601L41Sum01
9713	VT043180.GAL4@attP2	TP10120601L37Sum01
9716	VT059796.GAL4@attP2	TP10120601L33Sum01
9721	VT045671.GAL4@attP2	TP10120601L27Sum01
9723	VT058873.GAL4@attP2	TP10120601L24Sum01
9725	VT050298.GAL4@attP2	TP10120601L20Sum01
9727	VT049339.GAL4@attP2	TP10120601L17Sum01
9729	VT033004.GAL4@attP2	TP10120601L14Sum01
9730	VT046233.GAL4@attP2	TP10120601L10Sum01
9735	VT042565.GAL4@attP2	TP10120601L05Sum01
9744	VT059694.GAL4@attP2	TP10121501L08Sum01
9745	VT059776.GAL4@attP2	TP10121501L06Sum01
9749	VT059688.GAL4@attP2	TP10121501L01Sum01
9750	VT061725.GAL4@attP2	TP10121701L03Sum01
9751	VT041267.GAL4@attP2	TP10121701L04Sum01
9753	VT044369.GAL4@attP2	TP10121701L08Sum01
9755	VT039488.GAL4@attP2	TP10121701L11Sum01
9757	VT064826.GAL4@attP2	TP10121701L14Sum01
9760	VT064912.GAL4@attP2	TP10121701L18Sum01
9761	VT047058.GAL4@attP2	TP10121701L20Sum01
9762	VT061534.GAL4@attP2	TP10121701L21Sum01
9764	VT047755.GAL4@attP2	TP10121701L25Sum01
9766	VT043294.GAL4@attP2	TP10121701L27Sum01
9767	VT043709.GAL4@attP2	TP10121701L29Sum01
9773	VT012634.GAL4@attP2	TP10121701L36Sum01
9777	VT021791.GAL4@attP2	JT021210L35Sum01
9778	VT036983.GAL4@attP2	JT021210L1Sum01
9781	VT010665.GAL4@attP2	JT021210L14Sum01
9784	VT014716.GAL4@attP2	JT021210L17Sum01
9792	VT021795.GAL4@attP2	JT021210L41Sum01
9796	VT023747.GAL4@attP2	JT021210L51Sum01
9799	VT024026.GAL4@attP2	JT021210L55Sum01
9800	VT014467.GAL4@attP2	JT021210L6Sum01
9801	VT058024.GAL4@attP2	JT171110L13Sum01
9802	VT041889.GAL4@attP2	JT071210L42Sum01
9804	VT058382.GAL4@attP2	JT171110L41Sum01
9805	VT055797.GAL4@attP2	JT171110L42Sum01
9813	VT038782.GAL4@attP2	JT021210L62Sum01
9816	VT049344.GAL4@attP2	JT071210L1Sum01
9818	VT055402.GAL4@attP2	JT071210L6Sum01
9819	VT055077.GAL4@attP2	JT071210L9Sum01
9821	VT027957.GAL4@attP2	JT071210L12Sum01
9822	VT043370.GAL4@attP2	JT071210L13Sum01
9824	VT036784.GAL4@attP2	JT071210L16Sum01
9826	VT013666.GAL4@attP2	JT071210L20Sum01
9830	VT058704.GAL4@attP2	JT071210L24Sum01
9831	VT056647.GAL4@attP2	JT071210L28Sum01
9834	VT057338.GAL4@attP2	JT071210L34Sum01
9836	VT062493.GAL4@attP2	JT071210L38Sum01
9839	VT043777.GAL4@attP2	JT071210L48Sum01
9842	VT049124.GAL4@attP2	JT071210L52Sum01
9844	VT015789.GAL4@attP2	JT041110L21Sum01
9845	VT001432.GAL4@attP2	JT041110L10Sum01
9848	VT014788.GAL4@attP2	JT111110L24Sum01
9849	VT015834.GAL4@attP2	JT111110L29Sum01
9850	VT040566.GAL4@attP2	TP10122001L01Sum01
9853	VT037213.GAL4@attP2	TP10122001L05Sum01
9855	VT062967.GAL4@attP2	TP10122001L07Sum01
9857	VT049494.GAL4@attP2	TP10122001L10Sum01
9860	VT048142.GAL4@attP2	TP10122001L14Sum01
9864	VT048140.GAL4@attP2	TP10122001L19Sum01
9866	VT040978.GAL4@attP2	TP10122001L24Sum01
9867	VT040981.GAL4@attP2	TP10122001L25Sum01
9869	VT044847.GAL4@attP2	TP10122001L29Sum01
9871	VT044849.GAL4@attP2	TP10122001L32Sum01
9873	VT019078.GAL4@attP2	TP10122001L34Sum01
9877	VT028861.GAL4@attP2	JT281210R1GR1B1L1001
9878	VT033487.GAL4@attP2	JT151210L8Sum01
9879	VT032909.GAL4@attP2	JT151210L1Sum01
9880	VT032912.GAL4@attP2	JT151210L3Sum01
9884	VT024050.GAL4@attP2	JT151210L10Sum01
9887	VT024055.GAL4@attP2	JT151210L14Sum01
9891	VT029054.GAL4@attP2	JT151210L18Sum01
9893	VT027808.GAL4@attP2	JT151210L21Sum01
9896	VT035208.GAL4@attP2	JT151210L28Sum01
9898	VT038156.GAL4@attP2	JT151210L32Sum01
9900	VT032911.GAL4@attP2	JT161210L1Sum01
9901	VT029493.GAL4@attP2	JT161210L3Sum01
9903	VT045592.GAL4@attP2	JT161210L7Sum01
9904	VT044646.GAL4@attP2	JT161210L10Sum01
9906	VT045579.GAL4@attP2	JT161210L17Sum01
9908	VT045574.GAL4@attP2	JT161210L20Sum01
9911	VT046801.GAL4@attP2	JT161210L24Sum01
9913	VT043066.GAL4@attP2	JT091210L10Sum01
9914	VT021454.GAL4@attP2	JT091210L2Sum01
9916	VT021046.GAL4@attP2	JT091210L8Sum01
9919	VT048906.GAL4@attP2	JT091210L15Sum01
9920	VT055406.GAL4@attP2	JT091210L20Sum01
9922	VT063627.GAL4@attP2	JT091210L25Sum01
9924	VT056868.GAL4@attP2	JT091210L29Sum01
9925	VT041890.GAL4@attP2	JT091210L31Sum01
9926	VT062767.GAL4@attP2	JT091210L35Sum01
9928	VT040539.GAL4@attP2	TP10122101L02Sum01
9931	VT043697.GAL4@attP2	TP10122101L05Sum01
9933	VT040576.GAL4@attP2	TP10122101L08Sum01
9936	VT043707.GAL4@attP2	TP10122101L14Sum01
9937	VT034615.GAL4@attP2	TP10122101L16Sum01
9939	VT040972.GAL4@attP2	TP10122101L18Sum01
9941	VT031399.GAL4@attP2	TP10122101L21Sum01
9944	VT039565.GAL4@attP2	TP10122101L24Sum01
9952	VT045801.GAL4@attP2	TP10122101L30Sum01
9981	VT041424.GAL4@attP2	CM21122010L5Sum01
9982	VT026692.GAL4@attP2	CM21122010L46Sum01
9983	VT063301.GAL4@attP2	CM21122010L44Sum01
9984	VT048635.GAL4@attP2	CM21122010L36Sum01
9989	VT027954.GAL4@attP2	CM16072010R1GR1B1L0201
9993	VT008343.GAL4@attP2	CM16062010L5Sum01
9994	VT020715.GAL4@attP2	CM16062010L18Sum01
9995	VT008533.GAL4@attP2	CM16062010L11Sum01
10010	VT002218.GAL4@attP2	CM09082010R1GR1B1L1601
10011	VT008182.GAL4@attP2	CM09082010R1GR1B1L0801
10014	VT008659.GAL4@attP2	CM09082010R1GR1B1L0501
10015	VT043690.GAL4@attP2	CM09082010R1GR1B1L0301
10033	VT063642.GAL4@attP2	TP10122101L28Sum01
10039	VT026168.GAL4@attP2	TP10122901L06Sum01
10043	VT049502.GAL4@attP2	TP10122901L12Sum01
10044	VT025495.GAL4@attP2	TP10122901L16Sum01
10046	VT050220.GAL4@attP2	TP10122901L21Sum01
10047	VT050233.GAL4@attP2	TP10122901L23Sum01
10049	VT045793.GAL4@attP2	TP10122901L27Sum01
10051	VT033611.GAL4@attP2	TP10122901L29Sum01
10054	VT043653.GAL4@attP2	TP10122901L32Sum01
10057	VT044843.GAL4@attP2	TP10123001L01Sum01
10061	VT043670.GAL4@attP2	TP10123001L05Sum01
10064	VT048160.GAL4@attP2	TP10123001L09Sum01
10066	VT019062.GAL4@attP2	TP10123001L12Sum01
10067	VT043710.GAL4@attP2	TP10123001L13Sum01
10070	VT003280.GAL4@attP2	CM30032010L10Sum01
10071	VT006392.GAL4@attP2	CM29032010L29Sum01
10072	VT057469.GAL4@attP2	CM28012010L28Sum01
10073	VT000357.GAL4@attP2	CM28012010L24Sum01
10076	VT038822.GAL4@attP2	CM28012010L19Sum01
10077	VT014208.GAL4@attP2	CM27012010L25Sum01
10078	VT009847.GAL4@attP2	CM23022010L9Sum01
10079	VT012709.GAL4@attP2	CM23022010L3Sum01
10082	VT017421.GAL4@attP2	CM23022010L15Sum01
10083	VT020744.GAL4@attP2	CM23012010L4Sum01
10084	VT046099.GAL4@attP2	CM23012010L24Sum01
10085	VT039305.GAL4@attP2	CM23012010L20Sum01
10086	VT063546.GAL4@attP2	CM20032010L9Sum01
10087	VT015342.GAL4@attP2	CM20032010L6Sum01
10088	VT044833.GAL4@attP2	CM20032010L5Sum01
10090	VT012637.GAL4@attP2	CM20032010L22Sum01
10092	VT010666.GAL4@attP2	CM20032010L19Sum01
10095	VT006865.GAL4@attP2	CM20032010L15Sum01
10096	VT049355.GAL4@attP2	CM20032010L13Sum01
10097	VT020958.GAL4@attP2	CM20032010L11Sum01
10101	VT025782.GAL4@attP2	CM18022010R1GR1B1L0101
10102	VT024083.GAL4@attP2	CM18012010L15Sum01
10105	VT044958.GAL4@attP2	CM17042010L40Sum01
10109	VT029306.GAL4@attP2	CM17022010L2Sum01
10110	VT005523.GAL4@attP2	CM17022010L17Sum01
10111	VT028338.GAL4@attP2	CM17022010L14Sum01
10113	VT004465.GAL4@attP2	CM16032010L25Sum01
10114	VT049479.GAL4@attP2	CM16032010L22Sum01
10115	VT049481.GAL4@attP2	CM16032010L21Sum01
10117	VT012300.GAL4@attP2	CM16032010L1Sum01
10118	VT026830.GAL4@attP2	CM16032010L16Sum01
10119	VT040052.GAL4@attP2	CM16032010L13Sum01
10120	VT007344.GAL4@attP2	CM16012010L17Sum01
10121	VT042007.GAL4@attP2	CM15052010L5Sum01
10122	VT016255.GAL4@attP2	CM15052010L53Sum01
10124	VT017247.GAL4@attP2	CM15052010L50Sum01
10126	VT016114.GAL4@attP2	CM15052010L43Sum01
10127	VT004437.GAL4@attP2	CM15052010L42Sum01
10129	VT003376.GAL4@attP2	CM15052010L38Sum01
10131	VT002857.GAL4@attP2	CM30032010L21Sum01
10132	VT049120.GAL4@attP2	CM30032010L16Sum01
10134	VT050734.GAL4@attP2	CM30032010L12Sum01
10135	VT058998.GAL4@attP2	CM29032010L18Sum01
10136	VT043167.GAL4@attP2	CM29032010L15Sum01
10137	VT048860.GAL4@attP2	CM29032010L12Sum01
10139	VT044166.GAL4@attP2	CM29032010L07Sum01
10140	VT033295.GAL4@attP2	CM29032010L03Sum01
10148	VT025945.GAL4@attP2	JT281210R1GR1B1L0601
10157	VT008191.GAL4@attP2	DL20100721L18Sum01
10167	VT025594.GAL4@attP2	DL20100721L11Sum01
10170	VT002458.GAL4@attP2	DL20100721L13Sum01
10171	VT014718.GAL4@attP2	DL20100721L27Sum01
10172	VT055398.GAL4@attP2	DL20100721L33Sum01
10173	VT025783.GAL4@attP2	DL20100721L35Sum01
10174	VT016266.GAL4@attP2	DL20100721L40Sum01
10175	VT012286.GAL4@attP2	DL20100721L47Sum01
10176	VT025801.GAL4@attP2	DL20100721L49Sum01
10177	VT032275.GAL4@attP2	DL20100721L53Sum01
10178	VT039047.GAL4@attP2	DL20100721L57Sum01
10180	VT001217.GAL4@attP2	DL20100721L60Sum01
10182	VT058968.GAL4@attP2	TP11011201L11Sum01
10184	VT050384.GAL4@attP2	TP11011201L14Sum01
10187	VT061484.GAL4@attP2	TP11011201L17Sum01
10188	VT022245.GAL4@attP2	TP11011201L23Sum01
10190	VT034564.GAL4@attP2	TP11011201L26Sum01
10195	VT044122.GAL4@attP2	TP11011201L31Sum01
10196	VT031409.GAL4@attP2	TP11011201L33Sum01
10202	VT058997.GAL4@attP2	CM15052010L26Sum01
10203	VT017419.GAL4@attP2	CM09022010L11Sum01
10204	VT015787.GAL4@attP2	CM06022010L7Sum01
10205	VT057470.GAL4@attP2	CM06022010L18Sum01
10207	VT045996.GAL4@attP2	CM10042010L24Sum01
10212	VT040348.GAL4@attP2	CM10042010L6Sum01
10213	VT014702.GAL4@attP2	CM16012010L11Sum01
10215	VT047168.GAL4@attP2	CM15052010L2Sum01
10216	VT047163.GAL4@attP2	CM15052010L29Sum01
10218	VT036269.GAL4@attP2	CM15012010L11Sum001
10220	VT057349.GAL4@attP2	CM17042010L23Sum01
10221	VT047148.GAL4@attP2	CM17042010L20Sum01
10222	VT042000.GAL4@attP2	CM17042010L13Sum01
10225	VT048859.GAL4@attP2	CM18012010L1Sum01
10226	VT023565.GAL4@attP2	CM18012010L10Sum01
10227	VT058699.GAL4@attP2	CM17042010L28Sum01
10228	VT028545.GAL4@attP2	CM18012010L13Sum01
10233	VT023950.GAL4@attP2	CM18012010L4Sum01
10235	VT003382.GAL4@attP2	CM21012010L26Sum01
10237	VT061213.GAL4@attP2	CM21012010L22Sum01
10241	VT007079.GAL4@attP2	CM23012010L17Sum01
10242	VT001605.GAL4@attP2	CM23012010L10Sum01
10245	VT062489.GAL4@attP2	TP11011401L01Sum01
10247	VT028511.GAL4@attP2	TP11011401L05Sum01
10251	VT061517.GAL4@attP2	TP11011401L09Sum01
10253	VT036980.GAL4@attP2	TP11011401L12Sum01
10257	VT021042.GAL4@attP2	TP11011401L16Sum01
10259	VT041791.GAL4@attP2	TP11011401L19Sum01
10260	VT063106.GAL4@attP2	TP11011401L21Sum01
10261	VT032722.GAL4@attP2	TP11011401L22Sum01
10265	VT045265.GAL4@attP2	TP11011401L26Sum01
10266	VT042757.GAL4@attP2	TP11011401L30Sum01
10267	VT049025.GAL4@attP2	TP11011401L31Sum01
10269	VT001214.GAL4@attP2	DL20100713L29Sum01
10270	VT010667.GAL4@attP2	DL20100712L2Sum01
10271	VT012766.GAL4@attP2	DL20100712L9Sum01
10273	VT019726.GAL4@attP2	DL20100712L18Sum01
10274	VT026340.GAL4@attP2	DL20100712L21Sum01
10275	VT002053.GAL4@attP2	DL20100712L25Sum01
10278	VT006197.GAL4@attP2	DL20100712L29Sum01
10279	VT013452.GAL4@attP2	DL20100712L36Sum01
10280	VT011139.GAL4@attP2	DL20100712L40Sum01
10281	VT023808.GAL4@attP2	DL20100712L42Sum01
10285	VT015792.GAL4@attP2	DL20100712L47Sum01
10286	VT000129.GAL4@attP2	DL20100712L55Sum01
10294	VT038335.GAL4@attP2	CM28012010L8Sum01
10295	VT038448.GAL4@attP2	CM28012010L12Sum01
10296	VT044101.GAL4@attP2	CM28012010L14Sum01
10297	VT040350.GAL4@attP2	CM17012010L14Sum01
10298	VT061714.GAL4@attP2	CM17012010L16Sum01
10299	VT007770.GAL4@attP2	CM17012010L31Sum01
10300	VT046778.GAL4@attP2	CM17012010L61Sum01
10301	VT026002.GAL4@attP2	CM17012010L67Sum01
10302	VT015434.GAL4@attP2	CM17012010L68Sum01
10303	VT007764.GAL4@attP2	CM18012011L1Sum01
10304	VT008179.GAL4@attP2	CM18012011L28Sum01
10305	VT043155.GAL4@attP2	CM15052010L11Sum01
10306	VT043090.GAL4@attP2	CM15052010L13Sum01
10308	VT043143.GAL4@attP2	CM15052010L17Sum01
10309	VT029577.GAL4@attP2	CM15052010L18Sum01
10311	VT008539.GAL4@attP2	CM11012010L32Sum01
10312	VT025967.GAL4@attP2	CM11032010L13Sum01
10314	VT063959.GAL4@attP2	CM11032010L18Sum01
10315	VT050405.GAL4@attP2	CM11032010L26Sum01
10317	VT016460.GAL4@attP2	CM10042010L21Sum01
10318	VT019761.GAL4@attP2	CM10042010L2Sum01
10319	VT015782.GAL4@attP2	CM10042010L30Sum01
10320	VT047971.GAL4@attP2	CM10042010L33Sum01
10321	VT038792.GAL4@attP2	CM11012010L24Sum01
10322	VT040042.GAL4@attP2	CM10042010L15Sum01
10329	VT002226.GAL4@attP2	CM23012010L9Sum01
10330	VT041044.GAL4@attP2	CM23022010L19Sum01
10331	VT057018.GAL4@attP2	CM27012010L22Sum01
10341	VT043686.GAL4@attP2	CM17012010L48Sum01
10347	VT033233.GAL4@attP2	CM27012010L28Sum01
10350	VT046799.GAL4@attP2	CM18012011L7Sum01
10351	VT008443.GAL4@attP2	DL201000324L702
10352	VT021420.GAL4@attP2	DL201000324L202
10355	VT013877.GAL4@attP2	DL201000901R1GR1B1L4301
10356	VT009947.GAL4@attP2	DL201000901L5Sum01
10357	VT008652.GAL4@attP2	DL201000901R1GR1B1L1001
10359	VT008816.GAL4@attP2	DL201000901R1GR1B1L1401
10360	VT014424.GAL4@attP2	DL201000901R1GR1B1L2101
10362	VT017382.GAL4@attP2	DL201000901R1GR1B1L3301
10363	VT010000.GAL4@attP2	DL201000901R1GR1B1L3701
10366	VT008172.GAL4@attP2	DL20100329L4602
10367	VT007349.GAL4@attP2	DL2010031701L7Sum02
10368	VT007843.GAL4@attP2	DL2010031701L9Sum02
10370	VT008457.GAL4@attP2	DL2010031701L18Sum02
10371	VT006391.GAL4@attP2	DL2010031701L21Sum02
10373	VT016613.GAL4@attP2	DL20100322L302
10374	VT009950.GAL4@attP2	DL20100322L502
10376	VT000926.GAL4@attP2	DL20100329L2Sum02
10378	VT043084.GAL4@attP2	DL20100329L4Sum02
10380	VT057292.GAL4@attP2	DL20100329L14Sum02
10381	VT063643.GAL4@attP2	DL20100329L15Sum02
10383	VT014206.GAL4@attP2	DL20100329L28Sum02
10384	VT056448.GAL4@attP2	DL20100329L32Sum02
10385	VT008973.GAL4@attP2	DL20100329L33Sum02
10386	VT001597.GAL4@attP2	DL20100329L37Sum02
10391	VT010258.GAL4@attP2	DL2010032201L7Sum02
10392	VT043168.GAL4@attP2	DL2010032201L28Sum02
10393	VT008885.GAL4@attP2	DL2010032201L19Sum02
10394	VT008658.GAL4@attP2	DL2010032201L4602
10396	VT012408.GAL4@attP2	DL20100408L6Sum02
10398	VT017652.GAL4@attP2	DL20100408L8Sum02
10399	VT064887.GAL4@attP2	DL20100408L29Sum02
10400	VT000770.GAL4@attP2	DL20100408L36Sum02
10401	VT007074.GAL4@attP2	DL20100408L41Sum02
10402	VT064511.GAL4@attP2	DL20100408L44Sum02
10403	VT057274.GAL4@attP2	DL20100408L6202
10405	VT007072.GAL4@attP2	DL20100408L5402
10407	VT043782.GAL4@attP2	DL20100412L2Sum02
10408	VT040048.GAL4@attP2	DL20100412L5Sum02
10409	VT043164.GAL4@attP2	DL20100412L11Sum02
10410	VT059001.GAL4@attP2	DL20100412L28Sum02
10411	VT016258.GAL4@attP2	DL20100412L32Sum02
10412	VT007846.GAL4@attP2	DL20100412L39Sum02
10413	VT017663.GAL4@attP2	DL20100420L8Sum01
10418	VT018653.GAL4@attP2	DL2010041301L3Sum02
10420	VT016245.GAL4@attP2	DL2010041301L16Sum02
10424	VT006199.GAL4@attP2	DL20100421R1GR1B1L2502
10425	VT010664.GAL4@attP2	DL20100421R1GR1B1L4702
10428	VT044171.GAL4@attP2	DL20100421R1GR1B1L3702
10430	VT055834.GAL4@attP2	DL20100421R1GR1B1L4102
10433	VT023800.GAL4@attP2	DL20100421R1GR1B1L5102
10434	VT017791.GAL4@attP2	DL2010042802L9Sum02
10435	VT029310.GAL4@attP2	DL20100421L7Sum02
10436	VT026655.GAL4@attP2	DL20100421L12Sum02
10438	VT016117.GAL4@attP2	DL2010042802L4Sum02
10440	VT019351.GAL4@attP2	DL20100420L10Sum01
10441	VT038204.GAL4@attP2	DL20100420L20Sum01
10442	VT049117.GAL4@attP2	DL20100420L14Sum01
10443	VT010275.GAL4@attP2	DL2010041301L19Sum02
10444	VT044969.GAL4@attP2	DL2010041301L23Sum02
10447	VT049126.GAL4@attP2	DL2010041301L30Sum02
10448	VT007339.GAL4@attP2	DL2010041301L42Sum02
10449	VT040747.GAL4@attP2	DL2010041301L51Sum02
10451	VT002213.GAL4@attP2	DL2010041301L57Sum02
10460	VT034631.GAL4@attP2	YW10032201L1Sum01
10463	VT033647.GAL4@attP2	YW10040301L15Sum01
10480	VT050671.GAL4@attP2	YW09101701L7Sum01
10481	VT049348.GAL4@attP2	YW09101701L4Sum01
10482	VT050279.GAL4@attP2	YW09101701L3Sum01
10484	VT021536.GAL4@attP2	YW09101701L12Sum01
10486	VT050273.GAL4@attP2	YW09101601L8Sum01
10487	VT049139.GAL4@attP2	YW09101601L6Sum01
10488	VT055897.GAL4@attP2	YW09101601L2Sum01
10490	VT041432.GAL4@attP2	YW09101003L4Sum01
10491	VT058551.GAL4@attP2	YW09101003L15Sum01
10492	VT058554.GAL4@attP2	YW09101003L12Sum01
10493	VT045783.GAL4@attP2	YW09101002L7Sum01
10494	VT064575.GAL4@attP2	YW09101002L4Sum01
10495	VT049497.GAL4@attP2	YW09101002L3Sum01
10496	VT040584.GAL4@attP2	YW09101001L9Sum01
10497	VT040599.GAL4@attP2	YW09101001L4Sum01
10498	VT040587.GAL4@attP2	YW09101001L28Sum01
10499	VT031567.GAL4@attP2	YW09101001L27Sum01
10500	VT049486.GAL4@attP2	YW09101001L21Sum01
10501	VT064566.GAL4@attP2	YW09101001L1Sum01
10503	VT064570.GAL4@attP2	YW09101001L17Sum01
10505	VT040353.GAL4@attP2	YW09093001L38Sum01
10506	VT041893.GAL4@attP2	YW09093001L32Sum01
10508	VT019718.GAL4@attP2	YW09093001L24Sum01
10509	VT016371.GAL4@attP2	YW09093001L21Sum01
10510	VT030868.GAL4@attP2	YW09093001L18Sum01
10512	VT019579.GAL4@attP2	YW09092703L8Sum01
10513	VT044028.GAL4@attP2	YW09092702L8Sum01
10515	VT025935.GAL4@attP2	YW09092702L19Sum01
10516	VT017250.GAL4@attP2	YW09092702L18Sum01
10518	VT039308.GAL4@attP2	YW09092701L8Sum01
10521	VT017258.GAL4@attP2	YW09092701L23Sum01
10522	VT048567.GAL4@attP2	YW09092701L21Sum01
10525	VT017662.GAL4@attP2	YW09092701L18Sum01
10527	VT002224.GAL4@attP2	YW09092701L11Sum01
10528	VT004439.GAL4@attP2	YW09092401L9Sum01
10530	VT064562.GAL4@attP2	YW09092401L5Sum01
10532	VT014709.GAL4@attP2	YW09092401L35Sum01
10533	VT036266.GAL4@attP2	YW09092401L32Sum01
10535	VT040017.GAL4@attP2	YW09092401L2Sum01
10536	VT019835.GAL4@attP2	YW09092401L27Sum01
10537	VT001599.GAL4@attP2	YW09092401L26Sum01
10540	VT001592.GAL4@attP2	YW09092401L22Sum01
10541	VT050239.GAL4@attP2	YW09092401L20Sum01
10545	VT040004.GAL4@attP2	YW09092401L15Sum01
10547	VT045156.GAL4@attP2	YW09092401L11Sum01
10549	VT019074.GAL4@attP2	YW09092103L24Sum01
10555	VT028198.GAL4@attP2	TP11011701L02Sum01
10558	VT030557.GAL4@attP2	TP11011701L05Sum01
10561	VT029755.GAL4@attP2	TP11011701L08Sum01
10564	VT043645.GAL4@attP2	TP11011701L11Sum01
10566	VT022238.GAL4@attP2	TP11011701L13Sum01
10571	VT063567.GAL4@attP2	TP11011701L18Sum01
10572	VT021842.GAL4@attP2	TP11011701L19Sum01
10576	VT063359.GAL4@attP2	TP11011701L24Sum01
10577	VT041376.GAL4@attP2	TP11011701L26Sum01
10579	VT045288.GAL4@attP2	TP11012401L01Sum01
10581	VT026841.GAL4@attP2	TP11012401L03Sum01
10583	VT018574.GAL4@attP2	TP11012401L05Sum01
10585	VT029813.GAL4@attP2	TP11012401L07Sum01
10588	VT048935.GAL4@attP2	TP11012401L10Sum01
10591	VT042788.GAL4@attP2	TP11012401L13Sum01
10593	VT042746.GAL4@attP2	TP11012401L16Sum01
10596	VT054915.GAL4@attP2	TP11012401L20Sum01
10598	VT039469.GAL4@attP2	TP11012401L22Sum01
10600	VT001095.GAL4@attP2	TP11012401L24Sum01
10602	VT046095.GAL4@attP2	TP11012401L27Sum01
10604	VT048918.GAL4@attP2	TP11012401L31Sum01
10619	VT040580.GAL4@attP2	YW10031801L2Sum01
10620	VT043662.GAL4@attP2	YW10031801L11Sum01
10637	VT000456.GAL4@attP2	Lasz11L1Sum01
10639	VT000463.GAL4@attP2	Lasz11L5Sum01
10640	VT000447.GAL4@attP2	Lasz11L8Sum01
10645	VT063703.GAL4@attP2	YW09102701L19Sum01
10649	VT051885.GAL4@attP2	YW09103101L10Sum01
10651	VT022314.GAL4@attP2	YW09103101L7Sum01
10652	VT040544.GAL4@attP2	YW10011501L14Sum01
10654	VT016797.GAL4@attP2	DL20100913L7Sum01
10655	VT016029.GAL4@attP2	DL20100913L4Sum01
10656	VT020614.GAL4@attP2	DL20100913L14Sum01
10658	VT019911.GAL4@attP2	DL20100913L26Sum01
10660	VT020605.GAL4@attP2	DL20100913L31Sum01
10661	VT019900.GAL4@attP2	DL20100913L34Sum01
10662	VT018278.GAL4@attP2	DL20100913L38Sum01
10666	VT013533.GAL4@attP2	DL20100906L8Sum01
10667	VT009842.GAL4@attP2	DL20100906L10Sum01
10669	VT014724.GAL4@attP2	DL20100906L15Sum01
10670	VT012327.GAL4@attP2	DL20100906L22Sum01
10673	VT013592.GAL4@attP2	DL20100906L25Sum01
10677	VT006202.GAL4@attP2	DL20100906L31Sum01
10680	VT010063.GAL4@attP2	DL20100906L36Sum01
10681	VT013502.GAL4@attP2	DL20100906L42Sum01
10682	VT043924.GAL4@attP2	DL20100906L49Sum01
10684	VT019648.GAL4@attP2	DL20100921L12Sum01
10687	VT016968.GAL4@attP2	DL20100921L21Sum01
10688	VT016847.GAL4@attP2	DL20100921L26Sum01
10689	VT019899.GAL4@attP2	DL20100921R1GR1B1L3201
10691	VT015991.GAL4@attP2	DL20100921R1GR1B1L3501
10692	VT001424.GAL4@attP2	Lasz11L14Sum01
10693	VT023834.GAL4@attP2	Lasz11L10Sum01
10694	VT023554.GAL4@attP2	Lasz11L19Sum01
10695	VT019070.GAL4@attP2	YW10011501L19Sum01
10696	VT040549.GAL4@attP2	YW10012001L3Sum01
10697	VT034626.GAL4@attP2	YW10012201L4Sum01
10699	VT032699.GAL4@attP2	Laszlo2L10Sum01
10701	VT043899.GAL4@attP2	Laszlo2L12Sum01
10702	VT045106.GAL4@attP2	Laszlo2L33Sum01
10703	VT042494.GAL4@attP2	Laszlo2L35Sum01
10706	VT002859.GAL4@attP2	Laszlo2L38Sum01
10708	VT006406.GAL4@attP2	Laszlo2L42Sum01
10712	VT004423.GAL4@attP2	Laszlo2L14Sum01
10714	VT002844.GAL4@attP2	Laszlo2L18Sum01
10715	VT032979.GAL4@attP2	Laszlo2L1Sum01
10716	VT027740.GAL4@attP2	Laszlo2L22Sum01
10717	VT027736.GAL4@attP2	Laszlo2L26Sum01
10718	VT002031.GAL4@attP2	Laszlo2L27Sum01
10720	VT046395.GAL4@attP2	Laszlo2L30Sum01
10722	VT026664.GAL4@attP2	YW09103101L12Sum01
10724	VT034622.GAL4@attP2	YW10011501L21Sum01
10726	VT019077.GAL4@attP2	YW10011501L23Sum01
10728	VT040573.GAL4@attP2	YW10020201L14Sum01
10733	VT040572.GAL4@attP2	YW10012901L6Sum01
10734	VT002996.GAL4@attP2	YW10020201L11Sum01
10735	VT008681.GAL4@attP2	Lasz6L60Sum01
10736	VT033920.GAL4@attP2	Lasz5L8Sum01
10738	VT043390.GAL4@attP2	Lasz5L6Sum01
10742	VT063214.GAL4@attP2	Lasz5L31Sum01
10743	VT037588.GAL4@attP2	Lasz5L30Sum01
10744	VT000275.GAL4@attP2	Lasz5L2Sum01
10745	VT032350.GAL4@attP2	Lasz5L29Sum01
10747	VT006487.GAL4@attP2	Lasz5L25Sum01
10748	VT041832.GAL4@attP2	Lasz5L22Sum01
10750	VT046838.GAL4@attP2	Lasz5L20Sum01
10752	VT063207.GAL4@attP2	Lasz5L17Sum01
10753	VT039769.GAL4@attP2	Lasz5L14Sum01
10755	VT051454.GAL4@attP2	Lasz5L12Sum01
10757	VT063856.GAL4@attP2	Lasz6L39Sum01
10758	VT016271.GAL4@attP2	Lasz6L40Sum01
10760	VT029782.GAL4@attP2	Lasz6L45Sum01
10761	VT012764.GAL4@attP2	Lasz6L50Sum01
10762	VT012754.GAL4@attP2	Lasz6L56Sum01
10763	VT029779.GAL4@attP2	Lasz6L63Sum01
10765	VT059429.GAL4@attP2	Lasz6L68Sum01
10766	VT039465.GAL4@attP2	Lasz6L69Sum01
10767	VT047643.GAL4@attP2	Lasz6L71Sum01
10768	VT050378.GAL4@attP2	Lasz6L73Sum01
10769	VT044116.GAL4@attP2	Laszlo2L21Sum01
10771	VT029977.GAL4@attP2	Laszlo3B1001
10773	VT037080.GAL4@attP2	Laszlo3B1301
10775	VT061887.GAL4@attP2	Laszlo3B1801
10776	VT030607.GAL4@attP2	Laszlo3B101
10777	VT047640.GAL4@attP2	Laszlo3B2201
10779	VT004996.GAL4@attP2	Laszlo3B2501
10780	VT034494.GAL4@attP2	Laszlo3B2701
10781	VT021426.GAL4@attP2	Laszlo3B3001
10783	VT041293.GAL4@attP2	Laszlo3B601
10787	VT007401.GAL4@attP2	Laszlo3B3401
10788	VT039962.GAL4@attP2	DL20100420L2Sum01
10789	VT012714.GAL4@attP2	DL2010041301L7Sum02
10790	VT025947.GAL4@attP2	DL2010041301L66Sum02
10791	VT041887.GAL4@attP2	DL2010041301L64Sum02
10793	VT048864.GAL4@attP2	DL2010041301L61Sum02
10795	VT020041.GAL4@attP2	DL2010041301L50Sum02
10796	VT001434.GAL4@attP2	DL2010041301L72Sum02
10798	VT043620.GAL4@attP2	DL20100506L21Sum02
10799	VT047882.GAL4@attP2	DL20100506L28Sum02
10800	VT026991.GAL4@attP2	DL20100506L32Sum02
10802	VT049238.GAL4@attP2	DL20100506L35Sum02
10803	VT008537.GAL4@attP2	DL20100506L41Sum02
10804	VT041696.GAL4@attP2	DL20100506L43Sum02
10808	VT007357.GAL4@attP2	DL20100506L5Sum02
10811	VT063949.GAL4@attP2	DL20100506L9Sum02
10812	VT012771.GAL4@attP2	DL20100701L30Sum01
10814	VT021087.GAL4@attP2	DL20100701L36Sum01
10815	VT015117.GAL4@attP2	DL20100701L37Sum01
10818	VT012433.GAL4@attP2	DL20100408L21Sum02
10820	VT016270.GAL4@attP2	DL20100408L17Sum02
10821	VT000823.GAL4@attP2	DL20100408L50Sum02
10822	VT042002.GAL4@attP2	DL20100510R1GR1B1L5001
10823	VT027170.GAL4@attP2	DL20100510R1GR1B1L4901
10825	VT047164.GAL4@attP2	DL20100510R1GR1B1L4501
10827	VT044108.GAL4@attP2	DL20100510R1GR1B1L3901
10830	VT061370.GAL4@attP2	DL20100510L8Sum01
10831	VT043793.GAL4@attP2	DL20100510L34Sum01
10832	VT059224.GAL4@attP2	DL20100510L23Sum01
10833	VT047171.GAL4@attP2	DL20100519R1GR1B1L4401
10834	VT026700.GAL4@attP2	DL20100519L41Sum01
10835	VT059775.GAL4@attP2	DL20100519L34Sum01
10836	VT057248.GAL4@attP2	DL20100519L27Sum01
10837	VT040016.GAL4@attP2	DL20100519L22Sum01
10839	VT005008.GAL4@attP2	DL20100519L14Sum01
10840	VT033234.GAL4@attP2	DL20100527L42Sum01
10841	VT047974.GAL4@attP2	DL20100527L41Sum01
10842	VT063557.GAL4@attP2	DL20100527L29Sum01
10844	VT049373.GAL4@attP2	DL20100527L26Sum01
10845	VT008170.GAL4@attP2	DL20100527L24Sum01
10846	VT040027.GAL4@attP2	DL20100527L20Sum01
10849	VT026993.GAL4@attP2	DL20100527L16Sum01
10851	VT021762.GAL4@attP2	DL20100831L13Sum01
10853	VT022109.GAL4@attP2	DL20100831L19Sum01
10854	VT019345.GAL4@attP2	DL20100831L23Sum01
10855	VT021771.GAL4@attP2	DL20100831L6Sum01
10856	VT020839.GAL4@attP2	DL20100831L9Sum01
10857	VT058568.GAL4@attP2	DL20100921L2Sum01
10859	VT058569.GAL4@attP2	DL20100921L5Sum01
10861	VT061470.GAL4@attP2	DL20100921L9Sum01
10862	VT023564.GAL4@attP2	DL20100331L56Sum02
10865	VT039997.GAL4@attP2	DL20100331L59Sum02
10866	VT012446.GAL4@attP2	DL20100331L5Sum02
10868	VT017243.GAL4@attP2	DL20100331L8Sum02
10870	VT016256.GAL4@attP2	DL20100331L11Sum02
10871	VT044164.GAL4@attP2	DL20100331L17Sum02
10873	VT062975.GAL4@attP2	DL20100331L22Sum02
10874	VT043157.GAL4@attP2	DL20100331L24Sum02
10875	VT016682.GAL4@attP2	DL20100331L28Sum02
10876	VT007080.GAL4@attP2	DL20100331L35Sum02
10877	VT007845.GAL4@attP2	DL20100331L39Sum02
10880	VT012603.GAL4@attP2	DL20100331L46Sum02
10883	VT062445.GAL4@attP2	DL20100812L13Sum02
10884	VT012301.GAL4@attP2	DL20100812L3Sum02
10888	VT009834.GAL4@attP2	DL20100803L13Sum01
10893	VT038439.GAL4@attP2	DL20100803L39Sum01
10895	VT012319.GAL4@attP2	DL20100803L44Sum01
10896	VT007069.GAL4@attP2	DL20100803L47Sum01
10899	VT008675.GAL4@attP2	DL20100726L3Sum01
10900	VT017667.GAL4@attP2	DL20100726L9Sum01
10903	VT028345.GAL4@attP2	DL20100726L17Sum01
10905	VT022018.GAL4@attP2	DL20100726L11Sum01
10907	VT015784.GAL4@attP2	DL2010072202L10Sum01
10908	VT002427.GAL4@attP2	DL2010072202L11Sum01
10909	VT001497.GAL4@attP2	DL2010072202L1401
10910	VT017262.GAL4@attP2	DL2010072202L1Sum01
10913	VT027941.GAL4@attP2	DL20100722L10Sum01
10918	VT001887.GAL4@attP2	DL20100722L18Sum01
10921	VT002481.GAL4@attP2	DL20100722L3Sum01
10922	VT000812.GAL4@attP2	DL20100722L4Sum01
10925	VT029030.GAL4@attP2	DL20100713L38Sum01
10927	VT014490.GAL4@attP2	DL20100713R1GR1B1L4501
10929	VT021451.GAL4@attP2	DL20100713R1GR1B1L4801
10930	VT025600.GAL4@attP2	DL20100713R1GR1B1L5101
10931	VT024598.GAL4@attP2	DL20100713R1GR1B1L5501
10935	VT037815.GAL4@attP2	TP11012801L02Sum01
10937	VT030170.GAL4@attP2	TP11012801L04Sum01
10940	VT056783.GAL4@attP2	TP11012801L07Sum01
10941	VT039431.GAL4@attP2	TP11012801L10Sum01
10946	VT063538.GAL4@attP2	TP11012801L15Sum01
10947	VT027702.GAL4@attP2	TP11012801L16Sum01
10950	VT015155.GAL4@attP2	TP11012801L19Sum01
10952	VT015180.GAL4@attP2	TP11012801L22Sum01
10957	VT006821.GAL4@attP2	TP11012801L27Sum01
10958	VT045284.GAL4@attP2	TP11012801L28Sum01
10960	VT043898.GAL4@attP2	TP11012801L30Sum01
10962	VT050251.GAL4@attP2	TP11012801L33Sum01
10965	VT019016.GAL4@attP2	TP11012801L37Sum01
10975	VT017650.GAL4@attP2	TP11013101L02Sum01
10976	VT061387.GAL4@attP2	TP11013101L05Sum01
10977	VT042491.GAL4@attP2	TP11013101L08Sum01
10978	VT038778.GAL4@attP2	TP11013101L09Sum01
10982	VT040579.GAL4@attP2	TP11013101L13Sum01
10987	VT059097.GAL4@attP2	TP11013101L18Sum01
10988	VT012636.GAL4@attP2	TP11013101L19Sum01
10992	VT007341.GAL4@attP2	TP11013101L26Sum01
10993	VT043654.GAL4@attP2	TP11013101L27Sum01
10995	VT033622.GAL4@attP2	TP11013101L30Sum01
10998	VT014605.GAL4@attP2	TP11013101L33Sum01
11000	VT014660.GAL4@attP2	TP11020301L01Sum01
11004	VT054800.GAL4@attP2	TP11020301L07Sum01
11007	VT017559.GAL4@attP2	TP11020301L11Sum01
11009	VT019840.GAL4@attP2	TP11020301L14Sum01
11011	VT014978.GAL4@attP2	TP11020301L17Sum01
11013	VT043292.GAL4@attP2	TP11020301L19Sum01
11015	VT014663.GAL4@attP2	TP11020301L22Sum01
11017	VT037216.GAL4@attP2	TP11020301L24Sum01
11019	VT059226.GAL4@attP2	TP11013101L22Sum01
11024	VT038449.GAL4@attP2	TP11020701L04Sum01
11028	VT006544.GAL4@attP2	TP11020701L08Sum01
11030	VT040554.GAL4@attP2	TP11020701L10Sum01
11033	VT056454.GAL4@attP2	TP11020701L13Sum01
11036	VT014610.GAL4@attP2	TP11020701L17Sum01
11037	VT014643.GAL4@attP2	TP11020701L19Sum01
11040	VT013947.GAL4@attP2	TP11020701L23Sum01
11042	VT007687.GAL4@attP2	TP11020701L25Sum01
11046	VT062965.GAL4@attP2	TP11020701L30Sum01
11047	VT016426.GAL4@attP2	TP11020701L32Sum01
11048	VT034623.GAL4@attP2	TP11020701L34Sum01
11049	VT008908.GAL4@attP2	TP11020701L37Sum01
11052	VT007358.GAL4@attP2	TP11020701L40Sum01
11054	VT006480.GAL4@attP2	TP11020701L42Sum01
11056	VT017790.GAL4@attP2	Lasz07L1601
11057	VT018146.GAL4@attP2	Lasz07L2201
11059	VT018492.GAL4@attP2	Lasz07L1001
11061	VT022009.GAL4@attP2	Lasz07L601
11062	VT022241.GAL4@attP2	Lasz07L0201
11063	VT026652.GAL4@attP2	Lasz07L1901
11065	VT026654.GAL4@attP2	Lasz07L1701
11066	VT029588.GAL4@attP2	Lasz07L2801
11067	VT029807.GAL4@attP2	Lasz07L301
11069	VT007768.GAL4@attP2	Lasz07L2401
11453	VT012989.GAL4@attP2	Lasz08L3001
11455	VT026646.GAL4@attP2	Lasz08L3301
11456	VT026651.GAL4@attP2	Lasz08L3401
11459	VT029595.GAL4@attP2	Lasz08L3701
11460	VT045150.GAL4@attP2	Lasz08L4001
11461	VT040550.GAL4@attP2	Lasz08L4301
11464	VT032997.GAL4@attP2	Lasz08L4801
11465	VT045796.GAL4@attP2	Lasz08L5001
11466	VT033607.GAL4@attP2	Lasz08L5501
11467	VT038447.GAL4@attP2	Lasz08L5601
11469	VT018691.GAL4@attP2	Lasz08L5801
11473	VT059458.GAL4@attP2	TP11021101L03Sum01
11475	VT045282.GAL4@attP2	TP11021101L05Sum01
11477	VT018651.GAL4@attP2	TP11021101L08Sum01
11479	VT011173.GAL4@attP2	TP11021101L10Sum01
11481	VT012411.GAL4@attP2	TP11021101L13Sum01
11484	VT037804.GAL4@attP2	TP11021101L16Sum01
11487	VT049350.GAL4@attP2	TP11021101L19Sum01
11490	VT043546.GAL4@attP2	TP11021101L22Sum01
11493	VT017018.GAL4@attP2	TP11021101L25Sum01
11495	VT006474.GAL4@attP2	TP11021101L28Sum01
11498	VT017019.GAL4@attP2	TP11021101L31Sum01
11500	VT063222.GAL4@attP2	TP11021101L35Sum01
11553	VT009667.GAL4@attP2	TP11021801L02Sum01
11555	VT029398.GAL4@attP2	TP11021801L04Sum01
11557	VT042837.GAL4@attP2	TP11021801L06Sum01
11560	VT006429.GAL4@attP2	TP11021801L10Sum01
11562	VT058197.GAL4@attP2	TP11021801L12Sum01
11564	VT050184.GAL4@attP2	TP11021801L16Sum01
11567	VT050159.GAL4@attP2	TP11021801L19Sum01
11570	VT058882.GAL4@attP2	TP11021801L23Sum01
11571	VT039478.GAL4@attP2	TP11021801L25Sum01
11573	VT041275.GAL4@attP2	TP11021801L28Sum01
11577	VT043614.GAL4@attP2	TP11021801L32Sum01
11579	VT039518.GAL4@attP2	TP11021801L34Sum01
11581	VT033912.GAL4@attP2	TP11021801L36Sum01
11583	VT022082.GAL4@attP2	TP11021801L39Sum01
11584	VT026004.GAL4@attP2	TP11021801L41Sum01
11585	VT021734.GAL4@attP2	TP11021801L42Sum01
11597	VT006454.GAL4@attP2	Laszlo4B901
11599	VT035185.GAL4@attP2	Laszlo4B401
11600	VT057431.GAL4@attP2	Laszlo4B3601
11602	VT044500.GAL4@attP2	Laszlo4B3301
11604	VT026845.GAL4@attP2	Laszlo4B3001
11605	VT061372.GAL4@attP2	Laszlo4B301
11608	VT032351.GAL4@attP2	Laszlo4B2601
11610	VT045338.GAL4@attP2	Laszlo4B2001
11611	VT055806.GAL4@attP2	Laszlo4B1701
11612	VT045317.GAL4@attP2	Laszlo4B1401
11614	VT027732.GAL4@attP2	Laszlo4B1101
11617	VT043688.GAL4@attP2	Lasz10L3201
11618	VT061931.GAL4@attP2	Lasz10L3001
11620	VT059794.GAL4@attP2	Lasz10L2601
11622	VT050682.GAL4@attP2	Lasz10L2301
11623	VT062738.GAL4@attP2	Lasz10L2101
11624	VT062633.GAL4@attP2	Lasz10L1901
11625	VT058900.GAL4@attP2	Lasz10L1401
11626	VT061016.GAL4@attP2	Lasz10L1001
11628	VT064785.GAL4@attP2	Lasz10L0701
11629	VT009661.GAL4@attP2	Lasz10L0501
11631	VT019708.GAL4@attP2	Lasz10L0101
11632	VT002029.GAL4@attP2	Lasz09L801
11633	VT008991.GAL4@attP2	Lasz09L5001
11634	VT009665.GAL4@attP2	Lasz09L4601
11636	VT055404.GAL4@attP2	Lasz09L3801
11637	VT003173.GAL4@attP2	Lasz09L3501
11638	VT062632.GAL4@attP2	Lasz09L3301
11639	VT026119.GAL4@attP2	Lasz09L2601
11640	VT003849.GAL4@attP2	Lasz09L2401
11642	VT025739.GAL4@attP2	Lasz09L1901
11645	VT003477.GAL4@attP2	Lasz09L0601
11646	VT040971.GAL4@attP2	Lasz09L0201
11647	VT027311.GAL4@attP2	Las12L0601
11649	VT058383.GAL4@attP2	Las12L0901
11650	VT005297.GAL4@attP2	Las12L1001
11652	VT014536.GAL4@attP2	Las12L1401
11653	VT010756.GAL4@attP2	Las12L1501
11655	VT005331.GAL4@attP2	Las12L1801
11657	VT018378.GAL4@attP2	Las12L2201
11659	VT028267.GAL4@attP2	Las12L2501
11661	VT051754.GAL4@attP2	Las12L3001
11662	VT018440.GAL4@attP2	Las12L3101
11663	VT017053.GAL4@attP2	Las12L3401
11664	VT017057.GAL4@attP2	Las12L3601
11666	VT017195.GAL4@attP2	Las12L3901
11667	VT003213.GAL4@attP2	Las12L4301
11668	VT008359.GAL4@attP2	Las12L4501
11669	VT010916.GAL4@attP2	Las12L5001
11670	VT010921.GAL4@attP2	Las12L5101
11671	VT021851.GAL4@attP2	Las12L5401
11672	VT014349.GAL4@attP2	Las12L6101
11673	VT008909.GAL4@attP2	Las12L6501
11674	VT004719.GAL4@attP2	Las12L6901
11675	VT026025.GAL4@attP2	Las12L7201
11676	VT045281.GAL4@attP2	Las12L7701
11677	VT019655.GAL4@attP2	Las12L8001
11678	VT027803.GAL4@attP2	Las12L8201
11680	VT018418.GAL4@attP2	Las12L8501
11682	VT032968.GAL4@attP2	Lasz10L3701
11683	VT037574.GAL4@attP2	Lasz10L4001
11684	VT026136.GAL4@attP2	Lasz10L4101
11686	VT039541.GAL4@attP2	Lasz10L4801
11688	VT025262.GAL4@attP2	Lasz10L5101
11690	VT027922.GAL4@attP2	Lasz10L5301
11691	VT015340.GAL4@attP2	Lasz10L5601
11695	VT014428.GAL4@attP2	Lasz10L6101
11701	VT033042.GAL4@attP2	TP11022101L01Sum01
11703	VT026392.GAL4@attP2	TP11022101L04Sum01
11704	VT055854.GAL4@attP2	TP11022101L06Sum01
11706	VT025269.GAL4@attP2	TP11022101L09Sum01
11709	VT049371.GAL4@attP2	TP11022101L12Sum01
11711	VT033034.GAL4@attP2	TP11022101L17Sum01
11713	VT062499.GAL4@attP2	TP11022101L20Sum01
11714	VT045977.GAL4@attP2	TP11022101L21Sum01
11716	VT021145.GAL4@attP2	TP11022101L25Sum01
11718	VT054817.GAL4@attP2	TP11022101L27Sum01
11724	VT006435.GAL4@attP2	TP11022101L35Sum01
11727	VT029791.GAL4@attP2	TP11022101L38Sum01
11729	VT026776.GAL4@attP2	TP11022401L01Sum01
11731	VT010265.GAL4@attP2	TP11022401L04Sum01
11733	VT028602.GAL4@attP2	TP11022401L06Sum01
11735	VT039554.GAL4@attP2	TP11022401L09Sum01
11737	VT037553.GAL4@attP2	TP11022401L13Sum01
11739	VT041045.GAL4@attP2	TP11022401L15Sum01
11741	VT059440.GAL4@attP2	TP11022401L18Sum01
11743	VT046000.GAL4@attP2	TP11022401L21Sum01
11748	VT047886.GAL4@attP2	TP11022801L25Sum01
11749	VT022267.GAL4@attP2	TP11022801L22Sum01
11753	VT049727.GAL4@attP2	TP11022801L17Sum01
11754	VT007861.GAL4@attP2	TP11022801L15Sum01
11755	VT039474.GAL4@attP2	TP11022801L12Sum01
11756	VT018764.GAL4@attP2	TP11022801L10Sum01
11757	VT024099.GAL4@attP2	TP11022801L07Sum01
11760	VT054827.GAL4@attP2	TP11022801L04Sum01
11762	VT045777.GAL4@attP2	TP11022801L01Sum01
11763	VT039509.GAL4@attP2	TP11022802L04Sum01
11766	VT059192.GAL4@attP2	TP11022802L08Sum01
11767	VT964191.GAL4@attP2	TP11022802L02Sum01
11768	VT046163.GAL4@attP2	TP11030301L13Sum01
11770	VT058928.GAL4@attP2	TP11030301L16Sum01
11771	VT048884.GAL4@attP2	TP11030301L17Sum01
11773	VT039496.GAL4@attP2	TP11030301L20Sum01
11778	VT057061.GAL4@attP2	TP11030301L27Sum01
11779	VT022284.GAL4@attP2	TP11030301L32Sum01
11780	VT017683.GAL4@attP2	TP11030301L09Sum01
11781	VT026034.GAL4@attP2	TP11030301L06Sum01
11782	VT026019.GAL4@attP2	TP11030301L03Sum01
11783	VT043290.GAL4@attP2	TP11030301L02Sum01
11784	VT002851.GAL4@attP2	TP11030301L01Sum01
11793	VT025597.GAL4@attP2	TP11030701L03Sum01
11795	VT032333.GAL4@attP2	TP11030701L08Sum01
11797	VT022075.GAL4@attP2	TP11030701L10Sum01
11800	VT046012.GAL4@attP2	TP11030701L13Sum01
11804	VT062854.GAL4@attP2	TP11030701L17Sum01
11805	VT030177.GAL4@attP2	TP11030701L18Sum01
11807	VT007860.GAL4@attP2	TP11030701L21Sum01
11811	VT026027.GAL4@attP2	TP11031001L36Sum01
11812	VT027325.GAL4@attP2	TP11031001L01Sum01
11815	VT041281.GAL4@attP2	TP11031001L04Sum01
11818	VT058376.GAL4@attP2	TP11031001L08Sum01
11820	VT045236.GAL4@attP2	TP11031001L10Sum01
11823	VT023810.GAL4@attP2	TP11031001L14Sum01
11824	VT012782.GAL4@attP2	TP11031001L16Sum01
11827	VT020016.GAL4@attP2	TP11031001L19Sum01
11832	VT043798.GAL4@attP2	TP11031001L24Sum01
11834	VT055605.GAL4@attP2	TP11031001L26Sum01
11838	VT060539.GAL4@attP2	TP11031001L30Sum01
11839	VT022004.GAL4@attP2	TP11031001L31Sum01
11852	VT020610.GAL4@attP2	TP11031401L01Sum01
11856	VT008692.GAL4@attP2	TP11031401L12Sum01
11858	VT041487.GAL4@attP2	TP11031401L14Sum01
11862	VT030324.GAL4@attP2	TP11031401L19Sum01
11863	VT002028.GAL4@attP2	TP11031401L20Sum01
11865	VT045791.GAL4@attP2	TP11031401L23Sum01
11867	VT039458.GAL4@attP2	TP11031401L26Sum01
11869	VT025488.GAL4@attP2	TP11031401L32Sum01
11872	VT048372.GAL4@attP2	TP11031701L02Sum01
11874	VT022111.GAL4@attP2	TP11031701L04Sum01
11877	VT038823.GAL4@attP2	TP11031701L08Sum01
11884	VT062624.GAL4@attP2	TP11032101L01Sum01
11887	VT028119.GAL4@attP2	TP11032101L04Sum01
11888	VT046206.GAL4@attP2	TP11032101L07Sum01
11891	VT050548.GAL4@attP2	TP11032101L10Sum01
11894	VT054829.GAL4@attP2	TP11032101L13Sum01
11900	VT006452.GAL4@attP2	TP11032101L19Sum01
11903	VT014706.GAL4@attP2	TP11032101L22Sum01
11905	VT029749.GAL4@attP2	TP11032101L25Sum01
11908	VT000278.GAL4@attP2	TP11032101L29Sum01
11910	VT012791.GAL4@attP2	TP11032101L31Sum01
11913	VT041290.GAL4@attP2	TP11032101L34Sum01
11915	VT055602.GAL4@attP2	TP11032101L37Sum01
11916	VT009685.GAL4@attP2	TP11032101L39Sum01
11923	VT063140.GAL4@attP2	TP11032401L03Sum01
11924	VT003273.GAL4@attP2	TP11032401L05Sum01
11925	VT042782.GAL4@attP2	TP11032401L07Sum01
11927	VT048946.GAL4@attP2	TP11032401L10Sum01
11929	VT032340.GAL4@attP2	TP11032401L13Sum01
11934	VT064483.GAL4@attP2	TP11032401L18Sum01
11935	VT037496.GAL4@attP2	TP11032401L19Sum01
11936	VT063181.GAL4@attP2	TP11032401L23Sum01
11937	VT042767.GAL4@attP2	TP11032401L25Sum01
11940	VT019420.GAL4@attP2	TP11032401L30Sum01
11942	VT009671.GAL4@attP2	TP11032401L33Sum01
11943	VT017858.GAL4@attP2	TP11032401L34Sum01
11945	VT058697.GAL4@attP2	TP11032401L37Sum01
11948	VT046210.GAL4@attP2	TP11032401L41Sum01
11952	VT941499.GAL4@attP2	TP11032401L44Sum01
11953	VT039549.GAL4@attP2	TP11032801L02Sum01
11955	VT024044.GAL4@attP2	TP11032801L04Sum01
11960	VT043253.GAL4@attP2	TP11032801L12Sum01
11961	VT063749.GAL4@attP2	TP11032801L14Sum01
11963	VT010909.GAL4@attP2	TP11032801L16Sum01
11966	VT055811.GAL4@attP2	TP11032801L20Sum01
11968	VT021912.GAL4@attP2	TP11032801L22Sum01
11969	VT015971.GAL4@attP2	TP11032801L26Sum01
11971	VT038530.GAL4@attP2	TP11032801L28Sum01
11974	VT027312.GAL4@attP2	TP11032801L31Sum01
11977	VT046336.GAL4@attP2	TP11032801L34Sum01
11979	VT058350.GAL4@attP2	TP11032801L39Sum01
11980	VT059689.GAL4@attP2	TP11033101L01Sum01
11983	VT045965.GAL4@attP2	TP11033101L05Sum01
11985	VT058874.GAL4@attP2	TP11033101L08Sum01
11987	VT049375.GAL4@attP2	TP11033101L10Sum01
11989	VT044054.GAL4@attP2	TP11033101L13Sum01
11992	VT049366.GAL4@attP2	TP11033101L17Sum01
11994	VT043059.GAL4@attP2	TP11033101L19Sum01
11997	VT058949.GAL4@attP2	TP11033101L22Sum01
12000	VT007196.GAL4@attP2	TP11033101L25Sum01
12012	VT038124.GAL4@attP2	Lasz23R1GR1B1L10601
12013	VT026116.GAL4@attP2	Lasz23R1GR1B1L10301
12014	VT026667.GAL4@attP2	Lasz23R1GR1B1L09901
12015	VT048664.GAL4@attP2	Lasz23R1GR1B1L09201
12016	VT034398.GAL4@attP2	Lasz23R1GR1B1L09101
12018	VT000274.GAL4@attP2	Lasz23R1GR1B1L07701
12019	VT026784.GAL4@attP2	Lasz23R1GR1B1L07601
12020	VT042355.GAL4@attP2	Lasz23R1GR1B1L07301
12022	VT029739.GAL4@attP2	Lasz23R1GR1B1L07001
12023	VT013039.GAL4@attP2	Lasz23R1GR1B1L06301
12024	VT008465.GAL4@attP2	Lasz23R1GR1B1L06201
12025	VT041292.GAL4@attP2	Lasz23R1GR1B1L04301
12026	VT024635.GAL4@attP2	Lasz23R1GR1B1L04101
12027	VT044982.GAL4@attP2	Lasz23R1GR1B1L03801
12028	VT019422.GAL4@attP2	Lasz23R1GR1B1L03601
12031	VT025960.GAL4@attP2	Lasz23R1GR1B1L03201
12032	VT017182.GAL4@attP2	Lasz23R1GR1B1L02701
12033	VT028135.GAL4@attP2	Lasz23R1GR1B1L02501
12034	VT033468.GAL4@attP2	Lasz23R1GR1B1L02201
12036	VT021819.GAL4@attP2	Lasz23R1GR1B1L02001
12038	VT018774.GAL4@attP2	Lasz23R1GR1B1L01501
12039	VT059437.GAL4@attP2	Lasz23R1GR1B1L01301
12040	VT029804.GAL4@attP2	Lasz23R1GR1B1L01101
12041	VT035224.GAL4@attP2	Lasz23R1GR1B1L00901
12044	VT037556.GAL4@attP2	Lasz23R1GR1B1L00501
12045	VT011156.GAL4@attP2	Lasz23R1GR1B1L00101
12047	VT065313.GAL4@attP2	Lasz21R1GR1B1L8401
12051	VT012034.GAL4@attP2	Lasz21R1GR1B1L7101
12053	VT022068.GAL4@attP2	Lasz21R1GR1B1L6801
12054	VT044694.GAL4@attP2	Lasz21R1GR1B1L6101
12055	VT045792.GAL4@attP2	Lasz21R1GR1B1L5801
12057	VT027809.GAL4@attP2	Lasz21R1GR1B1L5401
12058	VT058346.GAL4@attP2	Lasz21R1GR1B1L5101
12059	VT009669.GAL4@attP2	Lasz21R1GR1B1L4801
12060	VT037466.GAL4@attP2	Lasz21R1GR1B1L4501
12062	VT029740.GAL4@attP2	Lasz21R1GR1B1L4201
12065	VT032891.GAL4@attP2	Lasz21R1GR1B1L3601
12066	VT000267.GAL4@attP2	Lasz21R1GR1B1L2801
12067	VT017016.GAL4@attP2	Lasz21R1GR1B1L2601
12068	VT057059.GAL4@attP2	Lasz21R1GR1B1L2201
12069	VT014362.GAL4@attP2	Lasz21R1GR1B1L1601
12070	VT027673.GAL4@attP2	Lasz21R1GR1B1L1501
12073	VT039428.GAL4@attP2	Lasz21R1GR1B1L1001
12075	VT027684.GAL4@attP2	Lasz21R1GR1B1L0201
12076	VT024630.GAL4@attP2	Lasz19R1GR1B1L8201
12077	VT050106.GAL4@attP2	Lasz19R1GR1B1L7801
12079	VT014340.GAL4@attP2	Lasz19R1GR1B1L7301
12080	VT021811.GAL4@attP2	Lasz19R1GR1B1L7101
12082	VT014328.GAL4@attP2	Lasz19R1GR1B1L6601
12083	VT033921.GAL4@attP2	Lasz19R1GR1B1L6501
12084	VT032965.GAL4@attP2	Lasz19R1GR1B1L6001
12085	VT017000.GAL4@attP2	Lasz19R1GR1B1L5901
12088	VT007910.GAL4@attP2	Lasz19R1GR1B1L4501
12089	VT032336.GAL4@attP2	Lasz19R1GR1B1L4401
12091	VT026771.GAL4@attP2	Lasz19R1GR1B1L4101
12093	VT024638.GAL4@attP2	Lasz19R1GR1B1L3801
12094	VT050112.GAL4@attP2	Lasz19R1GR1B1L2801
12096	VT055800.GAL4@attP2	Lasz19R1GR1B1L2401
12097	VT042806.GAL4@attP2	Lasz19R1GR1B1L2301
12098	VT015173.GAL4@attP2	Lasz19R1GR1B1L1801
12099	VT031285.GAL4@attP2	Lasz19R1GR1B1L1201
12100	VT054908.GAL4@attP2	Lasz19R1GR1B1L0901
12101	VT002670.GAL4@attP2	Lasz19R1GR1B1L0401
12102	VT042802.GAL4@attP2	Lasz19R1GR1B1L0101
12103	VT027310.GAL4@attP2	Lasz17R1GR1B1L8101
12104	VT024647.GAL4@attP2	Lasz17R1GR1B1L7701
12105	VT056770.GAL4@attP2	Lasz17R1GR1B1L7301
12106	VT042863.GAL4@attP2	Lasz17R1GR1B1L7101
12107	VT027251.GAL4@attP2	Lasz17R1GR1B1L6401
12108	VT032341.GAL4@attP2	Lasz17R1GR1B1L6101
12109	VT006444.GAL4@attP2	Lasz17R1GR1B1L5901
12110	VT007904.GAL4@attP2	Lasz17R1GR1B1L5501
12111	VT028162.GAL4@attP2	Lasz17R1GR1B1L5301
12112	VT014103.GAL4@attP2	Lasz17R1GR1B1L4601
12114	VT045337.GAL4@attP2	Lasz17R1GR1B1L4101
12115	VT030274.GAL4@attP2	Lasz17R1GR1B1L4001
12116	VT026840.GAL4@attP2	Lasz17R1GR1B1L2801
12117	VT027928.GAL4@attP2	Lasz17R1GR1B1L2501
12119	VT037023.GAL4@attP2	Lasz17R1GR1B1L2201
12120	VT039490.GAL4@attP2	Lasz17R1GR1B1L1801
12121	VT002666.GAL4@attP2	Lasz17R1GR1B1L1201
12122	VT051476.GAL4@attP2	Lasz17R1GR1B1L0501
12123	VT045286.GAL4@attP2	Lasz17R1GR1B1L0401
12124	VT003881.GAL4@attP2	Lasz17R1GR1B1L0101
12125	VT006461.GAL4@attP2	Lasz14L8301
12126	VT063983.GAL4@attP2	Lasz16L15Sum01
12127	VT059213.GAL4@attP2	Lasz14L0501
12129	VT057363.GAL4@attP2	Lasz14L6201
12130	VT056785.GAL4@attP2	Lasz14L0701
12131	VT055387.GAL4@attP2	Lasz14L3801
12136	VT050610.GAL4@attP2	Lasz16L36Sum01
12137	VT049749.GAL4@attP2	Lasz16L31Sum01
12138	VT048947.GAL4@attP2	Lasz14L6701
12141	VT048930.GAL4@attP2	Lasz14L0301
12142	VT045397.GAL4@attP2	Lasz14L7801
12143	VT045333.GAL4@attP2	Lasz14L2901
12144	VT045323.GAL4@attP2	Lasz14L4601
12145	VT045242.GAL4@attP2	Lasz16L48Sum01
12146	VT045235.GAL4@attP2	Lasz14L5101
12147	VT042858.GAL4@attP2	Lasz16L25Sum01
12148	VT042349.GAL4@attP2	Lasz14L5401
12149	VT039572.GAL4@attP2	Lasz16L01Sum01
12151	VT039536.GAL4@attP2	Lasz16L40Sum01
12153	VT039466.GAL4@attP2	Lasz14L4901
12154	VT037489.GAL4@attP2	Lasz14L5701
12155	VT032966.GAL4@attP2	Lasz14L7401
12156	VT032349.GAL4@attP2	Lasz14L8601
12157	VT029822.GAL4@attP2	Lasz16L13Sum01
12158	VT027272.GAL4@attP2	Lasz16L17Sum01
12160	VT024610.GAL4@attP2	Lasz14L2701
12161	VT001980.GAL4@attP2	Lasz14L1501
12162	VT013347.GAL4@attP2	Lasz16L37Sum01
12164	VT013029.GAL4@attP2	Lasz14L7701
12165	VT011174.GAL4@attP2	Lasz14L1901
12166	VT011170.GAL4@attP2	Lasz14L1301
12167	VT010685.GAL4@attP2	Lasz14L4201
12168	VT000872.GAL4@attP2	Lasz14L3301
12169	VT945397.GAL4@attP2	Lasz16L50Sum01
12171	VT044973.GAL4@attP2	TP11040401L02Sum01
12173	VT037473.GAL4@attP2	TP11040401L05Sum01
12175	VT019317.GAL4@attP2	TP11040401L07Sum01
12177	VT014250.GAL4@attP2	TP11040401L11Sum01
12179	VT014260.GAL4@attP2	TP11040401L13Sum01
12180	VT049389.GAL4@attP2	TP11040401L15Sum01
12183	VT049384.GAL4@attP2	TP11040401L18Sum01
12185	VT056657.GAL4@attP2	TP11040401L21Sum01
12189	VT051708.GAL4@attP2	TP11040401L25Sum01
12190	VT042046.GAL4@attP2	TP11040401L26Sum01
12194	VT056377.GAL4@attP2	TP11040401L31Sum01
12195	VT000249.GAL4@attP2	TP11040401L32Sum01
12197	VT026720.GAL4@attP2	TP11040401L34Sum01
12198	VT029785.GAL4@attP2	TP11040401L37Sum01
12201	VT011172.GAL4@attP2	TP11040401L40Sum01
12202	VT022110.GAL4@attP2	TP11040401L41Sum01
12211	VT028447.GAL4@attP2	Lasz25L0101
12212	VT065319.GAL4@attP2	Lasz25L0401
12213	VT063186.GAL4@attP2	Lasz25L0501
12214	VT050611.GAL4@attP2	Lasz25L0701
12217	VT017124.GAL4@attP2	Lasz25L1701
12220	VT012234.GAL4@attP2	Lasz25L2601
12221	VT030175.GAL4@attP2	Lasz25L2901
12223	VT061209.GAL4@attP2	Lasz25L4401
12224	VT023784.GAL4@attP2	Lasz25L5101
12225	VT045192.GAL4@attP2	Lasz25L5401
12226	VT055650.GAL4@attP2	Lasz25L5601
12227	VT018572.GAL4@attP2	Lasz25L5701
12229	VT046400.GAL4@attP2	Lasz25L5901
12230	VT009574.GAL4@attP2	Lasz25L6101
12231	VT013350.GAL4@attP2	Lasz25L6301
12232	VT001083.GAL4@attP2	Lasz25L6801
12236	VT012608.GAL4@attP2	LO11032501L13Sum01
12237	VT012711.GAL4@attP2	JT250211L11Sum01
12244	VT000871.GAL4@attP2	JT030211L18Sum01
12246	VT000250.GAL4@attP2	JT170211L75Sum01
12247	VT012289.GAL4@attP2	JT250211L18Sum01
12249	VT011160.GAL4@attP2	JT160311L21Sum01
12254	VT012410.GAL4@attP2	JT160311L81Sum01
12262	VT013602.GAL4@attP2	JT190111bL5Sum01
12263	VT014113.GAL4@attP2	JT190111bL7Sum01
12267	VT013617.GAL4@attP2	JT030211L50Sum01
12268	VT014115.GAL4@attP2	JT030211L66Sum01
12270	VT014116.GAL4@attP2	JT040211L12Sum01
12271	VT014119.GAL4@attP2	JT070211L50Sum01
12274	VT037554.GAL4@attP2	JT020311L1Sum01
12278	VT050161.GAL4@attP2	JT020311L6Sum01
12280	VT039575.GAL4@attP2	JT020311L9Sum01
12283	VT006439.GAL4@attP2	JT020311L14Sum01
12286	VT026722.GAL4@attP2	JT020311L17Sum01
12289	VT037491.GAL4@attP2	JT020311L21Sum01
12294	VT057081.GAL4@attP2	JT020311L26Sum01
12297	VT015174.GAL4@attP2	JT020311L32Sum01
12301	VT029759.GAL4@attP2	JT020311L36Sum01
12303	VT032964.GAL4@attP2	JT020311L40Sum01
12306	VT062641.GAL4@attP2	JT020311L44Sum01
12309	VT057086.GAL4@attP2	JT020311L50Sum01
12311	VT045229.GAL4@attP2	JT020311L52Sum01
12313	VT048718.GAL4@attP2	JT250211L6Sum01
12314	VT013528.GAL4@attP2	JT190111L1Sum01
12321	VT033935.GAL4@attP2	JT180111L6Sum01
12323	VT017256.GAL4@attP2	JT180111L9Sum01
12324	VT041689.GAL4@attP2	JT180111L15Sum01
12325	VT038788.GAL4@attP2	JT180111L19Sum01
12328	VT049922.GAL4@attP2	JT180111bL3Sum01
12330	VT056366.GAL4@attP2	JT180111bL6Sum01
12333	VT014336.GAL4@attP2	JT010311L1Sum01
12336	VT024634.GAL4@attP2	JT010311L6Sum01
12340	VT017006.GAL4@attP2	JT010311L11Sum01
12344	VT063216.GAL4@attP2	JT010311L18Sum01
12345	VT014955.GAL4@attP2	JT010311L20Sum01
12348	VT032337.GAL4@attP2	JT010311L24Sum01
12352	VT046067.GAL4@attP2	JT010311L31Sum01
12353	VT017015.GAL4@attP2	LO110406L10Sum01
12354	VT060732.GAL4@attP2	LO110406L07Sum01
12355	VT014545.GAL4@attP2	JT050111L26Sum01
12358	VT015982.GAL4@attP2	JT050111L14Sum01
12361	VT012794.GAL4@attP2	JT050111L21Sum01
12364	VT008149.GAL4@attP2	JT030211L3Sum01
12365	VT002061.GAL4@attP2	JT030211L4Sum01
12367	VT003384.GAL4@attP2	JT030211L23Sum01
12369	VT006196.GAL4@attP2	JT030211L28Sum01
12370	VT051891.GAL4@attP2	JT030211L34Sum01
12372	VT057360.GAL4@attP2	JT030211L40Sum01
12373	VT014639.GAL4@attP2	JT030211L45Sum01
12374	VT014498.GAL4@attP2	JT030211L60Sum01
12377	VT017926.GAL4@attP2	JT040211L7Sum01
12380	VT062617.GAL4@attP2	LO110328L7Sum01
12381	VT016972.GAL4@attP2	JT040211L16Sum01
12382	VT039434.GAL4@attP2	LO110328L5Sum01
12383	VT016852.GAL4@attP2	JT040211L20Sum01
12386	VT039520.GAL4@attP2	LO110328L40Sum01
12387	VT028873.GAL4@attP2	JT050111L29Sum01
12389	VT044176.GAL4@attP2	JT040211L26Sum01
12391	VT045961.GAL4@attP2	JT040211L31Sum01
12393	VT058480.GAL4@attP2	JT040211bL4Sum01
12394	VT056378.GAL4@attP2	JT040211bL9Sum01
12396	VT058023.GAL4@attP2	JT040211bL12Sum01
12397	VT049382.GAL4@attP2	JT040211bL18Sum01
12398	VT026773.GAL4@attP2	TP11040701L01Sum01
12401	VT057592.GAL4@attP2	TP11040701L06Sum01
12404	VT055810.GAL4@attP2	TP11040701L09Sum01
12405	VT062490.GAL4@attP2	TP11040701L10Sum01
12407	VT008449.GAL4@attP2	TP11040701L14Sum01
12413	VT063192.GAL4@attP2	TP11040701L21Sum01
12414	VT009651.GAL4@attP2	TP11040701L22Sum01
12415	VT013605.GAL4@attP2	TP11040701L24Sum01
12419	VT022268.GAL4@attP2	TP11040701L28Sum01
12420	VT013829.GAL4@attP2	TP11040701L29Sum01
12424	VT045319.GAL4@attP2	TP11040701L34Sum01
12427	VT061923.GAL4@attP2	TP11040701L32Sum01
12428	VT048335.GAL4@attP2	TP11041101L01Sum01
12432	VT061458.GAL4@attP2	TP11041101L05Sum01
12435	VT060540.GAL4@attP2	TP11041101L08Sum01
12437	VT022240.GAL4@attP2	TP11041101L10Sum01
12439	VT043675.GAL4@attP2	TP11041101L13Sum01
12443	VT036574.GAL4@attP2	TP11041101L20Sum01
12445	VT020379.GAL4@attP2	TP11041101L22Sum01
12447	VT032900.GAL4@attP2	TP11041101L24Sum01
12449	VT041300.GAL4@attP2	TP11041101L28Sum01
12450	VT062750.GAL4@attP2	TP11041101L30Sum01
12454	VT026839.GAL4@attP2	TP11041101L34Sum01
12456	VT057052.GAL4@attP2	TP11041101L36Sum01
12459	VT042577.GAL4@attP2	TP11041101L39Sum01
12462	VT042842.GAL4@attP2	TP11041101L42Sum01
12464	VT055413.GAL4@attP2	LoLTBL9Sum01
12469	VT033908.GAL4@attP2	LoLTBL14Sum01
12471	VT037858.GAL4@attP2	LO111004L25Sum01
12474	VT028157.GAL4@attP2	LO111004L18Sum01
12475	VT022063.GAL4@attP2	LO111004L13Sum01
12478	VT007913.GAL4@attP2	LO111004L06Sum01
12480	VT057068.GAL4@attP2	LO110904L97Sum01
12481	VT062628.GAL4@attP2	LO110904L94Sum01
12484	VT056773.GAL4@attP2	LO110904L89Sum01
12487	VT063178.GAL4@attP2	LO110904L84Sum01
12488	VT042789.GAL4@attP2	LO110904L83Sum01
12490	VT029799.GAL4@attP2	LO110904L76Sum01
12492	VT033471.GAL4@attP2	LO110904L71Sum01
12494	VT032969.GAL4@attP2	LO110904L68Sum01
12497	VT037566.GAL4@attP2	LO110904L63Sum01
12499	VT024639.GAL4@attP2	LO110904L58Sum01
12500	VT042741.GAL4@attP2	LO110904L55Sum01
12501	VT033929.GAL4@attP2	LO110904L53Sum01
12502	VT056762.GAL4@attP2	LO110904L49Sum01
12503	VT014331.GAL4@attP2	LO110904L48Sum01
12506	VT055607.GAL4@attP2	LO110904L38Sum01
12507	VT046209.GAL4@attP2	LO110904L35Sum01
12508	VT042375.GAL4@attP2	LO110904L33Sum01
12510	VT046208.GAL4@attP2	LO110904L26Sum01
12511	VT012230.GAL4@attP2	LO110904L25Sum01
12514	VT057084.GAL4@attP2	LO110904L22Sum01
12515	VT016994.GAL4@attP2	LO110904L19Sum01
12516	VT024640.GAL4@attP2	LO110904L17Sum01
12518	VT027271.GAL4@attP2	LO110904L107Sum01
12519	VT049720.GAL4@attP2	LO110904L103Sum01
12520	VT041363.GAL4@attP2	LO110904L09Sum01
12521	VT027675.GAL4@attP2	LO110328L3Sum01
12522	VT013345.GAL4@attP2	LO110328L38Sum01
12524	VT015167.GAL4@attP2	LO110328L35Sum01
12527	VT048932.GAL4@attP2	LO110328L28Sum01
12528	VT063202.GAL4@attP2	LO110328L24Sum01
12529	VT026741.GAL4@attP2	LO110328L23Sum01
12530	VT037488.GAL4@attP2	LO110328L20Sum01
12531	VT051475.GAL4@attP2	LO110328L18Sum01
12533	VT022067.GAL4@attP2	LO110328L14Sum01
12535	VT027678.GAL4@attP2	LO110328L10Sum01
12536	VT015796.GAL4@attP2	LO11032501L8Sum01
12537	VT042808.GAL4@attP2	LO11032501L6Sum01
12539	VT042749.GAL4@attP2	LO11032501L2Sum01
12557	VT039482.GAL4@attP2	TP11041501L02Sum01
12559	VT009652.GAL4@attP2	TP11041501L05Sum01
12560	VT016973.GAL4@attP2	TP11041501L07Sum01
12563	VT040232.GAL4@attP2	TP11041501L10Sum01
12565	VT045966.GAL4@attP2	TP11041501L12Sum01
12566	VT060808.GAL4@attP2	TP11041501L15Sum01
12568	VT011171.GAL4@attP2	TP11041501L17Sum01
12570	VT022079.GAL4@attP2	TP11041501L19Sum01
12571	VT016984.GAL4@attP2	TP11041501L22Sum01
12575	VT030171.GAL4@attP2	TP11041501L26Sum01
12577	VT011123.GAL4@attP2	TP11041501L29Sum01
12580	VT046907.GAL4@attP2	TP11041801L01Sum01
12583	VT003470.GAL4@attP2	TP11041801L04Sum01
12586	VT059877.GAL4@attP2	TP11041801L07Sum01
12588	VT049111.GAL4@attP2	TP11041801L10Sum01
12590	VT041276.GAL4@attP2	TP11041801L14Sum01
12595	VT018374.GAL4@attP2	TP11041801L22Sum01
12597	VT034252.GAL4@attP2	TP11041801L25Sum01
12600	VT014958.GAL4@attP2	TP11041801L28Sum01
12602	VT057083.GAL4@attP2	TP11041801L30Sum01
12603	VT032359.GAL4@attP2	TP11041801L34Sum01
12604	VT029743.GAL4@attP2	TP11041801L38Sum01
12606	VT912399.GAL4@attP2	TP11041501L31Sum01
12608	VT048816.GAL4@attP2	TP11042101L01Sum01
12611	VT025966.GAL4@attP2	TP11042101L04Sum01
12612	VT027707.GAL4@attP2	TP11042101L07Sum01
12615	VT008431.GAL4@attP2	TP11042101L12Sum01
12616	VT062603.GAL4@attP2	TP11042101L13Sum01
12618	VT048653.GAL4@attP2	TP11042101L16Sum01
12621	VT063204.GAL4@attP2	TP11042101L19Sum01
12623	VT025794.GAL4@attP2	TP11042101L21Sum01
12626	VT048883.GAL4@attP2	TP11042101L25Sum01
12627	VT049976.GAL4@attP2	TP11042101L27Sum01
12629	VT056807.GAL4@attP2	TP11042101L31Sum01
12632	VT061916.GAL4@attP2	TP11042101L34Sum01
12633	VT005002.GAL4@attP2	TP11042101L35Sum01
12638	VT058864.GAL4@attP2	TP11042601L01Sum01
12641	VT046081.GAL4@attP2	TP11042601L06Sum01
12642	VT058920.GAL4@attP2	TP11042601L08Sum01
12643	VT050546.GAL4@attP2	TP11042601L10Sum01
12646	VT046051.GAL4@attP2	TP11042601L14Sum01
12649	VT054786.GAL4@attP2	TP11042601L18Sum01
12650	VT049724.GAL4@attP2	TP11042601L20Sum01
12652	VT045972.GAL4@attP2	TP11042601L22Sum01
12654	VT048660.GAL4@attP2	TP11042601L24Sum01
12655	VT028266.GAL4@attP2	TP11042601L27Sum01
12658	VT058695.GAL4@attP2	TP11042601L31Sum01
12660	VT008882.GAL4@attP2	TP11042601L33Sum01
12662	VT009795.GAL4@attP2	TP11042601L37Sum01
12663	VT055656.GAL4@attP2	TP11042601L38Sum01
12665	VT046296.GAL4@attP2	LO280411L07Sum01
12666	VT009654.GAL4@attP2	LO280411L14Sum01
12668	VT061687.GAL4@attP2	LO280411L17Sum01
12670	VT024649.GAL4@attP2	LO280411L20Sum01
12672	VT007239.GAL4@attP2	LO280411L22Sum01
12673	VT051974.GAL4@attP2	LO280411L23Sum01
12675	VT043663.GAL4@attP2	LO280411L28Sum01
12677	VT032962.GAL4@attP2	LO290411L63Sum01
12678	VT013673.GAL4@attP2	LO290411L62Sum01
12679	VT033904.GAL4@attP2	LO290411L59Sum01
12683	VT026755.GAL4@attP2	Lasz27R1GR1B1L0201
12684	VT064770.GAL4@attP2	Lasz27R1GR1B1L0401
12686	VT049745.GAL4@attP2	Lasz27R1GR1B1L0701
12687	VT037521.GAL4@attP2	Lasz27R1GR1B1L0901
12690	VT037499.GAL4@attP2	Lasz27R1GR1B1L1501
12696	VT032887.GAL4@attP2	Lasz27R1GR1B1L2801
12697	VT028599.GAL4@attP2	Lasz27R1GR1B1L2901
12699	VT062911.GAL4@attP2	Lasz27R1GR1B1L3101
12700	VT009133.GAL4@attP2	Lasz27R1GR1B1L3801
12701	VT039499.GAL4@attP2	Lasz27R1GR1B1L4001
12704	VT037470.GAL4@attP2	Lasz27R1GR1B1L4401
12706	VT027697.GAL4@attP2	Lasz27R1GR1B1L4901
12708	VT056648.GAL4@attP2	Lasz27R1GR1B1L5201
12709	VT001964.GAL4@attP2	Lasz27R1GR1B1L5301
12712	VT009658.GAL4@attP2	Lasz27R1GR1B1L5601
12714	VT014653.GAL4@attP2	Lasz27R1GR1B1L6001
12715	VT062091.GAL4@attP2	Lasz27R1GR1B1L6301
12716	VT026778.GAL4@attP2	Lasz27R1GR1B1L7001
12718	VT063193.GAL4@attP2	Lasz27R1GR1B1L7301
12719	VT029812.GAL4@attP2	Lasz27R1GR1B1L7701
12721	VT056795.GAL4@attP2	Lasz27R1GR1B1L7901
12723	VT045198.GAL4@attP2	Lasz29L0301
12725	VT041041.GAL4@attP2	Lasz29L0701
12726	VT063231.GAL4@attP2	Lasz29L1101
12727	VT037551.GAL4@attP2	Lasz29L1401
12729	VT042732.GAL4@attP2	Lasz29L1601
12731	VT040838.GAL4@attP2	Lasz29L2101
12733	VT050160.GAL4@attP2	Lasz29L2501
12734	VT037500.GAL4@attP2	Lasz29L3001
12735	VT023821.GAL4@attP2	Lasz29L3201
12736	VT046343.GAL4@attP2	Lasz29L3401
12737	VT055600.GAL4@attP2	Lasz29L3801
12739	VT047135.GAL4@attP2	Lasz29L4001
12740	VT029795.GAL4@attP2	Lasz29L4801
12741	VT039531.GAL4@attP2	Lasz29L5201
12742	VT012602.GAL4@attP2	Lasz31R1GR1B1L0101
12743	VT032092.GAL4@attP2	Lasz31R1GR1B1L0601
12744	VT034228.GAL4@attP2	Lasz31R1GR1B1L0901
12745	VT036543.GAL4@attP2	Lasz31R1GR1B1L1001
12746	VT029665.GAL4@attP2	Lasz31R1GR1B1L1501
12747	VT043250.GAL4@attP2	Lasz31R1GR1B1L2101
12748	VT038670.GAL4@attP2	Lasz31R1GR1B1L2401
12749	VT000986.GAL4@attP2	Lasz31R1GR1B1L2701
12750	VT000448.GAL4@attP2	Lasz31R1GR1B1L2801
12751	VT043440.GAL4@attP2	Lasz31R1GR1B1L3101
12752	VT028601.GAL4@attP2	Lasz31R1GR1B1L3301
12755	VT018408.GAL4@attP2	Lasz31R1GR1B1L4001
12756	VT027002.GAL4@attP2	Lasz31R1GR1B1L4201
12758	VT017271.GAL4@attP2	Lasz31R1GR1B1L4401
12760	VT000130.GAL4@attP2	Lasz31R1GR1B1L4701
12762	VT033283.GAL4@attP2	Lasz31R1GR1B1L5501
12763	VT011161.GAL4@attP2	Lasz31R1GR1B1L5701
12764	VT046090.GAL4@attP2	Lasz31R1GR1B1L6401
12765	VT056658.GAL4@attP2	Lasz33R1GR1B1L00101
12766	VT014473.GAL4@attP2	Lasz33R1GR1B1L00501
12767	VT022193.GAL4@attP2	Lasz33R1GR1B1L00801
12769	VT026788.GAL4@attP2	Lasz33R1GR1B1L01101
12770	VT037821.GAL4@attP2	Lasz33R1GR1B1L01901
12771	VT041288.GAL4@attP2	Lasz33R1GR1B1L02201
12772	VT026837.GAL4@attP2	Lasz33R1GR1B1L02501
12774	VT044983.GAL4@attP2	Lasz33R1GR1B1L03001
12775	VT042579.GAL4@attP2	Lasz33R1GR1B1L03301
12776	VT042835.GAL4@attP2	Lasz33R1GR1B1L03401
12778	VT046281.GAL4@attP2	Lasz33R1GR1B1L03701
12779	VT059420.GAL4@attP2	Lasz33R1GR1B1L04201
12780	VT022199.GAL4@attP2	Lasz33R1GR1B1L04801
12781	VT006443.GAL4@attP2	Lasz33R1GR1B1L05001
12784	VT045201.GAL4@attP2	LO050511L11Sum01
12785	VT029800.GAL4@attP2	LO050511L12Sum01
12788	VT042869.GAL4@attP2	LO050511L2Sum01
12789	VT037511.GAL4@attP2	LO050511L3Sum01
12791	VT022072.GAL4@attP2	LO050511L5Sum01
12793	VT044121.GAL4@attP2	LO050511L8Sum01
12796	VT013663.GAL4@attP2	LO11032501L14Sum01
12801	VT001985.GAL4@attP2	LO290411L02Sum01
12802	VT026138.GAL4@attP2	LO290411L03Sum01
12803	VT024642.GAL4@attP2	LO290411L07Sum01
12804	VT058475.GAL4@attP2	LO290411L09Sum01
12805	VT025588.GAL4@attP2	LO290411L14Sum01
12806	VT024633.GAL4@attP2	LO290411L15Sum01
12810	VT059448.GAL4@attP2	LO290411L19Sum01
12811	VT004673.GAL4@attP2	LO290411L23Sum01
12813	VT062627.GAL4@attP2	LO290411L25Sum01
12815	VT056832.GAL4@attP2	LO290411L31Sum01
12816	VT038149.GAL4@attP2	LO290411L36Sum01
12817	VT038221.GAL4@attP2	LO290411L40Sum01
12818	VT004427.GAL4@attP2	LO290411L43Sum01
12819	VT011912.GAL4@attP2	LO290411L44Sum01
12820	VT029767.GAL4@attP2	LO290411L49Sum01
12823	VT013332.GAL4@attP2	LO290411L52Sum01
12824	VT042570.GAL4@attP2	LO290411L54Sum01
12825	VT033918.GAL4@attP2	LO290411L56Sum01
12830	VT045339.GAL4@attP2	TP11050501L04Sum01
12833	VT026140.GAL4@attP2	TP11050501L07Sum01
12835	VT007909.GAL4@attP2	TP11050501L09Sum01
12839	VT048937.GAL4@attP2	TP11050501L13Sum01
12841	VT048933.GAL4@attP2	TP11050501L17Sum01
12842	VT009657.GAL4@attP2	TP11050501L18Sum01
12845	VT048582.GAL4@attP2	TP11050501L21Sum01
12848	VT063630.GAL4@attP2	TP11050501L25Sum01
12850	VT006880.GAL4@attP2	TP11050501L27Sum01
12853	VT054779.GAL4@attP2	TP11050501L30Sum01
12855	VT058271.GAL4@attP2	TP11050501L32Sum01
12857	VT049128.GAL4@attP2	TP11050501L34Sum01
12860	VT027324.GAL4@attP2	TP11050501L37Sum01
12863	VT056816.GAL4@attP2	TP11050501L42Sum01
12869	VT041379.GAL4@attP2	LO090511L01Sum01
12870	VT014345.GAL4@attP2	LO090511L03Sum01
12872	VT010596.GAL4@attP2	LO090511L06Sum01
12873	VT018829.GAL4@attP2	LO090511L11Sum01
12876	VT029208.GAL4@attP2	LO090511L16Sum01
12877	VT022026.GAL4@attP2	LO090511L18Sum01
12878	VT033923.GAL4@attP2	LO090511L23Sum01
12879	VT041295.GAL4@attP2	LO090511L24Sum01
12881	VT002855.GAL4@attP2	LO090511L28Sum01
12882	VT003479.GAL4@attP2	LO090511L39Sum01
12883	VT039475.GAL4@attP2	LO090511L44Sum01
12886	VT047155.GAL4@attP2	TP11050901L02Sum01
12888	VT002489.GAL4@attP2	TP11050901L07Sum01
12891	VT027730.GAL4@attP2	TP11050901L12Sum01
12892	VT006486.GAL4@attP2	TP11050901L13Sum01
12896	VT045334.GAL4@attP2	TP11050901L18Sum01
12897	VT045280.GAL4@attP2	TP11050901L19Sum01
12901	VT049379.GAL4@attP2	TP11050901L24Sum01
12902	VT051456.GAL4@attP2	TP11050901L25Sum01
12907	VT027869.GAL4@attP2	TP11050901L37Sum01
12911	VT059438.GAL4@attP2	TP11050901L41Sum01
12913	VT039519.GAL4@attP2	TP11050901L43Sum01
12915	VT026121.GAL4@attP2	TP11050901L33Sum01
13092	VT045240.GAL4@attP2	JT270411L25Sum01
13094	VT050113.GAL4@attP2	JT270411L22Sum01
13095	VT039484.GAL4@attP2	JT270411L20Sum01
13098	VT051466.GAL4@attP2	LO130511L06Sum01
13099	VT047149.GAL4@attP2	LO130511L10Sum01
13100	VT062638.GAL4@attP2	LO130511L11Sum01
13101	VT010053.GAL4@attP2	LO130511L16Sum01
13104	VT046130.GAL4@attP2	LO130511L21Sum01
13105	VT014587.GAL4@attP2	LO130511L24Sum01
13108	VT003215.GAL4@attP2	LO130511L29Sum01
13109	VT038162.GAL4@attP2	LO130511L30Sum01
13111	VT046251.GAL4@attP2	LO130511L32Sum01
13112	VT050116.GAL4@attP2	LO130511L40Sum01
13113	VT058740.GAL4@attP2	LO130511L41Sum01
13114	VT016055.GAL4@attP2	LO130511L50Sum01
13115	VT041658.GAL4@attP2	LO130511L56Sum01
13116	VT014095.GAL4@attP2	LO130511L57Sum01
13118	VT039544.GAL4@attP2	LO130511L62Sum01
13119	VT046053.GAL4@attP2	LO130511L66Sum01
13120	VT045329.GAL4@attP2	LO130511L70Sum01
13121	VT063191.GAL4@attP2	JT270411L7Sum01
13122	VT027315.GAL4@attP2	Lasz16L74Sum01
13123	VT045772.GAL4@attP2	Lasz16L70Sum01
13126	VT054835.GAL4@attP2	TP11051301L02Sum01
13128	VT045109.GAL4@attP2	TP11051301L04Sum01
13134	VT049719.GAL4@attP2	TP11051301L12Sum01
13136	VT057075.GAL4@attP2	TP11051301L15Sum01
13139	VT049741.GAL4@attP2	TP11051301L18Sum01
13140	VT042833.GAL4@attP2	TP11051301L19Sum01
13142	VT046055.GAL4@attP2	TP11051301L22Sum01
13145	VT017647.GAL4@attP2	TP11051301L26Sum01
13148	VT045320.GAL4@attP2	TP11051301L30Sum01
13151	VT036301.GAL4@attP2	TP11051301L33Sum01
13152	VT024648.GAL4@attP2	TP11051301L34Sum01
13157	VT050552.GAL4@attP2	TP11051301L39Sum01
13158	VT030306.GAL4@attP2	TP11051301L40Sum01
13159	VT022290.GAL4@attP2	TP11051301L41Sum01
13161	VT037576.GAL4@attP2	TP11051301L44Sum01
13162	VT000350.GAL4@attP2	LO130511L35Sum01
13165	VT000256.GAL4@attP2	LO130511L01Sum01
13166	VT048938.GAL4@attP2	TP11051601L02Sum01
13168	VT056808.GAL4@attP2	TP11051601L04Sum01
13170	VT037550.GAL4@attP2	TP11051601L07Sum01
13171	VT024637.GAL4@attP2	TP11051601L08Sum01
13174	VT019423.GAL4@attP2	TP11051601L13Sum01
13175	VT032339.GAL4@attP2	TP11051601L14Sum01
13178	VT049563.GAL4@attP2	TP11051601L17Sum01
13182	VT045228.GAL4@attP2	TP11051601L22Sum01
13183	VT045595.GAL4@attP2	TP11051601L23Sum01
13184	VT021149.GAL4@attP2	TP11051601L25Sum01
13185	VT006465.GAL4@attP2	TP11051601L27Sum01
13187	VT021816.GAL4@attP2	TP11051601L30Sum01
13189	VT063209.GAL4@attP2	TP11051601L34Sum01
13190	VT023467.GAL4@attP2	TP11051601L37Sum01
13191	VT023770.GAL4@attP2	TP11051601L39Sum01
13193	VT027680.GAL4@attP2	TP11051901L02Sum01
13194	VT028289.GAL4@attP2	TP11051901L03Sum01
13196	VT012795.GAL4@attP2	TP11051901L07Sum01
13197	VT022313.GAL4@attP2	TP11051901L09Sum01
13198	VT002459.GAL4@attP2	TP11051901L12Sum01
13199	VT014451.GAL4@attP2	TP11051901L13Sum01
13201	VT003889.GAL4@attP2	TP11051901L15Sum01
13203	VT005713.GAL4@attP2	TP11051901L19Sum01
13204	VT003060.GAL4@attP2	TP11051901L20Sum01
13206	VT019652.GAL4@attP2	TP11051901L23Sum01
13214	VT010256.GAL4@attP2	Lasz33R1GR1B1L11201
13216	VT026996.GAL4@attP2	Lasz33R1GR1B1L11901
13218	VT030333.GAL4@attP2	Lasz33R1GR1B1L10401
13221	VT035202.GAL4@attP2	Lasz33R1GR1B1L07801
13222	VT041301.GAL4@attP2	Lasz33R1GR1B1L08201
13223	VT045194.GAL4@attP2	Lasz33R1GR1B1L10001
13224	VT010600.GAL4@attP2	Lasz37R1GR1B1L2701
13226	VT010858.GAL4@attP2	Lasz35R1GR1B1L5401
13229	VT014096.GAL4@attP2	Lasz37R1GR1B1L1401
13232	VT014648.GAL4@attP2	Lasz37R1GR1B1L4901
13235	VT014652.GAL4@attP2	Lasz37R1GR1B1L0901
13239	VT015409.GAL4@attP2	Lasz37R1GR1B1L4701
13241	VT016996.GAL4@attP2	Lasz35R1GR1B1L6601
13242	VT017491.GAL4@attP2	Lasz35R1GR1B1L3801
13244	VT017644.GAL4@attP2	Lasz37R1GR1B1L7301
13246	VT021741.GAL4@attP2	Lasz35R1GR1B1L7101
13247	VT021812.GAL4@attP2	Lasz37R1GR1B1L9301
13249	VT022088.GAL4@attP2	Lasz35R1GR1B1L6201
13251	VT022277.GAL4@attP2	Lasz35R1GR1B1L5901
13252	VT023460.GAL4@attP2	Lasz35R1GR1B1L3301
13254	VT027599.GAL4@attP2	Lasz35R1GR1B1L5701
13256	VT028510.GAL4@attP2	Lasz37R1GR1B1L4301
13257	VT030560.GAL4@attP2	Lasz35R1GR1B1L3501
13259	VT031885.GAL4@attP2	Lasz37R1GR1B1L7501
13260	VT032957.GAL4@attP2	Lasz37R1GR1B1L3101
13262	VT037501.GAL4@attP2	Lasz37R1GR1B1L5601
13263	VT037856.GAL4@attP2	Lasz37R1GR1B1L5301
13264	VT038161.GAL4@attP2	Lasz37R1GR1B1L5901
13265	VT038337.GAL4@attP2	Lasz35R1GR1B1L6701
13269	VT039435.GAL4@attP2	Lasz35R1GR1B1L2801
13270	VT039461.GAL4@attP2	Lasz37R1GR1B1L9001
13272	VT041291.GAL4@attP2	Lasz37R1GR1B1L6901
13273	VT042009.GAL4@attP2	Lasz37R1GR1B1L3701
[truncated: 4,023 more rows]
