# Supplementary material for: Automatic Segmentation of Drosophila Neural Compartments Using GAL4 Expression Data Reveals Novel Visual Pathways
Source: Curr Biol. 2016 Aug 8;26(15):1943–54. doi: 10.1016/j.cub.2016.05.052 (PMC4985560; doi:10.1016/j.cub.2016.05.052)
Supplement: Data S1. Clustering Results and Software [file mmc3.zip › Panser_et_al_supplemental_data_and_code/3d-models/CB1_VPNs_OpGlo/Segmentations_left/merged.csv]

id	name
1	LC04_opGlo_l_VT031479
2	LC06_opGlo_l_VT009855
3	LC09_opGlo_l_VT014209
4	LC10_opGlo_l_VT021760
5	LC11_opGlo_l_VT004968
6	LC12_opGlo_l_VT040919
7	LC13_opGlo_l_GMR50C10
8	LC15_opGlo_l_VT014207
9	LC16_opGlo_l_VT061079
10	LC17_opGlo_l_VT034259
11	LC18_opGlo_l_GMR92B11
12	LC20_opGlo_l_VT025718
13	LC21_opGlo_l_GMR85F11
14	LC22_LPLC4_opGlo_l_VT058688
15	LC24_opGlo_l_VT038216
16	LPC1_opGlo_l_GMR77A06
17	LPLC1_opGlo_l_GMR36B06
18	LPLC2_opGlo_l_VT007194
19	LPLC3_opGlo_l_VT044492
20	MC61_opGlo_l_VT016285
21	MC62_opGlo_l_GMR78G04
22	MC63_opGlo_l_GMR72C11
255	overlap
